# Supplementary material for: To Probiotic or Not to Probiotic: A Metagenomic Comparison of the Discharge Gut Microbiome of Infants Supplemented With Probiotics in NICU and Those Who Are Not
Source: Front Pediatr. 2022 Mar 7;10:838559. doi: 10.3389/fped.2022.838559 (PMC8957066; doi:10.3389/fped.2022.838559)
Supplement: Supplementary File 2 — MetaCyc Group data within species and across samples. [file Data_Sheet_2.csv]

Group	Unassigned	Total (Assigned)	Sample	s__Staphylococcus epidermidis	s__Cutibacterium acnes	s__Staphylococcus lugdunensis	s__Enterococcus faecalis	s__Streptococcus sp001556435	s__Bacillus_A anthracis	s__Streptococcus parasanguinis_B	s__Bifidobacterium bifidum	s__Escherichia coli_D	s__Escherichia flexneri	s__Streptococcus salivarius	s__Klebsiella pneumoniae	s__Veillonella parvula_A	s__Lactobacillus acidophilus	s__Staphylococcus aureus	s__Veillonella atypica	s__Enterobacter nimipressuralis	s__Actinomyces urogenitalis	s__Alloscardovia omnicolens	s__Anaerococcus sp002359915	s__Anaeroglobus micronuciformis	s__Atlantibacter hermannii	s__Bifidobacterium scardovii	s__Citrobacter freundii	s__Clostridium_P perfringens	s__Corynebacterium kroppenstedtii_A	s__Cutibacterium avidum	s__Enterococcus_A raffinosus	s__Enterococcus_B hirae	s__Finegoldia MIC6997	s__Klebsiella variicola	s__Klebsiella_A grimontii	s__Lactobacillus gasseri	s__Metakosakonia intestini	s__Negativicoccus succinicivorans	s__Streptococcus anginosus	s__Streptococcus vestibularis	s__Varibaculum cambriense	s__Veillonella dispar_A	s__Acinetobacter baumannii	s__Escherichia dysenteriae	s__Metakosakonia intermedia	s__Pseudomonas aeruginosa	s__Anaerococcus MIC9701	s__Anaerococcus sp001182725	s__Bifidobacterium animalis
Acetyl-CoA Biosynthesis	0	1314.333	7407	NA	0	NA	0	NA	NA	NA	578	NA	NA	NA	32	0	0	4.333	0	NA	NA	NA	NA	NA	NA	NA	NA	NA	NA	NA	NA	NA	NA	NA	NA	NA	NA	NA	NA	NA	NA	NA	NA	NA	NA	NA	0	0	0
Acetyl-CoA Biosynthesis	0	2652	7408	2016	0	0	0	NA	99.333	440.667	NA	NA	NA	0	NA	NA	NA	NA	NA	NA	NA	NA	NA	NA	NA	NA	NA	NA	NA	NA	NA	NA	NA	NA	NA	NA	NA	NA	NA	NA	NA	NA	NA	NA	NA	NA	NA	NA	NA
Acetyl-CoA Biosynthesis	0	6817	74010	6768.333	0	0	0	0	25	18.333	NA	NA	NA	NA	NA	NA	NA	NA	NA	NA	NA	NA	NA	NA	NA	NA	NA	NA	NA	NA	NA	NA	NA	NA	NA	NA	NA	NA	NA	NA	NA	NA	NA	NA	NA	NA	NA	NA	NA
Acetyl-CoA Biosynthesis	6.667	3322.667	7406	20.667	NA	NA	0	NA	NA	NA	10	2	1219.333	NA	1890	0	NA	NA	NA	5.333	NA	NA	NA	NA	NA	NA	NA	NA	NA	NA	NA	NA	NA	NA	NA	NA	NA	NA	NA	NA	NA	NA	33	7.333	0	135	NA	NA	NA
Acetyl-CoA Biosynthesis	11.667	3534.333	7409	23.333	0	0	NA	NA	NA	NA	23.333	2461	6.667	NA	NA	NA	NA	NA	NA	NA	NA	NA	NA	NA	NA	NA	NA	NA	NA	NA	NA	NA	NA	NA	NA	NA	NA	NA	NA	NA	NA	NA	NA	NA	NA	NA	NA	NA	NA
Acetyl-CoA Biosynthesis	15.333	1817	7405	NA	NA	NA	0	0	NA	NA	1459.667	NA	NA	0	5.333	0	0	13.667	0	0	0	0	0	0	6.333	0	14.667	0	0	0	0	0	0	317.333	0	0	0	0	0	0	0	0	NA	NA	NA	NA	NA	NA	NA
Acid Resistance	0	515	7407	NA	0	NA	0	NA	NA	NA	0	NA	NA	NA	49	425	0	1	32	NA	NA	NA	NA	NA	NA	NA	NA	NA	NA	NA	NA	NA	NA	NA	NA	NA	NA	NA	NA	NA	NA	NA	NA	NA	NA	NA	0	0	0
Acid Resistance	0	2003	74010	1962	0	0	0	0	33	0	NA	NA	NA	NA	NA	NA	NA	NA	NA	NA	NA	NA	NA	NA	NA	NA	NA	NA	NA	NA	NA	NA	NA	NA	NA	NA	NA	NA	NA	NA	NA	NA	NA	NA	NA	NA	NA	NA	NA
Acid Resistance	5	5645	7406	6	NA	NA	0	NA	NA	NA	0	6	4340	NA	1173	2	NA	NA	NA	1	NA	NA	NA	NA	NA	NA	NA	NA	NA	NA	NA	NA	NA	NA	NA	NA	NA	NA	NA	NA	NA	NA	0	3	0	114	NA	NA	NA
Acid Resistance	6	689	7408	599	0	0	0	NA	77	0	NA	NA	NA	0	NA	NA	NA	NA	NA	NA	NA	NA	NA	NA	NA	NA	NA	NA	NA	NA	NA	NA	NA	NA	NA	NA	NA	NA	NA	NA	NA	NA	NA	NA	NA	NA	NA	NA	NA
Acid Resistance	7	6726	7409	4	0	0	NA	NA	NA	NA	0	5123	13	NA	NA	NA	NA	NA	NA	NA	NA	NA	NA	NA	NA	NA	NA	NA	NA	NA	NA	NA	NA	NA	NA	NA	NA	NA	NA	NA	NA	NA	NA	NA	NA	NA	NA	NA	NA
Acid Resistance	16	485	7405	NA	NA	NA	0	0	NA	NA	0	NA	NA	0	1	69	0	5	10	5	0	0	0	0	2	0	30	44	0	0	105	0	0	214	0	0	0	0	0	0	0	0	NA	NA	NA	NA	NA	NA	NA
Activation	0	0	74010	0	0	0	0	0	0	0	NA	NA	NA	NA	NA	NA	NA	NA	NA	NA	NA	NA	NA	NA	NA	NA	NA	NA	NA	NA	NA	NA	NA	NA	NA	NA	NA	NA	NA	NA	NA	NA	NA	NA	NA	NA	NA	NA	NA
Activation	0	0	7405	NA	NA	NA	0	0	NA	NA	0	NA	NA	0	0	0	0	0	0	0	0	0	0	0	0	0	0	0	0	0	0	0	0	0	0	0	0	0	0	0	0	0	NA	NA	NA	NA	NA	NA	NA
Activation	0	0	7406	0	NA	NA	0	NA	NA	NA	0	0	0	NA	0	0	NA	NA	NA	0	NA	NA	NA	NA	NA	NA	NA	NA	NA	NA	NA	NA	NA	NA	NA	NA	NA	NA	NA	NA	NA	NA	0	0	0	0	NA	NA	NA
Activation	0	0	7407	NA	0	NA	0	NA	NA	NA	0	NA	NA	NA	0	0	0	0	0	NA	NA	NA	NA	NA	NA	NA	NA	NA	NA	NA	NA	NA	NA	NA	NA	NA	NA	NA	NA	NA	NA	NA	NA	NA	NA	NA	0	0	0
Activation	0	0	7408	0	0	0	0	NA	0	0	NA	NA	NA	0	NA	NA	NA	NA	NA	NA	NA	NA	NA	NA	NA	NA	NA	NA	NA	NA	NA	NA	NA	NA	NA	NA	NA	NA	NA	NA	NA	NA	NA	NA	NA	NA	NA	NA	NA
Activation	0	0	7409	0	0	0	NA	NA	NA	NA	0	0	0	NA	NA	NA	NA	NA	NA	NA	NA	NA	NA	NA	NA	NA	NA	NA	NA	NA	NA	NA	NA	NA	NA	NA	NA	NA	NA	NA	NA	NA	NA	NA	NA	NA	NA	NA	NA
Alcohol Degradation	35	27804.5	7409	62.333	0	0	NA	NA	NA	NA	11.5	23620.167	67.333	NA	NA	NA	NA	NA	NA	NA	NA	NA	NA	NA	NA	NA	NA	NA	NA	NA	NA	NA	NA	NA	NA	NA	NA	NA	NA	NA	NA	NA	NA	NA	NA	NA	NA	NA	NA
Alcohol Degradation	44.5	26699.667	74010	22911.167	0	0	3517	1	133.5	44.5	NA	NA	NA	NA	NA	NA	NA	NA	NA	NA	NA	NA	NA	NA	NA	NA	NA	NA	NA	NA	NA	NA	NA	NA	NA	NA	NA	NA	NA	NA	NA	NA	NA	NA	NA	NA	NA	NA	NA
Alcohol Degradation	80.5	5355.833	7407	NA	0	NA	1260	NA	NA	NA	509	NA	NA	NA	576	0	0	10.833	0	NA	NA	NA	NA	NA	NA	NA	NA	NA	NA	NA	NA	NA	NA	NA	NA	NA	NA	NA	NA	NA	NA	NA	NA	NA	NA	NA	0	0	3
Alcohol Degradation	95.5	51849.833	7406	76.667	NA	NA	216.5	NA	NA	NA	8.5	25.5	25344.833	NA	25129.167	0	NA	NA	NA	128.333	NA	NA	NA	NA	NA	NA	NA	NA	NA	NA	NA	NA	NA	NA	NA	NA	NA	NA	NA	NA	NA	NA	172.167	26.5	3	718.667	NA	NA	NA
Alcohol Degradation	133	8011.333	7405	NA	NA	NA	5	93	NA	NA	1215	NA	NA	4	84.667	0	0	60.5	0	28	0	0	0	0	27	1034	267	92	0	0	76.5	1	0	4782.667	1	238	0	0	0	2	0	0	NA	NA	NA	NA	NA	NA	NA
Alcohol Degradation	171	16131.167	7408	6860.667	0	0	6003	NA	631	2131	NA	NA	NA	53.5	NA	NA	NA	NA	NA	NA	NA	NA	NA	NA	NA	NA	NA	NA	NA	NA	NA	NA	NA	NA	NA	NA	NA	NA	NA	NA	NA	NA	NA	NA	NA	NA	NA	NA	NA
Aldehyde Degradation	2	4504	7409	8	0	0	NA	NA	NA	NA	9	3013	1	NA	NA	NA	NA	NA	NA	NA	NA	NA	NA	NA	NA	NA	NA	NA	NA	NA	NA	NA	NA	NA	NA	NA	NA	NA	NA	NA	NA	NA	NA	NA	NA	NA	NA	NA	NA
Aldehyde Degradation	10	1149	7407	NA	0	NA	274	NA	NA	NA	497	NA	NA	NA	81	233	0	1	36	NA	NA	NA	NA	NA	NA	NA	NA	NA	NA	NA	NA	NA	NA	NA	NA	NA	NA	NA	NA	NA	NA	NA	NA	NA	NA	NA	0	0	0
Aldehyde Degradation	11	7392	7406	13	NA	NA	4	NA	NA	NA	5	4	3326	NA	3913	3	NA	NA	NA	0	NA	NA	NA	NA	NA	NA	NA	NA	NA	NA	NA	NA	NA	NA	NA	NA	NA	NA	NA	NA	NA	NA	28	5	0	91	NA	NA	NA
Aldehyde Degradation	31	3576	7405	NA	NA	NA	1	0	NA	NA	1113	NA	NA	0	11	149	0	16	8	0	0	0	0	0	0	1160	71	19	0	0	203	0	0	813	0	0	0	0	2	0	0	10	NA	NA	NA	NA	NA	NA	NA
Aldehyde Degradation	96	3787	7408	678	0	0	2986	NA	90	0	NA	NA	NA	0	NA	NA	NA	NA	NA	NA	NA	NA	NA	NA	NA	NA	NA	NA	NA	NA	NA	NA	NA	NA	NA	NA	NA	NA	NA	NA	NA	NA	NA	NA	NA	NA	NA	NA	NA
Aldehyde Degradation	303	4021	74010	2301	0	0	1691	0	21	0	NA	NA	NA	NA	NA	NA	NA	NA	NA	NA	NA	NA	NA	NA	NA	NA	NA	NA	NA	NA	NA	NA	NA	NA	NA	NA	NA	NA	NA	NA	NA	NA	NA	NA	NA	NA	NA	NA	NA
Amine and Polyamine Biosynthesis	0	1429.5	7407	NA	0	NA	0	NA	NA	NA	0	NA	NA	NA	153.5	645	0	8.5	22.5	NA	NA	NA	NA	NA	NA	NA	NA	NA	NA	NA	NA	NA	NA	NA	NA	NA	NA	NA	NA	NA	NA	NA	NA	NA	NA	NA	0	0	0
Amine and Polyamine Biosynthesis	0	4927.5	74010	4694.5	0	188.5	0	0	36.5	0	NA	NA	NA	NA	NA	NA	NA	NA	NA	NA	NA	NA	NA	NA	NA	NA	NA	NA	NA	NA	NA	NA	NA	NA	NA	NA	NA	NA	NA	NA	NA	NA	NA	NA	NA	NA	NA	NA	NA
Amine and Polyamine Biosynthesis	10.5	7758.5	7409	15.5	0	2.5	NA	NA	NA	NA	0	7202	13	NA	NA	NA	NA	NA	NA	NA	NA	NA	NA	NA	NA	NA	NA	NA	NA	NA	NA	NA	NA	NA	NA	NA	NA	NA	NA	NA	NA	NA	NA	NA	NA	NA	NA	NA	NA
Amine and Polyamine Biosynthesis	28	1780.5	7405	NA	NA	NA	0	0	NA	NA	0	NA	NA	0	14.5	148.5	0	9.5	15.5	21	0	0	0	23.5	25.5	0	38.5	52.5	0	0	0	0	0	1215	2	211	0	2.5	0	0	0	1	NA	NA	NA	NA	NA	NA	NA
Amine and Polyamine Biosynthesis	28.733	1829.333	7408	1453	0	255.5	0	NA	85	0	NA	NA	NA	0	NA	NA	NA	NA	NA	NA	NA	NA	NA	NA	NA	NA	NA	NA	NA	NA	NA	NA	NA	NA	NA	NA	NA	NA	NA	NA	NA	NA	NA	NA	NA	NA	NA	NA	NA
Amine and Polyamine Biosynthesis	39.667	12705.167	7406	12.5	NA	NA	0	NA	NA	NA	0	10.5	7194	NA	5067.5	2	NA	NA	NA	42	NA	NA	NA	NA	NA	NA	NA	NA	NA	NA	NA	NA	NA	NA	NA	NA	NA	NA	NA	NA	NA	NA	18	9	6	343.667	NA	NA	NA
Amine and Polyamine Degradation	5.5	20417.033	74010	17185.5	0	359.5	2546.533	5	53.5	19.5	NA	NA	NA	NA	NA	NA	NA	NA	NA	NA	NA	NA	NA	NA	NA	NA	NA	NA	NA	NA	NA	NA	NA	NA	NA	NA	NA	NA	NA	NA	NA	NA	NA	NA	NA	NA	NA	NA	NA
Amine and Polyamine Degradation	23	19539.783	7409	48.25	0	5.5	NA	NA	NA	NA	16	15467.333	21.45	NA	NA	NA	NA	NA	NA	NA	NA	NA	NA	NA	NA	NA	NA	NA	NA	NA	NA	NA	NA	NA	NA	NA	NA	NA	NA	NA	NA	NA	NA	NA	NA	NA	NA	NA	NA
Amine and Polyamine Degradation	43.5	3715.367	7407	NA	0	NA	1134.533	NA	NA	NA	457.5	NA	NA	NA	456.333	0	0	12.5	0	NA	NA	NA	NA	NA	NA	NA	NA	NA	NA	NA	NA	NA	NA	NA	NA	NA	NA	NA	NA	NA	NA	NA	NA	NA	NA	NA	0	0	3
Amine and Polyamine Degradation	56.5	11265.55	7408	5182.75	0	459.5	4354.4	NA	244.25	827.4	NA	NA	NA	0	NA	NA	NA	NA	NA	NA	NA	NA	NA	NA	NA	NA	NA	NA	NA	NA	NA	NA	NA	NA	NA	NA	NA	NA	NA	NA	NA	NA	NA	NA	NA	NA	NA	NA	NA
Amine and Polyamine Degradation	79.4	10561.6	7405	NA	NA	NA	0	47	NA	NA	1072.5	NA	NA	2	52.667	0	0	42	0	34	0	0	0	0	37.167	3866	191.083	43.6	0	0	198	0	0	4762.833	2	202.75	1	0	0	7	0	0	NA	NA	NA	NA	NA	NA	NA
Amine and Polyamine Degradation	1209.167	33345.3	7406	56.75	NA	NA	35.8	NA	NA	NA	7	25.75	14003.75	NA	18253.5	0	NA	NA	NA	159	NA	NA	NA	NA	NA	NA	NA	NA	NA	NA	NA	NA	NA	NA	NA	NA	NA	NA	NA	NA	NA	NA	258.917	29.583	2	513.25	NA	NA	NA
Amino Acid Biosynthesis	253.831	117844.929	7406	266.221	NA	NA	135.119	NA	NA	NA	249.21	90.617	56520.371	NA	57209.263	11.5	NA	NA	NA	256.369	NA	NA	NA	NA	NA	NA	NA	NA	NA	NA	NA	NA	NA	NA	NA	NA	NA	NA	NA	NA	NA	NA	618.384	133.35	10.5	2344.025	NA	NA	NA
Amino Acid Biosynthesis	381.556	32907.294	7407	NA	102.958	NA	1772.667	NA	NA	NA	13114.704	NA	NA	NA	1497.366	7644.292	3	69.95	400.065	NA	NA	NA	NA	NA	NA	NA	NA	NA	NA	NA	NA	NA	NA	NA	NA	NA	NA	NA	NA	NA	NA	NA	NA	NA	NA	NA	259.5	433.667	46.75
Amino Acid Biosynthesis	382.725	84455.486	74010	72569.456	66.403	867.167	9034.958	14.875	602.053	93.167	NA	NA	NA	NA	NA	NA	NA	NA	NA	NA	NA	NA	NA	NA	NA	NA	NA	NA	NA	NA	NA	NA	NA	NA	NA	NA	NA	NA	NA	NA	NA	NA	NA	NA	NA	NA	NA	NA	NA
Amino Acid Biosynthesis	560.583	46578.082	7408	21948.103	64.458	1224.5	15511.083	NA	2346.756	3515.643	NA	NA	NA	594.736	NA	NA	NA	NA	NA	NA	NA	NA	NA	NA	NA	NA	NA	NA	NA	NA	NA	NA	NA	NA	NA	NA	NA	NA	NA	NA	NA	NA	NA	NA	NA	NA	NA	NA	NA
Amino Acid Biosynthesis	795.741	106779.763	7409	203.317	4	6.5	NA	NA	NA	NA	456.898	73413.244	133.375	NA	NA	NA	NA	NA	NA	NA	NA	NA	NA	NA	NA	NA	NA	NA	NA	NA	NA	NA	NA	NA	NA	NA	NA	NA	NA	NA	NA	NA	NA	NA	NA	NA	NA	NA	NA
Amino Acid Biosynthesis	1040.345	88246.683	7405	NA	NA	NA	4	549.972	NA	NA	31971.928	NA	NA	65.292	157.489	1835.524	4	265.42	164.833	120.2	1880.629	1995.214	3	43.167	148.339	34064.111	849.14	156.548	0	0	711.915	7	130	12023.568	5.5	489.167	0	52.833	1	62.208	447.139	37.548	NA	NA	NA	NA	NA	NA	NA
Amino Acid Degradation	143.333	114603.967	7406	147.167	NA	NA	58	NA	NA	NA	111	89.417	51481.433	NA	60385.467	17.5	NA	NA	NA	249.583	NA	NA	NA	NA	NA	NA	NA	NA	NA	NA	NA	NA	NA	NA	NA	NA	NA	NA	NA	NA	NA	NA	508.25	113.25	10.5	1432.4	NA	NA	NA
Amino Acid Degradation	182.5	50946.8	74010	43439.833	54.25	950.167	4814.5	19.333	492.217	69.167	NA	NA	NA	NA	NA	NA	NA	NA	NA	NA	NA	NA	NA	NA	NA	NA	NA	NA	NA	NA	NA	NA	NA	NA	NA	NA	NA	NA	NA	NA	NA	NA	NA	NA	NA	NA	NA	NA	NA
Amino Acid Degradation	355.667	27932.067	7408	12935.833	47.5	1261.333	8385.667	NA	1923.233	2447.833	NA	NA	NA	240.167	NA	NA	NA	NA	NA	NA	NA	NA	NA	NA	NA	NA	NA	NA	NA	NA	NA	NA	NA	NA	NA	NA	NA	NA	NA	NA	NA	NA	NA	NA	NA	NA	NA	NA	NA
Amino Acid Degradation	375.667	18315.45	7407	NA	98.25	NA	2533.667	NA	NA	NA	5697.5	NA	NA	NA	1474.7	3433	0	54.833	157	NA	NA	NA	NA	NA	NA	NA	NA	NA	NA	NA	NA	NA	NA	NA	NA	NA	NA	NA	NA	NA	NA	NA	NA	NA	NA	NA	235	410	29
Amino Acid Degradation	520.5	42305.033	7405	NA	NA	NA	10	236.167	NA	NA	13779.5	NA	NA	33.5	148.417	1290.5	0	181.5	100.5	116	811.333	268	6	3	148.417	12185	666.967	144	0	0	204.5	5	272.667	11336.733	4	225	0	1	1	32.333	73	21	NA	NA	NA	NA	NA	NA	NA
Amino Acid Degradation	750.833	77190.533	7409	129.5	5	8	NA	NA	NA	NA	211	53898.567	563.5	NA	NA	NA	NA	NA	NA	NA	NA	NA	NA	NA	NA	NA	NA	NA	NA	NA	NA	NA	NA	NA	NA	NA	NA	NA	NA	NA	NA	NA	NA	NA	NA	NA	NA	NA	NA
Aminoacyl-tRNA Charging	0	0	74010	0	0	0	0	0	0	0	NA	NA	NA	NA	NA	NA	NA	NA	NA	NA	NA	NA	NA	NA	NA	NA	NA	NA	NA	NA	NA	NA	NA	NA	NA	NA	NA	NA	NA	NA	NA	NA	NA	NA	NA	NA	NA	NA	NA
Aminoacyl-tRNA Charging	0	0	7405	NA	NA	NA	0	0	NA	NA	0	NA	NA	0	0	0	0	0	0	0	0	0	0	0	0	0	0	0	0	0	0	0	0	0	0	0	0	0	0	0	0	0	NA	NA	NA	NA	NA	NA	NA
Aminoacyl-tRNA Charging	0	0	7406	0	NA	NA	0	NA	NA	NA	0	0	0	NA	0	0	NA	NA	NA	0	NA	NA	NA	NA	NA	NA	NA	NA	NA	NA	NA	NA	NA	NA	NA	NA	NA	NA	NA	NA	NA	NA	0	0	0	0	NA	NA	NA
Aminoacyl-tRNA Charging	0	0	7407	NA	0	NA	0	NA	NA	NA	0	NA	NA	NA	0	0	0	0	0	NA	NA	NA	NA	NA	NA	NA	NA	NA	NA	NA	NA	NA	NA	NA	NA	NA	NA	NA	NA	NA	NA	NA	NA	NA	NA	NA	0	0	0
Aminoacyl-tRNA Charging	0	0	7408	0	0	0	0	NA	0	0	NA	NA	NA	0	NA	NA	NA	NA	NA	NA	NA	NA	NA	NA	NA	NA	NA	NA	NA	NA	NA	NA	NA	NA	NA	NA	NA	NA	NA	NA	NA	NA	NA	NA	NA	NA	NA	NA	NA
Aminoacyl-tRNA Charging	0	0	7409	0	0	0	NA	NA	NA	NA	0	0	0	NA	NA	NA	NA	NA	NA	NA	NA	NA	NA	NA	NA	NA	NA	NA	NA	NA	NA	NA	NA	NA	NA	NA	NA	NA	NA	NA	NA	NA	NA	NA	NA	NA	NA	NA	NA
Antibiotic Resistance	0	0	74010	0	0	0	0	0	0	0	NA	NA	NA	NA	NA	NA	NA	NA	NA	NA	NA	NA	NA	NA	NA	NA	NA	NA	NA	NA	NA	NA	NA	NA	NA	NA	NA	NA	NA	NA	NA	NA	NA	NA	NA	NA	NA	NA	NA
Antibiotic Resistance	0	0	7408	0	0	0	0	NA	0	0	NA	NA	NA	0	NA	NA	NA	NA	NA	NA	NA	NA	NA	NA	NA	NA	NA	NA	NA	NA	NA	NA	NA	NA	NA	NA	NA	NA	NA	NA	NA	NA	NA	NA	NA	NA	NA	NA	NA
Antibiotic Resistance	0	23.4	7407	NA	0	NA	0	NA	NA	NA	0	NA	NA	NA	23.4	0	0	0	0	NA	NA	NA	NA	NA	NA	NA	NA	NA	NA	NA	NA	NA	NA	NA	NA	NA	NA	NA	NA	NA	NA	NA	NA	NA	NA	NA	0	0	0
Antibiotic Resistance	0	2415.2	7406	0	NA	NA	0	NA	NA	NA	0	0	1211	NA	1120.2	0	NA	NA	NA	9	NA	NA	NA	NA	NA	NA	NA	NA	NA	NA	NA	NA	NA	NA	NA	NA	NA	NA	NA	NA	NA	NA	0	3.8	0	71.2	NA	NA	NA
Antibiotic Resistance	1	249.8	7405	NA	NA	NA	0	0	NA	NA	0	NA	NA	0	5.2	0	0	0	0	5.8	0	0	0	0	2.8	0	11.6	0	0	0	0	0	0	224.4	0	0	0	0	0	0	0	0	NA	NA	NA	NA	NA	NA	NA
Antibiotic Resistance	8.6	1340.7	7409	0	0	0	NA	NA	NA	NA	0	1317	6.5	NA	NA	NA	NA	NA	NA	NA	NA	NA	NA	NA	NA	NA	NA	NA	NA	NA	NA	NA	NA	NA	NA	NA	NA	NA	NA	NA	NA	NA	NA	NA	NA	NA	NA	NA	NA
Aromatic Compound Biosynthesis	5	5565.467	7407	NA	0	NA	565.8	NA	NA	NA	2232.4	NA	NA	NA	131.667	813	0	0	37.5	NA	NA	NA	NA	NA	NA	NA	NA	NA	NA	NA	NA	NA	NA	NA	NA	NA	NA	NA	NA	NA	NA	NA	NA	NA	NA	NA	86	169.5	5
Aromatic Compound Biosynthesis	15.5	10797.6	7406	11.5	NA	NA	45.5	NA	NA	NA	40.2	8	4529.167	NA	5563.667	1	NA	NA	NA	24.667	NA	NA	NA	NA	NA	NA	NA	NA	NA	NA	NA	NA	NA	NA	NA	NA	NA	NA	NA	NA	NA	NA	84.7	10.1	4.5	474.6	NA	NA	NA
Aromatic Compound Biosynthesis	16.833	12124.733	7405	NA	NA	NA	1	71.1	NA	NA	5593.2	NA	NA	9.8	18.167	219.5	0	22.5	4	17.333	219	319	0	27	18.667	4113.5	47.833	36.6	0	0	121.2	0	82.5	1083.333	0	48	0	0	0	2	46.5	3	NA	NA	NA	NA	NA	NA	NA
Aromatic Compound Biosynthesis	20.5	7599.9	74010	4944	0	135.4	2265.6	0	81.733	20	NA	NA	NA	NA	NA	NA	NA	NA	NA	NA	NA	NA	NA	NA	NA	NA	NA	NA	NA	NA	NA	NA	NA	NA	NA	NA	NA	NA	NA	NA	NA	NA	NA	NA	NA	NA	NA	NA	NA
Aromatic Compound Biosynthesis	47.9	6542.817	7408	1340	0	194.2	3794.4	NA	284.617	656.2	NA	NA	NA	61.2	NA	NA	NA	NA	NA	NA	NA	NA	NA	NA	NA	NA	NA	NA	NA	NA	NA	NA	NA	NA	NA	NA	NA	NA	NA	NA	NA	NA	NA	NA	NA	NA	NA	NA	NA
Aromatic Compound Biosynthesis	65.25	10679.733	7409	17	0	0	NA	NA	NA	NA	79.5	7941.833	11.5	NA	NA	NA	NA	NA	NA	NA	NA	NA	NA	NA	NA	NA	NA	NA	NA	NA	NA	NA	NA	NA	NA	NA	NA	NA	NA	NA	NA	NA	NA	NA	NA	NA	NA	NA	NA
Aromatic Compound Degradation	0	250.833	7407	NA	6	NA	0	NA	NA	NA	0	NA	NA	NA	237.833	0	0	7	0	NA	NA	NA	NA	NA	NA	NA	NA	NA	NA	NA	NA	NA	NA	NA	NA	NA	NA	NA	NA	NA	NA	NA	NA	NA	NA	NA	0	0	0
Aromatic Compound Degradation	0	23332.352	7406	15	NA	NA	0	NA	NA	NA	0	14	9369.656	NA	13133.875	0	NA	NA	NA	12	NA	NA	NA	NA	NA	NA	NA	NA	NA	NA	NA	NA	NA	NA	NA	NA	NA	NA	NA	NA	NA	NA	314.917	15.5	0	457.405	NA	NA	NA
Aromatic Compound Degradation	2	4381.567	7405	NA	NA	NA	0	0	NA	NA	0	NA	NA	0	13.5	0	0	29	0	4.5	0	0	0	0	0	2078	66.4	0	0	0	0	0	0	2190.167	0	0	0	0	0	0	0	0	NA	NA	NA	NA	NA	NA	NA
Aromatic Compound Degradation	2	8264.467	7409	23	0	0	NA	NA	NA	NA	0	6668.933	2	NA	NA	NA	NA	NA	NA	NA	NA	NA	NA	NA	NA	NA	NA	NA	NA	NA	NA	NA	NA	NA	NA	NA	NA	NA	NA	NA	NA	NA	NA	NA	NA	NA	NA	NA	NA
Aromatic Compound Degradation	33	2264	7408	2060	6	0	0	NA	198	0	NA	NA	NA	0	NA	NA	NA	NA	NA	NA	NA	NA	NA	NA	NA	NA	NA	NA	NA	NA	NA	NA	NA	NA	NA	NA	NA	NA	NA	NA	NA	NA	NA	NA	NA	NA	NA	NA	NA
Aromatic Compound Degradation	149	6487.5	74010	6418	6	0	0	0	46.5	0	NA	NA	NA	NA	NA	NA	NA	NA	NA	NA	NA	NA	NA	NA	NA	NA	NA	NA	NA	NA	NA	NA	NA	NA	NA	NA	NA	NA	NA	NA	NA	NA	NA	NA	NA	NA	NA	NA	NA
Arsenate Detoxification	0	0	74010	0	0	0	0	0	0	0	NA	NA	NA	NA	NA	NA	NA	NA	NA	NA	NA	NA	NA	NA	NA	NA	NA	NA	NA	NA	NA	NA	NA	NA	NA	NA	NA	NA	NA	NA	NA	NA	NA	NA	NA	NA	NA	NA	NA
Arsenate Detoxification	0	0	7405	NA	NA	NA	0	0	NA	NA	0	NA	NA	0	0	0	0	0	0	0	0	0	0	0	0	0	0	0	0	0	0	0	0	0	0	0	0	0	0	0	0	0	NA	NA	NA	NA	NA	NA	NA
Arsenate Detoxification	0	0	7406	0	NA	NA	0	NA	NA	NA	0	0	0	NA	0	0	NA	NA	NA	0	NA	NA	NA	NA	NA	NA	NA	NA	NA	NA	NA	NA	NA	NA	NA	NA	NA	NA	NA	NA	NA	NA	0	0	0	0	NA	NA	NA
Arsenate Detoxification	0	0	7407	NA	0	NA	0	NA	NA	NA	0	NA	NA	NA	0	0	0	0	0	NA	NA	NA	NA	NA	NA	NA	NA	NA	NA	NA	NA	NA	NA	NA	NA	NA	NA	NA	NA	NA	NA	NA	NA	NA	NA	NA	0	0	0
Arsenate Detoxification	0	0	7408	0	0	0	0	NA	0	0	NA	NA	NA	0	NA	NA	NA	NA	NA	NA	NA	NA	NA	NA	NA	NA	NA	NA	NA	NA	NA	NA	NA	NA	NA	NA	NA	NA	NA	NA	NA	NA	NA	NA	NA	NA	NA	NA	NA
Arsenate Detoxification	0	0	7409	0	0	0	NA	NA	NA	NA	0	0	0	NA	NA	NA	NA	NA	NA	NA	NA	NA	NA	NA	NA	NA	NA	NA	NA	NA	NA	NA	NA	NA	NA	NA	NA	NA	NA	NA	NA	NA	NA	NA	NA	NA	NA	NA	NA
C1 Compound Utilization and Assimilation	1.667	14355.487	74010	11997.789	6	190.225	2040.485	0	60.097	18	NA	NA	NA	NA	NA	NA	NA	NA	NA	NA	NA	NA	NA	NA	NA	NA	NA	NA	NA	NA	NA	NA	NA	NA	NA	NA	NA	NA	NA	NA	NA	NA	NA	NA	NA	NA	NA	NA	NA
C1 Compound Utilization and Assimilation	30.861	26618.401	7406	44.611	NA	NA	85.867	NA	NA	NA	21.167	16.033	11093.242	NA	14866.814	6.667	NA	NA	NA	60.667	NA	NA	NA	NA	NA	NA	NA	NA	NA	NA	NA	NA	NA	NA	NA	NA	NA	NA	NA	NA	NA	NA	64.667	21.5	1	336.167	NA	NA	NA
C1 Compound Utilization and Assimilation	41.2	6713.725	7407	NA	20	NA	974.03	NA	NA	NA	1184.167	NA	NA	NA	306.261	1264.5	0	10.6	56.333	NA	NA	NA	NA	NA	NA	NA	NA	NA	NA	NA	NA	NA	NA	NA	NA	NA	NA	NA	NA	NA	NA	NA	NA	NA	NA	NA	0	0	9
C1 Compound Utilization and Assimilation	71.809	21902.515	7409	40.222	0	0	NA	NA	NA	NA	50.167	14977.458	18.5	NA	NA	NA	NA	NA	NA	NA	NA	NA	NA	NA	NA	NA	NA	NA	NA	NA	NA	NA	NA	NA	NA	NA	NA	NA	NA	NA	NA	NA	NA	NA	NA	NA	NA	NA	NA
C1 Compound Utilization and Assimilation	75.742	8244.922	7408	3521.456	6.667	268.075	3506.682	NA	291.376	380.667	NA	NA	NA	63.833	NA	NA	NA	NA	NA	NA	NA	NA	NA	NA	NA	NA	NA	NA	NA	NA	NA	NA	NA	NA	NA	NA	NA	NA	NA	NA	NA	NA	NA	NA	NA	NA	NA	NA	NA
C1 Compound Utilization and Assimilation	199.092	8591.66	7405	NA	NA	NA	0	61.5	NA	NA	3035.5	NA	NA	0	36.792	425.833	0	28.364	21.5	12	194.333	0	0	9.333	30.85	1144.667	164.864	51	0	0	178.344	0	0	3038.947	0	97	0	7	0	7.667	27.667	18.5	NA	NA	NA	NA	NA	NA	NA
Carbohydrate Biosynthesis	20.1	30051.473	74010	21544.241	17	453.891	7097.85	12.5	247.132	94.45	NA	NA	NA	NA	NA	NA	NA	NA	NA	NA	NA	NA	NA	NA	NA	NA	NA	NA	NA	NA	NA	NA	NA	NA	NA	NA	NA	NA	NA	NA	NA	NA	NA	NA	NA	NA	NA	NA	NA
Carbohydrate Biosynthesis	276.05	19238.264	7407	NA	43.75	NA	2786.35	NA	NA	NA	3025.2	NA	NA	NA	545.631	2276.75	0	35	225.9	NA	NA	NA	NA	NA	NA	NA	NA	NA	NA	NA	NA	NA	NA	NA	NA	NA	NA	NA	NA	NA	NA	NA	NA	NA	NA	NA	317	414.4	29.1
Carbohydrate Biosynthesis	364.093	53326.585	7406	72.088	NA	NA	218.45	NA	NA	NA	47.667	1729.818	25433.804	NA	24289.363	11.5	NA	NA	NA	50.25	NA	NA	NA	NA	NA	NA	NA	NA	NA	NA	NA	NA	NA	NA	NA	NA	NA	NA	NA	NA	NA	NA	229.55	157.75	9	1077.345	NA	NA	NA
Carbohydrate Biosynthesis	390.903	25430.82	7408	6567.329	26.5	596.673	12090.95	NA	971.983	4010.05	NA	NA	NA	220	NA	NA	NA	NA	NA	NA	NA	NA	NA	NA	NA	NA	NA	NA	NA	NA	NA	NA	NA	NA	NA	NA	NA	NA	NA	NA	NA	NA	NA	NA	NA	NA	NA	NA	NA
Carbohydrate Biosynthesis	450.862	41885.523	7409	64.964	1	3	NA	NA	NA	NA	99	30750.955	88.5	NA	NA	NA	NA	NA	NA	NA	NA	NA	NA	NA	NA	NA	NA	NA	NA	NA	NA	NA	NA	NA	NA	NA	NA	NA	NA	NA	NA	NA	NA	NA	NA	NA	NA	NA	NA
Carbohydrate Biosynthesis	730.901	24945.718	7405	NA	NA	NA	4	183.7	NA	NA	7355.933	NA	NA	115	79	937.6	1	107.318	64.255	35.517	218	607	3.75	40.5	58.083	8268	327.315	209.55	0	0	977.7	13	135.4	4319.496	2	793.7	1	8.25	3	24.6	23	29.05	NA	NA	NA	NA	NA	NA	NA
Carbohydrate Degradation	99.75	35225.15	74010	15143.333	12.5	255.5	19401.9	7	60.5	94.083	NA	NA	NA	NA	NA	NA	NA	NA	NA	NA	NA	NA	NA	NA	NA	NA	NA	NA	NA	NA	NA	NA	NA	NA	NA	NA	NA	NA	NA	NA	NA	NA	NA	NA	NA	NA	NA	NA	NA
Carbohydrate Degradation	109.958	68962.95	7405	NA	NA	NA	20.6	208.75	NA	NA	17346.033	NA	NA	87	67.267	136.5	0	46.833	2.5	46	411	0	0	0	42.833	42187.95	426.517	127.833	0	0	1058.75	9	0	5355.583	0	1345	0	6	3.5	25	0	2.5	NA	NA	NA	NA	NA	NA	NA
Carbohydrate Degradation	144	20704.35	7407	NA	20.5	NA	5211.15	NA	NA	NA	6928.95	NA	NA	NA	761.083	337.5	1	7.5	15	NA	NA	NA	NA	NA	NA	NA	NA	NA	NA	NA	NA	NA	NA	NA	NA	NA	NA	NA	NA	NA	NA	NA	NA	NA	NA	NA	208.5	6	29
Carbohydrate Degradation	294.083	69116.283	7409	47	1	2	NA	NA	NA	NA	266.45	46113.7	65.65	NA	NA	NA	NA	NA	NA	NA	NA	NA	NA	NA	NA	NA	NA	NA	NA	NA	NA	NA	NA	NA	NA	NA	NA	NA	NA	NA	NA	NA	NA	NA	NA	NA	NA	NA	NA
Carbohydrate Degradation	405.033	73129.383	7406	22.917	NA	NA	284.783	NA	NA	NA	113.917	1225.717	39722.783	NA	31085.433	0	NA	NA	NA	93.133	NA	NA	NA	NA	NA	NA	NA	NA	NA	NA	NA	NA	NA	NA	NA	NA	NA	NA	NA	NA	NA	NA	39	130.2	1	410.5	NA	NA	NA
Carbohydrate Degradation	576.167	43298.383	7408	4479.833	16.5	398	33540.967	NA	198.167	3887.95	NA	NA	NA	173.05	NA	NA	NA	NA	NA	NA	NA	NA	NA	NA	NA	NA	NA	NA	NA	NA	NA	NA	NA	NA	NA	NA	NA	NA	NA	NA	NA	NA	NA	NA	NA	NA	NA	NA	NA
Carboxylate Degradation	6	8655.617	7408	2916.2	16.667	241	4874	NA	532.25	0	NA	NA	NA	0	NA	NA	NA	NA	NA	NA	NA	NA	NA	NA	NA	NA	NA	NA	NA	NA	NA	NA	NA	NA	NA	NA	NA	NA	NA	NA	NA	NA	NA	NA	NA	NA	NA	NA	NA
Carboxylate Degradation	10	2856.667	7407	NA	14	NA	160	NA	NA	NA	0	NA	NA	NA	153.333	850	0	8	12	NA	NA	NA	NA	NA	NA	NA	NA	NA	NA	NA	NA	NA	NA	NA	NA	NA	NA	NA	NA	NA	NA	NA	NA	NA	NA	NA	158	46	0
Carboxylate Degradation	11	3162	7405	NA	NA	NA	9	0	NA	NA	0	NA	NA	0	22	350	0	32	18.667	14	59	71	0	0	2	776	90.75	6	0	0	96	2	0	1611.583	2	0	0	0	0	0	0	0	NA	NA	NA	NA	NA	NA	NA
Carboxylate Degradation	18.5	18476.5	7409	26	0	2	NA	NA	NA	NA	0	15173.917	19.5	NA	NA	NA	NA	NA	NA	NA	NA	NA	NA	NA	NA	NA	NA	NA	NA	NA	NA	NA	NA	NA	NA	NA	NA	NA	NA	NA	NA	NA	NA	NA	NA	NA	NA	NA	NA
Carboxylate Degradation	31	12665.967	74010	9343.8	14.667	151	2742	1	115.5	8	NA	NA	NA	NA	NA	NA	NA	NA	NA	NA	NA	NA	NA	NA	NA	NA	NA	NA	NA	NA	NA	NA	NA	NA	NA	NA	NA	NA	NA	NA	NA	NA	NA	NA	NA	NA	NA	NA	NA
Carboxylate Degradation	81.75	24911.883	7406	23	NA	NA	2	NA	NA	NA	0	262.75	16739.3	NA	6901.667	1	NA	NA	NA	44	NA	NA	NA	NA	NA	NA	NA	NA	NA	NA	NA	NA	NA	NA	NA	NA	NA	NA	NA	NA	NA	NA	213	80.167	0	645	NA	NA	NA
Cell Structure Biosynthesis	0	5959.054	74010	4495.75	6.929	135.464	1030.75	0	114.25	60.732	NA	NA	NA	NA	NA	NA	NA	NA	NA	NA	NA	NA	NA	NA	NA	NA	NA	NA	NA	NA	NA	NA	NA	NA	NA	NA	NA	NA	NA	NA	NA	NA	NA	NA	NA	NA	NA	NA	NA
Cell Structure Biosynthesis	19	9055.482	7405	NA	NA	NA	1.571	186.25	NA	NA	3114.25	NA	NA	40.25	16.214	234.75	0	10.125	13.036	20.857	271.821	365.429	0	17.625	26.696	2740.589	115.661	100.839	0	0	35.268	0	0	1436.714	0	224.571	0	0	0	6.75	71.714	4.5	NA	NA	NA	NA	NA	NA	NA
Cell Structure Biosynthesis	28.375	18309.357	7406	11.5	NA	NA	22.429	NA	NA	NA	24.875	14.5	9729.571	NA	8257.143	0	NA	NA	NA	30	NA	NA	NA	NA	NA	NA	NA	NA	NA	NA	NA	NA	NA	NA	NA	NA	NA	NA	NA	NA	NA	NA	32.268	4	0	183.071	NA	NA	NA
Cell Structure Biosynthesis	161.321	15608	7409	17.5	0	0	NA	NA	NA	NA	63	13249.964	13.75	NA	NA	NA	NA	NA	NA	NA	NA	NA	NA	NA	NA	NA	NA	NA	NA	NA	NA	NA	NA	NA	NA	NA	NA	NA	NA	NA	NA	NA	NA	NA	NA	NA	NA	NA	NA
Cell Structure Biosynthesis	167	6056.964	7408	1280.75	4.714	221.518	1665	NA	448	1937.393	NA	NA	NA	205.75	NA	NA	NA	NA	NA	NA	NA	NA	NA	NA	NA	NA	NA	NA	NA	NA	NA	NA	NA	NA	NA	NA	NA	NA	NA	NA	NA	NA	NA	NA	NA	NA	NA	NA	NA
Cell Structure Biosynthesis	182.536	6390.393	7407	NA	8	NA	439.75	NA	NA	NA	1245.5	NA	NA	NA	204.839	1269.661	0	0	58.518	NA	NA	NA	NA	NA	NA	NA	NA	NA	NA	NA	NA	NA	NA	NA	NA	NA	NA	NA	NA	NA	NA	NA	NA	NA	NA	NA	0	238.286	7.625
Chemoautotrophic Energy Metabolism	1	176	7408	0	0	0	0	NA	176	0	NA	NA	NA	0	NA	NA	NA	NA	NA	NA	NA	NA	NA	NA	NA	NA	NA	NA	NA	NA	NA	NA	NA	NA	NA	NA	NA	NA	NA	NA	NA	NA	NA	NA	NA	NA	NA	NA	NA
Chemoautotrophic Energy Metabolism	3	55	74010	0	0	0	0	0	47	0	NA	NA	NA	NA	NA	NA	NA	NA	NA	NA	NA	NA	NA	NA	NA	NA	NA	NA	NA	NA	NA	NA	NA	NA	NA	NA	NA	NA	NA	NA	NA	NA	NA	NA	NA	NA	NA	NA	NA
Chemoautotrophic Energy Metabolism	3	917	7407	NA	0	NA	0	NA	NA	NA	0	NA	NA	NA	123	755	0	5	6	NA	NA	NA	NA	NA	NA	NA	NA	NA	NA	NA	NA	NA	NA	NA	NA	NA	NA	NA	NA	NA	NA	NA	NA	NA	NA	NA	0	0	0
Chemoautotrophic Energy Metabolism	16	12738	7406	0	NA	NA	0	NA	NA	NA	0	24	8646	NA	3740	0	NA	NA	NA	62	NA	NA	NA	NA	NA	NA	NA	NA	NA	NA	NA	NA	NA	NA	NA	NA	NA	NA	NA	NA	NA	NA	48	37	3	178	NA	NA	NA
Chemoautotrophic Energy Metabolism	21	1298	7405	NA	NA	NA	0	0	NA	NA	0	NA	NA	0	21	220	0	20	30	5	0	0	0	0	10	0	90	16	0	0	137	0	0	732	3	0	1	0	0	0	0	13	NA	NA	NA	NA	NA	NA	NA
Chemoautotrophic Energy Metabolism	37	12363	7409	0	0	0	NA	NA	NA	NA	0	11964	36	NA	NA	NA	NA	NA	NA	NA	NA	NA	NA	NA	NA	NA	NA	NA	NA	NA	NA	NA	NA	NA	NA	NA	NA	NA	NA	NA	NA	NA	NA	NA	NA	NA	NA	NA	NA
Chlorinated Compound Degradation	0	12	74010	0	0	0	0	0	8	0	NA	NA	NA	NA	NA	NA	NA	NA	NA	NA	NA	NA	NA	NA	NA	NA	NA	NA	NA	NA	NA	NA	NA	NA	NA	NA	NA	NA	NA	NA	NA	NA	NA	NA	NA	NA	NA	NA	NA
Chlorinated Compound Degradation	0	53	7408	0	0	0	0	NA	53	0	NA	NA	NA	0	NA	NA	NA	NA	NA	NA	NA	NA	NA	NA	NA	NA	NA	NA	NA	NA	NA	NA	NA	NA	NA	NA	NA	NA	NA	NA	NA	NA	NA	NA	NA	NA	NA	NA	NA
Chlorinated Compound Degradation	0	105.333	7407	NA	0	NA	0	NA	NA	NA	0	NA	NA	NA	103.333	0	0	2	0	NA	NA	NA	NA	NA	NA	NA	NA	NA	NA	NA	NA	NA	NA	NA	NA	NA	NA	NA	NA	NA	NA	NA	NA	NA	NA	NA	0	0	0
Chlorinated Compound Degradation	0	1125	7409	0	0	0	NA	NA	NA	NA	0	830	1	NA	NA	NA	NA	NA	NA	NA	NA	NA	NA	NA	NA	NA	NA	NA	NA	NA	NA	NA	NA	NA	NA	NA	NA	NA	NA	NA	NA	NA	NA	NA	NA	NA	NA	NA	NA
Chlorinated Compound Degradation	5	699.667	7405	NA	NA	NA	0	0	NA	NA	0	NA	NA	0	3	0	0	7	0	1	0	0	0	0	0	0	17	0	0	0	0	0	0	671.667	0	0	0	0	0	0	0	0	NA	NA	NA	NA	NA	NA	NA
Chlorinated Compound Degradation	6	4364	7406	0	NA	NA	0	NA	NA	NA	0	0	0	NA	4229	0	NA	NA	NA	6	NA	NA	NA	NA	NA	NA	NA	NA	NA	NA	NA	NA	NA	NA	NA	NA	NA	NA	NA	NA	NA	NA	111	0	0	18	NA	NA	NA
Cofactor, Prosthetic Group, Electron Carrier Degradation	0	11	7407	NA	0	NA	0	NA	NA	NA	0	NA	NA	NA	9	0	0	2	0	NA	NA	NA	NA	NA	NA	NA	NA	NA	NA	NA	NA	NA	NA	NA	NA	NA	NA	NA	NA	NA	NA	NA	NA	NA	NA	NA	0	0	0
Cofactor, Prosthetic Group, Electron Carrier Degradation	0	310	7408	266	0	44	0	NA	0	0	NA	NA	NA	0	NA	NA	NA	NA	NA	NA	NA	NA	NA	NA	NA	NA	NA	NA	NA	NA	NA	NA	NA	NA	NA	NA	NA	NA	NA	NA	NA	NA	NA	NA	NA	NA	NA	NA	NA
Cofactor, Prosthetic Group, Electron Carrier Degradation	0	2558	7405	NA	NA	NA	0	0	NA	NA	0	NA	NA	0	4	0	0	9	0	0	0	0	0	0	0	2367.5	8.5	0	0	0	0	0	0	169	0	0	0	0	0	0	0	0	NA	NA	NA	NA	NA	NA	NA
Cofactor, Prosthetic Group, Electron Carrier Degradation	1	787	74010	759	0	28	0	0	0	0	NA	NA	NA	NA	NA	NA	NA	NA	NA	NA	NA	NA	NA	NA	NA	NA	NA	NA	NA	NA	NA	NA	NA	NA	NA	NA	NA	NA	NA	NA	NA	NA	NA	NA	NA	NA	NA	NA	NA
Cofactor, Prosthetic Group, Electron Carrier Degradation	2	2334.167	7409	0	0	0	NA	NA	NA	NA	0	2225.333	0	NA	NA	NA	NA	NA	NA	NA	NA	NA	NA	NA	NA	NA	NA	NA	NA	NA	NA	NA	NA	NA	NA	NA	NA	NA	NA	NA	NA	NA	NA	NA	NA	NA	NA	NA	NA
Cofactor, Prosthetic Group, Electron Carrier Degradation	12	1880	7406	4	NA	NA	0	NA	NA	NA	0	0	975.5	NA	838.5	0	NA	NA	NA	0	NA	NA	NA	NA	NA	NA	NA	NA	NA	NA	NA	NA	NA	NA	NA	NA	NA	NA	NA	NA	NA	NA	0	0	0	62	NA	NA	NA
Cofactor, Prosthetic Group, Electron Carrier, and Vitamin Biosynthesis	50.633	88642.217	74010	57298.217	41.5	1816.931	27460.417	30.667	615.547	154.694	NA	NA	NA	NA	NA	NA	NA	NA	NA	NA	NA	NA	NA	NA	NA	NA	NA	NA	NA	NA	NA	NA	NA	NA	NA	NA	NA	NA	NA	NA	NA	NA	NA	NA	NA	NA	NA	NA	NA
Cofactor, Prosthetic Group, Electron Carrier, and Vitamin Biosynthesis	399.412	121076.503	7409	114.75	2.5	10	NA	NA	NA	NA	436.183	86048.519	230.607	NA	NA	NA	NA	NA	NA	NA	NA	NA	NA	NA	NA	NA	NA	NA	NA	NA	NA	NA	NA	NA	NA	NA	NA	NA	NA	NA	NA	NA	NA	NA	NA	NA	NA	NA	NA
Cofactor, Prosthetic Group, Electron Carrier, and Vitamin Biosynthesis	407.425	117966.038	7406	189.111	NA	NA	274.167	NA	NA	NA	147.75	158.5	64099.223	NA	50363.865	29.5	NA	NA	NA	251.25	NA	NA	NA	NA	NA	NA	NA	NA	NA	NA	NA	NA	NA	NA	NA	NA	NA	NA	NA	NA	NA	NA	612.371	186.5	29.167	1624.634	NA	NA	NA
Cofactor, Prosthetic Group, Electron Carrier, and Vitamin Biosynthesis	542.417	43177.707	7407	NA	113.5	NA	7260.833	NA	NA	NA	9831.2	NA	NA	NA	1389.896	8378.319	0	55.167	811.514	NA	NA	NA	NA	NA	NA	NA	NA	NA	NA	NA	NA	NA	NA	NA	NA	NA	NA	NA	NA	NA	NA	NA	NA	NA	NA	NA	42	207.5	46.5
Cofactor, Prosthetic Group, Electron Carrier, and Vitamin Biosynthesis	594.833	65282.129	7405	NA	NA	NA	26	444.625	NA	NA	24411.1	NA	NA	104.733	202.944	2500.472	0	352.542	166.417	62.833	2154.5	438	1	123.625	127.492	19703	627.422	382.667	0	0	372.042	2	235	10994.548	1	1145.5	5	26.5	3	41.167	543.5	83.5	NA	NA	NA	NA	NA	NA	NA
Cofactor, Prosthetic Group, Electron Carrier, and Vitamin Biosynthesis	619.25	76732.475	7408	16818.506	53.75	2522.431	46819.467	NA	2372.2	6791.683	NA	NA	NA	372.25	NA	NA	NA	NA	NA	NA	NA	NA	NA	NA	NA	NA	NA	NA	NA	NA	NA	NA	NA	NA	NA	NA	NA	NA	NA	NA	NA	NA	NA	NA	NA	NA	NA	NA	NA
Cyanide Detoxification	0	0	74010	0	0	0	0	0	0	0	NA	NA	NA	NA	NA	NA	NA	NA	NA	NA	NA	NA	NA	NA	NA	NA	NA	NA	NA	NA	NA	NA	NA	NA	NA	NA	NA	NA	NA	NA	NA	NA	NA	NA	NA	NA	NA	NA	NA
Cyanide Detoxification	0	0	7405	NA	NA	NA	0	0	NA	NA	0	NA	NA	0	0	0	0	0	0	0	0	0	0	0	0	0	0	0	0	0	0	0	0	0	0	0	0	0	0	0	0	0	NA	NA	NA	NA	NA	NA	NA
Cyanide Detoxification	0	0	7406	0	NA	NA	0	NA	NA	NA	0	0	0	NA	0	0	NA	NA	NA	0	NA	NA	NA	NA	NA	NA	NA	NA	NA	NA	NA	NA	NA	NA	NA	NA	NA	NA	NA	NA	NA	NA	0	0	0	0	NA	NA	NA
Cyanide Detoxification	0	0	7407	NA	0	NA	0	NA	NA	NA	0	NA	NA	NA	0	0	0	0	0	NA	NA	NA	NA	NA	NA	NA	NA	NA	NA	NA	NA	NA	NA	NA	NA	NA	NA	NA	NA	NA	NA	NA	NA	NA	NA	NA	0	0	0
Cyanide Detoxification	0	0	7408	0	0	0	0	NA	0	0	NA	NA	NA	0	NA	NA	NA	NA	NA	NA	NA	NA	NA	NA	NA	NA	NA	NA	NA	NA	NA	NA	NA	NA	NA	NA	NA	NA	NA	NA	NA	NA	NA	NA	NA	NA	NA	NA	NA
Cyanide Detoxification	0	0	7409	0	0	0	NA	NA	NA	NA	0	0	0	NA	NA	NA	NA	NA	NA	NA	NA	NA	NA	NA	NA	NA	NA	NA	NA	NA	NA	NA	NA	NA	NA	NA	NA	NA	NA	NA	NA	NA	NA	NA	NA	NA	NA	NA	NA
Degradation/Utilization/Assimilation - Other	0	54	7407	NA	0	NA	0	NA	NA	NA	0	NA	NA	NA	51.5	0	0	2.5	0	NA	NA	NA	NA	NA	NA	NA	NA	NA	NA	NA	NA	NA	NA	NA	NA	NA	NA	NA	NA	NA	NA	NA	NA	NA	NA	NA	0	0	0
Degradation/Utilization/Assimilation - Other	1	1594	74010	1576	0	0	0	0	13	0	NA	NA	NA	NA	NA	NA	NA	NA	NA	NA	NA	NA	NA	NA	NA	NA	NA	NA	NA	NA	NA	NA	NA	NA	NA	NA	NA	NA	NA	NA	NA	NA	NA	NA	NA	NA	NA	NA	NA
Degradation/Utilization/Assimilation - Other	1.5	565	7408	522	0	0	0	NA	43	0	NA	NA	NA	0	NA	NA	NA	NA	NA	NA	NA	NA	NA	NA	NA	NA	NA	NA	NA	NA	NA	NA	NA	NA	NA	NA	NA	NA	NA	NA	NA	NA	NA	NA	NA	NA	NA	NA	NA
Degradation/Utilization/Assimilation - Other	2	515	7405	NA	NA	NA	0	0	NA	NA	0	NA	NA	0	4	0	0	13.5	0	8.5	0	0	0	0	0	0	0	0	0	0	0	0	0	489	0	0	0	0	0	0	0	0	NA	NA	NA	NA	NA	NA	NA
Degradation/Utilization/Assimilation - Other	4	2487.75	7406	6	NA	NA	0	NA	NA	NA	0	0	0	NA	2077	0	NA	NA	NA	41	NA	NA	NA	NA	NA	NA	NA	NA	NA	NA	NA	NA	NA	NA	NA	NA	NA	NA	NA	NA	NA	NA	0	0	0	363.75	NA	NA	NA
Degradation/Utilization/Assimilation - Other	4.5	3	7409	3	0	0	NA	NA	NA	NA	0	0	0	NA	NA	NA	NA	NA	NA	NA	NA	NA	NA	NA	NA	NA	NA	NA	NA	NA	NA	NA	NA	NA	NA	NA	NA	NA	NA	NA	NA	NA	NA	NA	NA	NA	NA	NA	NA
Electron Transfer	0	0	74010	0	0	0	0	0	0	0	NA	NA	NA	NA	NA	NA	NA	NA	NA	NA	NA	NA	NA	NA	NA	NA	NA	NA	NA	NA	NA	NA	NA	NA	NA	NA	NA	NA	NA	NA	NA	NA	NA	NA	NA	NA	NA	NA	NA
Electron Transfer	0	0	7405	NA	NA	NA	0	0	NA	NA	0	NA	NA	0	0	0	0	0	0	0	0	0	0	0	0	0	0	0	0	0	0	0	0	0	0	0	0	0	0	0	0	0	NA	NA	NA	NA	NA	NA	NA
Electron Transfer	0	0	7406	0	NA	NA	0	NA	NA	NA	0	0	0	NA	0	0	NA	NA	NA	0	NA	NA	NA	NA	NA	NA	NA	NA	NA	NA	NA	NA	NA	NA	NA	NA	NA	NA	NA	NA	NA	NA	0	0	0	0	NA	NA	NA
Electron Transfer	0	0	7407	NA	0	NA	0	NA	NA	NA	0	NA	NA	NA	0	0	0	0	0	NA	NA	NA	NA	NA	NA	NA	NA	NA	NA	NA	NA	NA	NA	NA	NA	NA	NA	NA	NA	NA	NA	NA	NA	NA	NA	NA	0	0	0
Electron Transfer	0	0	7408	0	0	0	0	NA	0	0	NA	NA	NA	0	NA	NA	NA	NA	NA	NA	NA	NA	NA	NA	NA	NA	NA	NA	NA	NA	NA	NA	NA	NA	NA	NA	NA	NA	NA	NA	NA	NA	NA	NA	NA	NA	NA	NA	NA
Electron Transfer	0	0	7409	0	0	0	NA	NA	NA	NA	0	0	0	NA	NA	NA	NA	NA	NA	NA	NA	NA	NA	NA	NA	NA	NA	NA	NA	NA	NA	NA	NA	NA	NA	NA	NA	NA	NA	NA	NA	NA	NA	NA	NA	NA	NA	NA	NA
Entner-Duodoroff Pathways	0	0	74010	0	0	0	0	0	0	0	NA	NA	NA	NA	NA	NA	NA	NA	NA	NA	NA	NA	NA	NA	NA	NA	NA	NA	NA	NA	NA	NA	NA	NA	NA	NA	NA	NA	NA	NA	NA	NA	NA	NA	NA	NA	NA	NA	NA
Entner-Duodoroff Pathways	0	18	7408	0	0	0	0	NA	0	0	NA	NA	NA	0	NA	NA	NA	NA	NA	NA	NA	NA	NA	NA	NA	NA	NA	NA	NA	NA	NA	NA	NA	NA	NA	NA	NA	NA	NA	NA	NA	NA	NA	NA	NA	NA	NA	NA	NA
Entner-Duodoroff Pathways	0	21	7407	NA	0	NA	0	NA	NA	NA	0	NA	NA	NA	21	0	0	0	0	NA	NA	NA	NA	NA	NA	NA	NA	NA	NA	NA	NA	NA	NA	NA	NA	NA	NA	NA	NA	NA	NA	NA	NA	NA	NA	NA	0	0	0
Entner-Duodoroff Pathways	0	316.5	7405	NA	NA	NA	0	0	NA	NA	0	NA	NA	0	1.5	0	0	0	0	0	105	0	0	0	4.5	0	9	0	0	0	0	0	0	196.5	0	0	0	0	0	0	0	0	NA	NA	NA	NA	NA	NA	NA
Entner-Duodoroff Pathways	0	1553	7409	0	0	0	NA	NA	NA	NA	0	1509.5	0	NA	NA	NA	NA	NA	NA	NA	NA	NA	NA	NA	NA	NA	NA	NA	NA	NA	NA	NA	NA	NA	NA	NA	NA	NA	NA	NA	NA	NA	NA	NA	NA	NA	NA	NA	NA
Entner-Duodoroff Pathways	7.75	1582.5	7406	0	NA	NA	0	NA	NA	NA	0	0	634	NA	859	0	NA	NA	NA	0	NA	NA	NA	NA	NA	NA	NA	NA	NA	NA	NA	NA	NA	NA	NA	NA	NA	NA	NA	NA	NA	NA	29	7	0	53.5	NA	NA	NA
Fatty Acid and Lipid Biosynthesis	188.161	27113.909	7407	NA	21	NA	4322.259	NA	NA	NA	7155.11	NA	NA	NA	1036.68	3419.693	0	23.5	139.584	NA	NA	NA	NA	NA	NA	NA	NA	NA	NA	NA	NA	NA	NA	NA	NA	NA	NA	NA	NA	NA	NA	NA	NA	NA	NA	NA	0	57.5	148.498
Fatty Acid and Lipid Biosynthesis	297.7	96252.594	7405	NA	NA	NA	1	389.856	NA	NA	19215.635	NA	NA	36.417	207.464	1548.512	0	112.367	73.499	57.883	273	0	0	15	131.285	65302.8	499.651	106.083	0	0	282.647	0	21	7724.864	0	193.75	2	9.4	0	44.732	0	3.75	NA	NA	NA	NA	NA	NA	NA
Fatty Acid and Lipid Biosynthesis	385.583	65989.344	74010	38699.911	18	555.524	25240.572	31.546	542.881	102.971	NA	NA	NA	NA	NA	NA	NA	NA	NA	NA	NA	NA	NA	NA	NA	NA	NA	NA	NA	NA	NA	NA	NA	NA	NA	NA	NA	NA	NA	NA	NA	NA	NA	NA	NA	NA	NA	NA	NA
Fatty Acid and Lipid Biosynthesis	532.575	61724.567	7408	10085.03	8	895.251	44302.344	NA	2002.074	3291.808	NA	NA	NA	316.737	NA	NA	NA	NA	NA	NA	NA	NA	NA	NA	NA	NA	NA	NA	NA	NA	NA	NA	NA	NA	NA	NA	NA	NA	NA	NA	NA	NA	NA	NA	NA	NA	NA	NA	NA
Fatty Acid and Lipid Biosynthesis	597.909	95052.845	7409	100.395	2	1.333	NA	NA	NA	NA	271.601	54756.677	105.615	NA	NA	NA	NA	NA	NA	NA	NA	NA	NA	NA	NA	NA	NA	NA	NA	NA	NA	NA	NA	NA	NA	NA	NA	NA	NA	NA	NA	NA	NA	NA	NA	NA	NA	NA	NA
Fatty Acid and Lipid Biosynthesis	1023.13	89151.103	7406	144.328	NA	NA	21	NA	NA	NA	212.267	58.394	40460.482	NA	45128.018	0	NA	NA	NA	83.017	NA	NA	NA	NA	NA	NA	NA	NA	NA	NA	NA	NA	NA	NA	NA	NA	NA	NA	NA	NA	NA	NA	701.812	94.055	2	2245.73	NA	NA	NA
Fatty Acid and Lipid Degradation	4.5	1688.917	7408	1146	7	116	0	NA	311.917	0	NA	NA	NA	0	NA	NA	NA	NA	NA	NA	NA	NA	NA	NA	NA	NA	NA	NA	NA	NA	NA	NA	NA	NA	NA	NA	NA	NA	NA	NA	NA	NA	NA	NA	NA	NA	NA	NA	NA
Fatty Acid and Lipid Degradation	6	4004.5	74010	3779.5	6.5	75	0	0	80	0	NA	NA	NA	NA	NA	NA	NA	NA	NA	NA	NA	NA	NA	NA	NA	NA	NA	NA	NA	NA	NA	NA	NA	NA	NA	NA	NA	NA	NA	NA	NA	NA	NA	NA	NA	NA	NA	NA	NA
Fatty Acid and Lipid Degradation	19.333	13541.917	7409	8.5	0	2	NA	NA	NA	NA	0	13332.5	19.167	NA	NA	NA	NA	NA	NA	NA	NA	NA	NA	NA	NA	NA	NA	NA	NA	NA	NA	NA	NA	NA	NA	NA	NA	NA	NA	NA	NA	NA	NA	NA	NA	NA	NA	NA	NA
Fatty Acid and Lipid Degradation	22	559	7407	NA	7.5	NA	0	NA	NA	NA	0	NA	NA	NA	159	0	0	17.5	0	NA	NA	NA	NA	NA	NA	NA	NA	NA	NA	NA	NA	NA	NA	NA	NA	NA	NA	NA	NA	NA	NA	NA	NA	NA	NA	NA	219	146	0
Fatty Acid and Lipid Degradation	25.5	13539.55	7406	11.5	NA	NA	0	NA	NA	NA	0	71	7244	NA	5813.25	0	NA	NA	NA	41.5	NA	NA	NA	NA	NA	NA	NA	NA	NA	NA	NA	NA	NA	NA	NA	NA	NA	NA	NA	NA	NA	NA	108	4	3.5	242.8	NA	NA	NA
Fatty Acid and Lipid Degradation	103.5	1495.5	7405	NA	NA	NA	0	0	NA	NA	0	NA	NA	0	5	0	0	28	0	14	142	0	0	0	7.5	0	96.75	27	0	0	0	0	0	1138.25	1	0	1	0	0	0	35	0	NA	NA	NA	NA	NA	NA	NA
Fermentation	11	63934.3	74010	51174.898	2	593.885	11279.483	1	288.551	147.317	NA	NA	NA	NA	NA	NA	NA	NA	NA	NA	NA	NA	NA	NA	NA	NA	NA	NA	NA	NA	NA	NA	NA	NA	NA	NA	NA	NA	NA	NA	NA	NA	NA	NA	NA	NA	NA	NA	NA
Fermentation	161.213	52308.563	7409	145.449	0	1	NA	NA	NA	NA	228.117	40083.585	90.427	NA	NA	NA	NA	NA	NA	NA	NA	NA	NA	NA	NA	NA	NA	NA	NA	NA	NA	NA	NA	NA	NA	NA	NA	NA	NA	NA	NA	NA	NA	NA	NA	NA	NA	NA	NA
Fermentation	240.717	104729.373	7406	174.166	NA	NA	221.833	NA	NA	NA	83.598	71.481	40320.744	NA	62478.085	0	NA	NA	NA	243.826	NA	NA	NA	NA	NA	NA	NA	NA	NA	NA	NA	NA	NA	NA	NA	NA	NA	NA	NA	NA	NA	NA	300.917	92.633	10.417	731.673	NA	NA	NA
Fermentation	370.107	22817.349	7407	NA	22	NA	5171.267	NA	NA	NA	5574.824	NA	NA	NA	1400.503	1213.5	0	30.6	57	NA	NA	NA	NA	NA	NA	NA	NA	NA	NA	NA	NA	NA	NA	NA	NA	NA	NA	NA	NA	NA	NA	NA	NA	NA	NA	NA	327	277.5	22.917
Fermentation	572.24	48166.197	7405	NA	NA	NA	5	295.5	NA	NA	13990.354	NA	NA	21.5	179.813	407.25	0	160.903	26.75	43.818	358	597	0	22.25	78.85	17788.524	684.132	349.583	0	0	648.25	1	69	11346.536	2.333	1028.85	0	0	1	20.25	36	3.75	NA	NA	NA	NA	NA	NA	NA
Fermentation	601.665	44674.905	7408	15197.896	10	816.731	19192.483	NA	1216.053	6732.311	NA	NA	NA	287.25	NA	NA	NA	NA	NA	NA	NA	NA	NA	NA	NA	NA	NA	NA	NA	NA	NA	NA	NA	NA	NA	NA	NA	NA	NA	NA	NA	NA	NA	NA	NA	NA	NA	NA	NA
Glycan Biosynthesis	1	50.25	74010	0	3.25	0	0	3	18.5	15.75	NA	NA	NA	NA	NA	NA	NA	NA	NA	NA	NA	NA	NA	NA	NA	NA	NA	NA	NA	NA	NA	NA	NA	NA	NA	NA	NA	NA	NA	NA	NA	NA	NA	NA	NA	NA	NA	NA	NA
Glycan Biosynthesis	1	6720.679	7405	NA	NA	NA	0	58.5	NA	NA	2302.607	NA	NA	22	8.75	0	0	0	0	13	0	190.5	0	0	4	3313.071	17.5	31.5	0	0	40.75	2	0	709.5	0	0	0	0	0	7	0	0	NA	NA	NA	NA	NA	NA	NA
Glycan Biosynthesis	19.5	9346.417	7406	0	NA	NA	0	NA	NA	NA	16.75	12	5420	NA	3828.5	0	NA	NA	NA	29.5	NA	NA	NA	NA	NA	NA	NA	NA	NA	NA	NA	NA	NA	NA	NA	NA	NA	NA	NA	NA	NA	NA	0	9	0	30.667	NA	NA	NA
Glycan Biosynthesis	33.5	2254.536	7407	NA	8.75	NA	0	NA	NA	NA	987.786	NA	NA	NA	109	0	0	0	0	NA	NA	NA	NA	NA	NA	NA	NA	NA	NA	NA	NA	NA	NA	NA	NA	NA	NA	NA	NA	NA	NA	NA	NA	NA	NA	NA	0	142.75	0
Glycan Biosynthesis	35.25	9088.036	7409	0	0	0	NA	NA	NA	NA	0	7521.25	3.25	NA	NA	NA	NA	NA	NA	NA	NA	NA	NA	NA	NA	NA	NA	NA	NA	NA	NA	NA	NA	NA	NA	NA	NA	NA	NA	NA	NA	NA	NA	NA	NA	NA	NA	NA	NA
Glycan Biosynthesis	71.75	681.5	7408	0	6	0	0	NA	82.25	472.25	NA	NA	NA	65.25	NA	NA	NA	NA	NA	NA	NA	NA	NA	NA	NA	NA	NA	NA	NA	NA	NA	NA	NA	NA	NA	NA	NA	NA	NA	NA	NA	NA	NA	NA	NA	NA	NA	NA	NA
Glycan Degradation	9.5	13892.125	7405	NA	NA	NA	0	30.6	NA	NA	2996.2	NA	NA	15.4	45.05	0	0	0	0	12.5	0	0	0	0	8	9497.1	67.975	61.6	0	0	0	0	0	1152.3	0	0	0	0	0	5.4	0	0	NA	NA	NA	NA	NA	NA	NA
Glycan Degradation	14.543	10.857	74010	0	0	0	0	0	0	10.857	NA	NA	NA	NA	NA	NA	NA	NA	NA	NA	NA	NA	NA	NA	NA	NA	NA	NA	NA	NA	NA	NA	NA	NA	NA	NA	NA	NA	NA	NA	NA	NA	NA	NA	NA	NA	NA	NA	NA
Glycan Degradation	27.825	10309.236	7406	0	NA	NA	0	NA	NA	NA	18.2	41.925	5458.225	NA	4701.575	0	NA	NA	NA	34.386	NA	NA	NA	NA	NA	NA	NA	NA	NA	NA	NA	NA	NA	NA	NA	NA	NA	NA	NA	NA	NA	NA	0	34.725	0	20.2	NA	NA	NA
Glycan Degradation	72.125	13853.254	7409	0	0	0	NA	NA	NA	NA	50.6	7488.15	4.825	NA	NA	NA	NA	NA	NA	NA	NA	NA	NA	NA	NA	NA	NA	NA	NA	NA	NA	NA	NA	NA	NA	NA	NA	NA	NA	NA	NA	NA	NA	NA	NA	NA	NA	NA	NA
Glycan Degradation	82.143	998	7408	0	0	0	0	NA	0	895.6	NA	NA	NA	39.2	NA	NA	NA	NA	NA	NA	NA	NA	NA	NA	NA	NA	NA	NA	NA	NA	NA	NA	NA	NA	NA	NA	NA	NA	NA	NA	NA	NA	NA	NA	NA	NA	NA	NA	NA
Glycan Degradation	104.6	2220.725	7407	NA	0	NA	0	NA	NA	NA	1184.6	NA	NA	NA	130.425	0	0	0	0	NA	NA	NA	NA	NA	NA	NA	NA	NA	NA	NA	NA	NA	NA	NA	NA	NA	NA	NA	NA	NA	NA	NA	NA	NA	NA	NA	0	0	4.5
Glycolysis	0	11921.201	74010	8792.86	0	290.076	2705.822	0	55.755	28.633	NA	NA	NA	NA	NA	NA	NA	NA	NA	NA	NA	NA	NA	NA	NA	NA	NA	NA	NA	NA	NA	NA	NA	NA	NA	NA	NA	NA	NA	NA	NA	NA	NA	NA	NA	NA	NA	NA	NA
Glycolysis	31.826	11011.642	7406	31.514	NA	NA	20	NA	NA	NA	8.889	20.432	5605.462	NA	5289.845	0	NA	NA	NA	35.5	NA	NA	NA	NA	NA	NA	NA	NA	NA	NA	NA	NA	NA	NA	NA	NA	NA	NA	NA	NA	NA	NA	0	0	0	0	NA	NA	NA
Glycolysis	47.266	4575.98	7407	NA	0	NA	752.117	NA	NA	NA	605.444	NA	NA	NA	126.905	0	0	7.533	0	NA	NA	NA	NA	NA	NA	NA	NA	NA	NA	NA	NA	NA	NA	NA	NA	NA	NA	NA	NA	NA	NA	NA	NA	NA	NA	NA	0	0	0
Glycolysis	47.465	11740.869	7409	29.941	0	0	NA	NA	NA	NA	23.889	8047.172	10.819	NA	NA	NA	NA	NA	NA	NA	NA	NA	NA	NA	NA	NA	NA	NA	NA	NA	NA	NA	NA	NA	NA	NA	NA	NA	NA	NA	NA	NA	NA	NA	NA	NA	NA	NA	NA
Glycolysis	91.462	9194.92	7408	2643.767	0	402.602	4632.875	NA	212.99	1123.895	NA	NA	NA	53.05	NA	NA	NA	NA	NA	NA	NA	NA	NA	NA	NA	NA	NA	NA	NA	NA	NA	NA	NA	NA	NA	NA	NA	NA	NA	NA	NA	NA	NA	NA	NA	NA	NA	NA	NA
Glycolysis	109.728	3140.05	7405	NA	NA	NA	0	60.075	NA	NA	1496.778	NA	NA	10.222	9.111	0	0	33.084	0	9.322	0	0	0	34.133	22.045	0	61.624	43.667	0	0	202.222	0	0	1014.989	0	138.667	0	0	0	4.111	0	0	NA	NA	NA	NA	NA	NA	NA
Hormone Biosynthesis	0	2390.5	74010	1474	4	48	796	1	26.5	7	NA	NA	NA	NA	NA	NA	NA	NA	NA	NA	NA	NA	NA	NA	NA	NA	NA	NA	NA	NA	NA	NA	NA	NA	NA	NA	NA	NA	NA	NA	NA	NA	NA	NA	NA	NA	NA	NA	NA
Hormone Biosynthesis	1	3426.167	7405	NA	NA	NA	2	12	NA	NA	1198	NA	NA	21	9	82	0	1	4	3	88	135	0	5	5	1033	21	15	0	0	14	0	0	639.167	1	92	0	5	0	4	33	4	NA	NA	NA	NA	NA	NA	NA
Hormone Biosynthesis	5	4677	7406	3	NA	NA	1	NA	NA	NA	6	5	2275	NA	2215	0	NA	NA	NA	1	NA	NA	NA	NA	NA	NA	NA	NA	NA	NA	NA	NA	NA	NA	NA	NA	NA	NA	NA	NA	NA	NA	14	5	1	151	NA	NA	NA
Hormone Biosynthesis	12	2208.5	7408	415	2	89	1301	NA	104.5	204	NA	NA	NA	20	NA	NA	NA	NA	NA	NA	NA	NA	NA	NA	NA	NA	NA	NA	NA	NA	NA	NA	NA	NA	NA	NA	NA	NA	NA	NA	NA	NA	NA	NA	NA	NA	NA	NA	NA
Hormone Biosynthesis	22	3302	7409	2	1	1	NA	NA	NA	NA	89	1908	7	NA	NA	NA	NA	NA	NA	NA	NA	NA	NA	NA	NA	NA	NA	NA	NA	NA	NA	NA	NA	NA	NA	NA	NA	NA	NA	NA	NA	NA	NA	NA	NA	NA	NA	NA	NA
Hormone Biosynthesis	72	1460.667	7407	NA	4	NA	410	NA	NA	NA	457	NA	NA	NA	52.667	9	0	0	9	NA	NA	NA	NA	NA	NA	NA	NA	NA	NA	NA	NA	NA	NA	NA	NA	NA	NA	NA	NA	NA	NA	NA	NA	NA	NA	NA	0	18	1
Hormone Degradation	0	0	7405	NA	NA	NA	0	0	NA	NA	0	NA	NA	0	0	0	0	0	0	0	0	0	0	0	0	0	0	0	0	0	0	0	0	0	0	0	0	0	0	0	0	0	NA	NA	NA	NA	NA	NA	NA
Hormone Degradation	0	0	7406	0	NA	NA	0	NA	NA	NA	0	0	0	NA	0	0	NA	NA	NA	0	NA	NA	NA	NA	NA	NA	NA	NA	NA	NA	NA	NA	NA	NA	NA	NA	NA	NA	NA	NA	NA	NA	0	0	0	0	NA	NA	NA
Hormone Degradation	0	0	7407	NA	0	NA	0	NA	NA	NA	0	NA	NA	NA	0	0	0	0	0	NA	NA	NA	NA	NA	NA	NA	NA	NA	NA	NA	NA	NA	NA	NA	NA	NA	NA	NA	NA	NA	NA	NA	NA	NA	NA	NA	0	0	0
Hormone Degradation	0	0	7409	0	0	0	NA	NA	NA	NA	0	0	0	NA	NA	NA	NA	NA	NA	NA	NA	NA	NA	NA	NA	NA	NA	NA	NA	NA	NA	NA	NA	NA	NA	NA	NA	NA	NA	NA	NA	NA	NA	NA	NA	NA	NA	NA	NA
Hormone Degradation	0	17	74010	0	0	0	0	0	13	0	NA	NA	NA	NA	NA	NA	NA	NA	NA	NA	NA	NA	NA	NA	NA	NA	NA	NA	NA	NA	NA	NA	NA	NA	NA	NA	NA	NA	NA	NA	NA	NA	NA	NA	NA	NA	NA	NA	NA
Hormone Degradation	0	53	7408	0	0	0	0	NA	53	0	NA	NA	NA	0	NA	NA	NA	NA	NA	NA	NA	NA	NA	NA	NA	NA	NA	NA	NA	NA	NA	NA	NA	NA	NA	NA	NA	NA	NA	NA	NA	NA	NA	NA	NA	NA	NA	NA	NA
Hydrogen Production	0	0	74010	0	0	0	0	0	0	0	NA	NA	NA	NA	NA	NA	NA	NA	NA	NA	NA	NA	NA	NA	NA	NA	NA	NA	NA	NA	NA	NA	NA	NA	NA	NA	NA	NA	NA	NA	NA	NA	NA	NA	NA	NA	NA	NA	NA
Hydrogen Production	0	0	7408	0	0	0	0	NA	0	0	NA	NA	NA	0	NA	NA	NA	NA	NA	NA	NA	NA	NA	NA	NA	NA	NA	NA	NA	NA	NA	NA	NA	NA	NA	NA	NA	NA	NA	NA	NA	NA	NA	NA	NA	NA	NA	NA	NA
Hydrogen Production	18	24005	7406	0	NA	NA	0	NA	NA	NA	0	26	19158	NA	4764	6	NA	NA	NA	12	NA	NA	NA	NA	NA	NA	NA	NA	NA	NA	NA	NA	NA	NA	NA	NA	NA	NA	NA	NA	NA	NA	0	39	0	0	NA	NA	NA
Hydrogen Production	31	21711.5	7409	0	0	0	NA	NA	NA	NA	0	19682	32	NA	NA	NA	NA	NA	NA	NA	NA	NA	NA	NA	NA	NA	NA	NA	NA	NA	NA	NA	NA	NA	NA	NA	NA	NA	NA	NA	NA	NA	NA	NA	NA	NA	NA	NA	NA
Hydrogen Production	67.5	1722.5	7405	NA	NA	NA	0	0	NA	NA	0	NA	NA	0	28	337	0	0	46.5	20	0	0	0	0	0	0	88	144	0	0	137	0	0	920	2	0	0	0	0	0	0	0	NA	NA	NA	NA	NA	NA	NA
Hydrogen Production	238.5	2326.5	7407	NA	0	NA	0	NA	NA	NA	0	NA	NA	NA	136	709.5	0	0	103.5	NA	NA	NA	NA	NA	NA	NA	NA	NA	NA	NA	NA	NA	NA	NA	NA	NA	NA	NA	NA	NA	NA	NA	NA	NA	NA	NA	176	94	0
Inactivation	0	0	74010	0	0	0	0	0	0	0	NA	NA	NA	NA	NA	NA	NA	NA	NA	NA	NA	NA	NA	NA	NA	NA	NA	NA	NA	NA	NA	NA	NA	NA	NA	NA	NA	NA	NA	NA	NA	NA	NA	NA	NA	NA	NA	NA	NA
Inactivation	0	0	7405	NA	NA	NA	0	0	NA	NA	0	NA	NA	0	0	0	0	0	0	0	0	0	0	0	0	0	0	0	0	0	0	0	0	0	0	0	0	0	0	0	0	0	NA	NA	NA	NA	NA	NA	NA
Inactivation	0	0	7406	0	NA	NA	0	NA	NA	NA	0	0	0	NA	0	0	NA	NA	NA	0	NA	NA	NA	NA	NA	NA	NA	NA	NA	NA	NA	NA	NA	NA	NA	NA	NA	NA	NA	NA	NA	NA	0	0	0	0	NA	NA	NA
Inactivation	0	0	7407	NA	0	NA	0	NA	NA	NA	0	NA	NA	NA	0	0	0	0	0	NA	NA	NA	NA	NA	NA	NA	NA	NA	NA	NA	NA	NA	NA	NA	NA	NA	NA	NA	NA	NA	NA	NA	NA	NA	NA	NA	0	0	0
Inactivation	0	0	7408	0	0	0	0	NA	0	0	NA	NA	NA	0	NA	NA	NA	NA	NA	NA	NA	NA	NA	NA	NA	NA	NA	NA	NA	NA	NA	NA	NA	NA	NA	NA	NA	NA	NA	NA	NA	NA	NA	NA	NA	NA	NA	NA	NA
Inactivation	0	0	7409	0	0	0	NA	NA	NA	NA	0	0	0	NA	NA	NA	NA	NA	NA	NA	NA	NA	NA	NA	NA	NA	NA	NA	NA	NA	NA	NA	NA	NA	NA	NA	NA	NA	NA	NA	NA	NA	NA	NA	NA	NA	NA	NA	NA
Inorganic Nutrient Metabolism	123.5	37662.238	7406	65.5	NA	NA	1	NA	NA	NA	91	38	17801.714	NA	17790.738	3	NA	NA	NA	182.5	NA	NA	NA	NA	NA	NA	NA	NA	NA	NA	NA	NA	NA	NA	NA	NA	NA	NA	NA	NA	NA	NA	245	233.5	10	1200.286	NA	NA	NA
Inorganic Nutrient Metabolism	223.167	11316.333	7408	5905.5	27.5	601.5	3056	NA	545.833	729	NA	NA	NA	72	NA	NA	NA	NA	NA	NA	NA	NA	NA	NA	NA	NA	NA	NA	NA	NA	NA	NA	NA	NA	NA	NA	NA	NA	NA	NA	NA	NA	NA	NA	NA	NA	NA	NA	NA
Inorganic Nutrient Metabolism	225	21850.971	7405	NA	NA	NA	0	52	NA	NA	9153.5	NA	NA	25	57.333	547.5	0	48	0	20.75	213	158	2	59	15	6488.833	248.083	33	0	0	124.4	4	84	4341.571	6	116	0	0	0	11	25	18	NA	NA	NA	NA	NA	NA	NA
Inorganic Nutrient Metabolism	245	8509.464	7407	NA	35	NA	499	NA	NA	NA	3778	NA	NA	NA	448.214	1195.5	0	23.25	0	NA	NA	NA	NA	NA	NA	NA	NA	NA	NA	NA	NA	NA	NA	NA	NA	NA	NA	NA	NA	NA	NA	NA	NA	NA	NA	NA	0	0	5
Inorganic Nutrient Metabolism	266.75	32686.857	7409	36	0	7	NA	NA	NA	NA	100.5	24365.607	43	NA	NA	NA	NA	NA	NA	NA	NA	NA	NA	NA	NA	NA	NA	NA	NA	NA	NA	NA	NA	NA	NA	NA	NA	NA	NA	NA	NA	NA	NA	NA	NA	NA	NA	NA	NA
Inorganic Nutrient Metabolism	549.5	21686	74010	18927.5	18.5	383	1800	8	109.75	11	NA	NA	NA	NA	NA	NA	NA	NA	NA	NA	NA	NA	NA	NA	NA	NA	NA	NA	NA	NA	NA	NA	NA	NA	NA	NA	NA	NA	NA	NA	NA	NA	NA	NA	NA	NA	NA	NA	NA
Interconversions	0	0	74010	0	0	0	0	0	0	0	NA	NA	NA	NA	NA	NA	NA	NA	NA	NA	NA	NA	NA	NA	NA	NA	NA	NA	NA	NA	NA	NA	NA	NA	NA	NA	NA	NA	NA	NA	NA	NA	NA	NA	NA	NA	NA	NA	NA
Interconversions	0	0	7405	NA	NA	NA	0	0	NA	NA	0	NA	NA	0	0	0	0	0	0	0	0	0	0	0	0	0	0	0	0	0	0	0	0	0	0	0	0	0	0	0	0	0	NA	NA	NA	NA	NA	NA	NA
Interconversions	0	0	7406	0	NA	NA	0	NA	NA	NA	0	0	0	NA	0	0	NA	NA	NA	0	NA	NA	NA	NA	NA	NA	NA	NA	NA	NA	NA	NA	NA	NA	NA	NA	NA	NA	NA	NA	NA	NA	0	0	0	0	NA	NA	NA
Interconversions	0	0	7407	NA	0	NA	0	NA	NA	NA	0	NA	NA	NA	0	0	0	0	0	NA	NA	NA	NA	NA	NA	NA	NA	NA	NA	NA	NA	NA	NA	NA	NA	NA	NA	NA	NA	NA	NA	NA	NA	NA	NA	NA	0	0	0
Interconversions	0	0	7408	0	0	0	0	NA	0	0	NA	NA	NA	0	NA	NA	NA	NA	NA	NA	NA	NA	NA	NA	NA	NA	NA	NA	NA	NA	NA	NA	NA	NA	NA	NA	NA	NA	NA	NA	NA	NA	NA	NA	NA	NA	NA	NA	NA
Interconversions	0	0	7409	0	0	0	NA	NA	NA	NA	0	0	0	NA	NA	NA	NA	NA	NA	NA	NA	NA	NA	NA	NA	NA	NA	NA	NA	NA	NA	NA	NA	NA	NA	NA	NA	NA	NA	NA	NA	NA	NA	NA	NA	NA	NA	NA	NA
Mercury Detoxification	0	0	7405	NA	NA	NA	0	0	NA	NA	0	NA	NA	0	0	0	0	0	0	0	0	0	0	0	0	0	0	0	0	0	0	0	0	0	0	0	0	0	0	0	0	0	NA	NA	NA	NA	NA	NA	NA
Mercury Detoxification	0	0	7406	0	NA	NA	0	NA	NA	NA	0	0	0	NA	0	0	NA	NA	NA	0	NA	NA	NA	NA	NA	NA	NA	NA	NA	NA	NA	NA	NA	NA	NA	NA	NA	NA	NA	NA	NA	NA	0	0	0	0	NA	NA	NA
Mercury Detoxification	0	0	7407	NA	0	NA	0	NA	NA	NA	0	NA	NA	NA	0	0	0	0	0	NA	NA	NA	NA	NA	NA	NA	NA	NA	NA	NA	NA	NA	NA	NA	NA	NA	NA	NA	NA	NA	NA	NA	NA	NA	NA	NA	0	0	0
Mercury Detoxification	0	0	7409	0	0	0	NA	NA	NA	NA	0	0	0	NA	NA	NA	NA	NA	NA	NA	NA	NA	NA	NA	NA	NA	NA	NA	NA	NA	NA	NA	NA	NA	NA	NA	NA	NA	NA	NA	NA	NA	NA	NA	NA	NA	NA	NA	NA
Mercury Detoxification	0	13.5	74010	0	0	0	0	0	13.5	0	NA	NA	NA	NA	NA	NA	NA	NA	NA	NA	NA	NA	NA	NA	NA	NA	NA	NA	NA	NA	NA	NA	NA	NA	NA	NA	NA	NA	NA	NA	NA	NA	NA	NA	NA	NA	NA	NA	NA
Mercury Detoxification	0	58	7408	0	0	0	0	NA	58	0	NA	NA	NA	0	NA	NA	NA	NA	NA	NA	NA	NA	NA	NA	NA	NA	NA	NA	NA	NA	NA	NA	NA	NA	NA	NA	NA	NA	NA	NA	NA	NA	NA	NA	NA	NA	NA	NA	NA
Metabolic Regulator Biosynthesis	0	3467.167	74010	3361.167	10	69.6	0	0	19	0	NA	NA	NA	NA	NA	NA	NA	NA	NA	NA	NA	NA	NA	NA	NA	NA	NA	NA	NA	NA	NA	NA	NA	NA	NA	NA	NA	NA	NA	NA	NA	NA	NA	NA	NA	NA	NA	NA	NA
Metabolic Regulator Biosynthesis	1	2594.4	7405	NA	NA	NA	0	64.4	NA	NA	0	NA	NA	0	2	0	0	9.6	0	1	0	0	0	0	12	2024	19.5	0	0	0	0	0	0	458.5	0	0	0	0	0	3.4	0	0	NA	NA	NA	NA	NA	NA	NA
Metabolic Regulator Biosynthesis	6.667	5852.833	7406	9	NA	NA	0	NA	NA	NA	0	5.8	3169.333	NA	2475	0	NA	NA	NA	6	NA	NA	NA	NA	NA	NA	NA	NA	NA	NA	NA	NA	NA	NA	NA	NA	NA	NA	NA	NA	NA	NA	63	16.1	0	108.6	NA	NA	NA
Metabolic Regulator Biosynthesis	16.4	63.5	7407	NA	11.5	NA	0	NA	NA	NA	0	NA	NA	NA	52	0	0	0	0	NA	NA	NA	NA	NA	NA	NA	NA	NA	NA	NA	NA	NA	NA	NA	NA	NA	NA	NA	NA	NA	NA	NA	NA	NA	NA	NA	0	0	0
Metabolic Regulator Biosynthesis	19	7723.4	7409	10.5	0	2.6	NA	NA	NA	NA	0	5117.333	11.3	NA	NA	NA	NA	NA	NA	NA	NA	NA	NA	NA	NA	NA	NA	NA	NA	NA	NA	NA	NA	NA	NA	NA	NA	NA	NA	NA	NA	NA	NA	NA	NA	NA	NA	NA	NA
Metabolic Regulator Biosynthesis	58.2	1294.4	7408	954	4	118.4	0	NA	85	0	NA	NA	NA	17	NA	NA	NA	NA	NA	NA	NA	NA	NA	NA	NA	NA	NA	NA	NA	NA	NA	NA	NA	NA	NA	NA	NA	NA	NA	NA	NA	NA	NA	NA	NA	NA	NA	NA	NA
Methylglyoxal Detoxification	0	0	74010	0	0	0	0	0	0	0	NA	NA	NA	NA	NA	NA	NA	NA	NA	NA	NA	NA	NA	NA	NA	NA	NA	NA	NA	NA	NA	NA	NA	NA	NA	NA	NA	NA	NA	NA	NA	NA	NA	NA	NA	NA	NA	NA	NA
Methylglyoxal Detoxification	0	24.667	7407	NA	0	NA	0	NA	NA	NA	0	NA	NA	NA	24.667	0	0	0	0	NA	NA	NA	NA	NA	NA	NA	NA	NA	NA	NA	NA	NA	NA	NA	NA	NA	NA	NA	NA	NA	NA	NA	NA	NA	NA	NA	0	0	0
Methylglyoxal Detoxification	0	193.667	7405	NA	NA	NA	0	0	NA	NA	0	NA	NA	0	3	0	0	0	0	2.333	0	0	0	0	0	0	7.667	0	0	0	0	0	0	180.667	0	0	0	0	0	0	0	0	NA	NA	NA	NA	NA	NA	NA
Methylglyoxal Detoxification	0	1155.667	7409	0	0	0	NA	NA	NA	NA	0	1130.333	0	NA	NA	NA	NA	NA	NA	NA	NA	NA	NA	NA	NA	NA	NA	NA	NA	NA	NA	NA	NA	NA	NA	NA	NA	NA	NA	NA	NA	NA	NA	NA	NA	NA	NA	NA	NA
Methylglyoxal Detoxification	6	2425	7406	0	NA	NA	0	NA	NA	NA	0	0	1210.667	NA	1189.667	0	NA	NA	NA	5.333	NA	NA	NA	NA	NA	NA	NA	NA	NA	NA	NA	NA	NA	NA	NA	NA	NA	NA	NA	NA	NA	NA	16.667	2.667	0	0	NA	NA	NA
Methylglyoxal Detoxification	55.667	33	7408	0	0	0	0	NA	0	0	NA	NA	NA	0	NA	NA	NA	NA	NA	NA	NA	NA	NA	NA	NA	NA	NA	NA	NA	NA	NA	NA	NA	NA	NA	NA	NA	NA	NA	NA	NA	NA	NA	NA	NA	NA	NA	NA	NA
Nucleic Acid Processing	0	2994.5	7406	12	NA	NA	1.5	NA	NA	NA	0	5.5	1589.75	NA	1307	0	NA	NA	NA	0	NA	NA	NA	NA	NA	NA	NA	NA	NA	NA	NA	NA	NA	NA	NA	NA	NA	NA	NA	NA	NA	NA	28	5	0	45.75	NA	NA	NA
Nucleic Acid Processing	0	3775.5	74010	3269	2.5	110.75	374	0	14.25	0	NA	NA	NA	NA	NA	NA	NA	NA	NA	NA	NA	NA	NA	NA	NA	NA	NA	NA	NA	NA	NA	NA	NA	NA	NA	NA	NA	NA	NA	NA	NA	NA	NA	NA	NA	NA	NA	NA	NA
Nucleic Acid Processing	27.5	517.5	7405	NA	NA	NA	0	14.5	NA	NA	0	NA	NA	11	0	0	0	12.25	0	0	0	0	0	12	3	0	18.75	14	0	0	16.5	0	66	231.5	0	100	0	10	0	6.5	0	1.5	NA	NA	NA	NA	NA	NA	NA
Nucleic Acid Processing	33.5	3209.5	7409	8.5	0	0	NA	NA	NA	NA	0	2159.25	3.25	NA	NA	NA	NA	NA	NA	NA	NA	NA	NA	NA	NA	NA	NA	NA	NA	NA	NA	NA	NA	NA	NA	NA	NA	NA	NA	NA	NA	NA	NA	NA	NA	NA	NA	NA	NA
Nucleic Acid Processing	70.5	2035.5	7408	941.5	3	169.25	626.5	NA	51.5	159	NA	NA	NA	32	NA	NA	NA	NA	NA	NA	NA	NA	NA	NA	NA	NA	NA	NA	NA	NA	NA	NA	NA	NA	NA	NA	NA	NA	NA	NA	NA	NA	NA	NA	NA	NA	NA	NA	NA
Nucleic Acid Processing	89.5	1154.25	7407	NA	3.5	NA	489.5	NA	NA	NA	0	NA	NA	NA	36.75	290.5	0	0	27.5	NA	NA	NA	NA	NA	NA	NA	NA	NA	NA	NA	NA	NA	NA	NA	NA	NA	NA	NA	NA	NA	NA	NA	NA	NA	NA	NA	157.5	143.5	0
Nucleoside and Nucleotide Biosynthesis	36.233	54188.929	74010	36745.6	36.3	1234.183	14922.833	13.45	226.329	124.167	NA	NA	NA	NA	NA	NA	NA	NA	NA	NA	NA	NA	NA	NA	NA	NA	NA	NA	NA	NA	NA	NA	NA	NA	NA	NA	NA	NA	NA	NA	NA	NA	NA	NA	NA	NA	NA	NA	NA
Nucleoside and Nucleotide Biosynthesis	169.505	49016.701	7409	95.117	3	8	NA	NA	NA	NA	219.983	33105.375	14.393	NA	NA	NA	NA	NA	NA	NA	NA	NA	NA	NA	NA	NA	NA	NA	NA	NA	NA	NA	NA	NA	NA	NA	NA	NA	NA	NA	NA	NA	NA	NA	NA	NA	NA	NA	NA
Nucleoside and Nucleotide Biosynthesis	195.583	48963.877	7406	113.85	NA	NA	61.25	NA	NA	NA	109.65	147.119	27456.908	NA	19685.533	24	NA	NA	NA	91.567	NA	NA	NA	NA	NA	NA	NA	NA	NA	NA	NA	NA	NA	NA	NA	NA	NA	NA	NA	NA	NA	NA	332.117	10.5	1	930.383	NA	NA	NA
Nucleoside and Nucleotide Biosynthesis	424.567	38403.139	7405	NA	NA	NA	7	593.233	NA	NA	11414.333	NA	NA	74.833	26.217	1093.6	0	112.029	88.117	28.25	1889.867	1208.7	2.5	132.45	64.486	14705.883	342.258	336.35	0	0	359.467	0	252.15	3988.4	0	1072.267	0	162.183	3	74.417	337.6	33.55	NA	NA	NA	NA	NA	NA	NA
Nucleoside and Nucleotide Biosynthesis	475.383	44677.76	7408	10679.95	29.433	1787.5	25007.6	NA	949.56	4649.6	NA	NA	NA	573.8	NA	NA	NA	NA	NA	NA	NA	NA	NA	NA	NA	NA	NA	NA	NA	NA	NA	NA	NA	NA	NA	NA	NA	NA	NA	NA	NA	NA	NA	NA	NA	NA	NA	NA	NA
Nucleoside and Nucleotide Biosynthesis	690.85	31355.017	7407	NA	64.433	NA	2734.333	NA	NA	NA	4716.05	NA	NA	NA	547.667	3746.817	0	24.95	300.667	NA	NA	NA	NA	NA	NA	NA	NA	NA	NA	NA	NA	NA	NA	NA	NA	NA	NA	NA	NA	NA	NA	NA	NA	NA	NA	NA	336.5	573.1	37.017
Nucleoside and Nucleotide Degradation	8.667	15336.367	74010	4962.05	0	152.567	10011	2.75	54.75	49.817	NA	NA	NA	NA	NA	NA	NA	NA	NA	NA	NA	NA	NA	NA	NA	NA	NA	NA	NA	NA	NA	NA	NA	NA	NA	NA	NA	NA	NA	NA	NA	NA	NA	NA	NA	NA	NA	NA	NA
Nucleoside and Nucleotide Degradation	35.067	14481.288	7409	10.7	0	1	NA	NA	NA	NA	0	11673.543	21.643	NA	NA	NA	NA	NA	NA	NA	NA	NA	NA	NA	NA	NA	NA	NA	NA	NA	NA	NA	NA	NA	NA	NA	NA	NA	NA	NA	NA	NA	NA	NA	NA	NA	NA	NA	NA
Nucleoside and Nucleotide Degradation	35.5	7778.517	7407	NA	18.283	NA	2601.15	NA	NA	NA	0	NA	NA	NA	194.467	1361.75	0	14.233	67.05	NA	NA	NA	NA	NA	NA	NA	NA	NA	NA	NA	NA	NA	NA	NA	NA	NA	NA	NA	NA	NA	NA	NA	NA	NA	NA	NA	0	0	0
Nucleoside and Nucleotide Degradation	39	29048.645	7406	5.8	NA	NA	0	NA	NA	NA	0	34.65	20276.443	NA	7678.752	3.75	NA	NA	NA	30.167	NA	NA	NA	NA	NA	NA	NA	NA	NA	NA	NA	NA	NA	NA	NA	NA	NA	NA	NA	NA	NA	NA	157.15	66.933	2	793	NA	NA	NA
Nucleoside and Nucleotide Degradation	85.767	20950.517	7408	1423.75	14.383	218.233	16769.783	NA	256.583	1861.85	NA	NA	NA	144.083	NA	NA	NA	NA	NA	NA	NA	NA	NA	NA	NA	NA	NA	NA	NA	NA	NA	NA	NA	NA	NA	NA	NA	NA	NA	NA	NA	NA	NA	NA	NA	NA	NA	NA	NA
Nucleoside and Nucleotide Degradation	90.75	3243.45	7405	NA	NA	NA	9.25	129.333	NA	NA	0	NA	NA	23.5	20.433	398.95	0	31.267	19.15	11	630.05	0	0	52.8	29.6	0	113.417	150.017	0	0	79.4	0	0	1517.833	0	0	0	0	0	14	0	13.45	NA	NA	NA	NA	NA	NA	NA
O-Antigen Biosynthesis	0	0	74010	0	0	0	0	0	0	0	NA	NA	NA	NA	NA	NA	NA	NA	NA	NA	NA	NA	NA	NA	NA	NA	NA	NA	NA	NA	NA	NA	NA	NA	NA	NA	NA	NA	NA	NA	NA	NA	NA	NA	NA	NA	NA	NA	NA
O-Antigen Biosynthesis	0	0	7405	NA	NA	NA	0	0	NA	NA	0	NA	NA	0	0	0	0	0	0	0	0	0	0	0	0	0	0	0	0	0	0	0	0	0	0	0	0	0	0	0	0	0	NA	NA	NA	NA	NA	NA	NA
O-Antigen Biosynthesis	0	0	7407	NA	0	NA	0	NA	NA	NA	0	NA	NA	NA	0	0	0	0	0	NA	NA	NA	NA	NA	NA	NA	NA	NA	NA	NA	NA	NA	NA	NA	NA	NA	NA	NA	NA	NA	NA	NA	NA	NA	NA	NA	0	0	0
O-Antigen Biosynthesis	0	0	7408	0	0	0	0	NA	0	0	NA	NA	NA	0	NA	NA	NA	NA	NA	NA	NA	NA	NA	NA	NA	NA	NA	NA	NA	NA	NA	NA	NA	NA	NA	NA	NA	NA	NA	NA	NA	NA	NA	NA	NA	NA	NA	NA	NA
O-Antigen Biosynthesis	0	0	7409	0	0	0	NA	NA	NA	NA	0	0	0	NA	NA	NA	NA	NA	NA	NA	NA	NA	NA	NA	NA	NA	NA	NA	NA	NA	NA	NA	NA	NA	NA	NA	NA	NA	NA	NA	NA	NA	NA	NA	NA	NA	NA	NA	NA
O-Antigen Biosynthesis	10.667	582.333	7406	0	NA	NA	0	NA	NA	NA	0	0	576	NA	0	0	NA	NA	NA	0	NA	NA	NA	NA	NA	NA	NA	NA	NA	NA	NA	NA	NA	NA	NA	NA	NA	NA	NA	NA	NA	NA	0	6.333	0	0	NA	NA	NA
Other	0	27.5	74010	0	0	0	0	0	27.5	0	NA	NA	NA	NA	NA	NA	NA	NA	NA	NA	NA	NA	NA	NA	NA	NA	NA	NA	NA	NA	NA	NA	NA	NA	NA	NA	NA	NA	NA	NA	NA	NA	NA	NA	NA	NA	NA	NA	NA
Other	0	84.25	7408	0	0	0	0	NA	84.25	0	NA	NA	NA	0	NA	NA	NA	NA	NA	NA	NA	NA	NA	NA	NA	NA	NA	NA	NA	NA	NA	NA	NA	NA	NA	NA	NA	NA	NA	NA	NA	NA	NA	NA	NA	NA	NA	NA	NA
Other	0	118.5	7407	NA	0	NA	0	NA	NA	NA	0	NA	NA	NA	118.5	0	0	0	0	NA	NA	NA	NA	NA	NA	NA	NA	NA	NA	NA	NA	NA	NA	NA	NA	NA	NA	NA	NA	NA	NA	NA	NA	NA	NA	NA	0	0	0
Other	0	1007.5	7405	NA	NA	NA	0	0	NA	NA	0	NA	NA	0	13.5	0	0	0	0	3.5	0	0	0	0	0	0	72.5	0	0	0	0	0	0	918	0	0	0	0	0	0	0	0	NA	NA	NA	NA	NA	NA	NA
Other	0	4167.75	7409	0	0	0	NA	NA	NA	NA	0	4074	8	NA	NA	NA	NA	NA	NA	NA	NA	NA	NA	NA	NA	NA	NA	NA	NA	NA	NA	NA	NA	NA	NA	NA	NA	NA	NA	NA	NA	NA	NA	NA	NA	NA	NA	NA	NA
Other	0	8535.25	7406	0	NA	NA	0	NA	NA	NA	0	0	3262.5	NA	4971.75	0	NA	NA	NA	40	NA	NA	NA	NA	NA	NA	NA	NA	NA	NA	NA	NA	NA	NA	NA	NA	NA	NA	NA	NA	NA	NA	65.5	0	0	195.5	NA	NA	NA
Other Biosynthesis	0	569.333	7407	NA	9	NA	0	NA	NA	NA	0	NA	NA	NA	51	488.722	0	1.5	0	NA	NA	NA	NA	NA	NA	NA	NA	NA	NA	NA	NA	NA	NA	NA	NA	NA	NA	NA	NA	NA	NA	NA	NA	NA	NA	NA	0	0	0
Other Biosynthesis	0	1759.919	7408	1574.833	2	79.889	0	NA	80.308	0	NA	NA	NA	0	NA	NA	NA	NA	NA	NA	NA	NA	NA	NA	NA	NA	NA	NA	NA	NA	NA	NA	NA	NA	NA	NA	NA	NA	NA	NA	NA	NA	NA	NA	NA	NA	NA	NA	NA
Other Biosynthesis	0	4335.869	7406	17.389	NA	NA	0	NA	NA	NA	0	3.9	1768.077	NA	2277.077	0	NA	NA	NA	0	NA	NA	NA	NA	NA	NA	NA	NA	NA	NA	NA	NA	NA	NA	NA	NA	NA	NA	NA	NA	NA	NA	36.154	0	0	233.273	NA	NA	NA
Other Biosynthesis	0	5539.821	74010	5455.778	3	47.889	0	0	21.308	0	NA	NA	NA	NA	NA	NA	NA	NA	NA	NA	NA	NA	NA	NA	NA	NA	NA	NA	NA	NA	NA	NA	NA	NA	NA	NA	NA	NA	NA	NA	NA	NA	NA	NA	NA	NA	NA	NA	NA
Other Biosynthesis	3.5	833.234	7405	NA	NA	NA	0	0	NA	NA	0	NA	NA	0	15.583	305.5	0	6	7.444	9.091	0	0	0	0	9	0	30	0	0	0	0	0	0	450.615	0	0	0	0	0	0	0	0	NA	NA	NA	NA	NA	NA	NA
Other Biosynthesis	44	4371.212	7409	14.5	0	0	NA	NA	NA	NA	0	2975.615	6.273	NA	NA	NA	NA	NA	NA	NA	NA	NA	NA	NA	NA	NA	NA	NA	NA	NA	NA	NA	NA	NA	NA	NA	NA	NA	NA	NA	NA	NA	NA	NA	NA	NA	NA	NA	NA
Pentose Phosphate Pathways	5.467	6221.833	7407	NA	19.167	NA	943.133	NA	NA	NA	1399.933	NA	NA	NA	128.733	847.5	0	7.8	0	NA	NA	NA	NA	NA	NA	NA	NA	NA	NA	NA	NA	NA	NA	NA	NA	NA	NA	NA	NA	NA	NA	NA	NA	NA	NA	NA	435.4	0	4.333
Pentose Phosphate Pathways	24	9471.833	7409	22.567	0	2	NA	NA	NA	NA	73.133	6172.467	12.533	NA	NA	NA	NA	NA	NA	NA	NA	NA	NA	NA	NA	NA	NA	NA	NA	NA	NA	NA	NA	NA	NA	NA	NA	NA	NA	NA	NA	NA	NA	NA	NA	NA	NA	NA	NA
Pentose Phosphate Pathways	24.067	12182.317	7406	23	NA	NA	229.167	NA	NA	NA	29.667	3.75	4187.333	NA	7534.4	0	NA	NA	NA	0	NA	NA	NA	NA	NA	NA	NA	NA	NA	NA	NA	NA	NA	NA	NA	NA	NA	NA	NA	NA	NA	NA	37.267	68.333	0	69.4	NA	NA	NA
Pentose Phosphate Pathways	30	11267.633	74010	7478.833	8.4	119.733	3473.667	0	38.067	6.667	NA	NA	NA	NA	NA	NA	NA	NA	NA	NA	NA	NA	NA	NA	NA	NA	NA	NA	NA	NA	NA	NA	NA	NA	NA	NA	NA	NA	NA	NA	NA	NA	NA	NA	NA	NA	NA	NA	NA
Pentose Phosphate Pathways	71.933	9066.133	7408	2166.4	13.917	171.733	5922.2	NA	167.467	369.667	NA	NA	NA	48.167	NA	NA	NA	NA	NA	NA	NA	NA	NA	NA	NA	NA	NA	NA	NA	NA	NA	NA	NA	NA	NA	NA	NA	NA	NA	NA	NA	NA	NA	NA	NA	NA	NA	NA	NA
Pentose Phosphate Pathways	103.6	11333.033	7405	NA	NA	NA	4	58.667	NA	NA	3480.667	NA	NA	0	16.133	288.333	0	24.167	0	14.667	232.733	542.6	4.583	0	12.75	5022.6	128.733	24	0	0	221.7	0	52.5	1204.2	0	0	0	0	0	0	0	0	NA	NA	NA	NA	NA	NA	NA
Photosynthesis	0	0	74010	0	0	0	0	0	0	0	NA	NA	NA	NA	NA	NA	NA	NA	NA	NA	NA	NA	NA	NA	NA	NA	NA	NA	NA	NA	NA	NA	NA	NA	NA	NA	NA	NA	NA	NA	NA	NA	NA	NA	NA	NA	NA	NA	NA
Photosynthesis	0	0	7405	NA	NA	NA	0	0	NA	NA	0	NA	NA	0	0	0	0	0	0	0	0	0	0	0	0	0	0	0	0	0	0	0	0	0	0	0	0	0	0	0	0	0	NA	NA	NA	NA	NA	NA	NA
Photosynthesis	0	0	7406	0	NA	NA	0	NA	NA	NA	0	0	0	NA	0	0	NA	NA	NA	0	NA	NA	NA	NA	NA	NA	NA	NA	NA	NA	NA	NA	NA	NA	NA	NA	NA	NA	NA	NA	NA	NA	0	0	0	0	NA	NA	NA
Photosynthesis	0	0	7407	NA	0	NA	0	NA	NA	NA	0	NA	NA	NA	0	0	0	0	0	NA	NA	NA	NA	NA	NA	NA	NA	NA	NA	NA	NA	NA	NA	NA	NA	NA	NA	NA	NA	NA	NA	NA	NA	NA	NA	NA	0	0	0
Photosynthesis	0	0	7408	0	0	0	0	NA	0	0	NA	NA	NA	0	NA	NA	NA	NA	NA	NA	NA	NA	NA	NA	NA	NA	NA	NA	NA	NA	NA	NA	NA	NA	NA	NA	NA	NA	NA	NA	NA	NA	NA	NA	NA	NA	NA	NA	NA
Photosynthesis	0	0	7409	0	0	0	NA	NA	NA	NA	0	0	0	NA	NA	NA	NA	NA	NA	NA	NA	NA	NA	NA	NA	NA	NA	NA	NA	NA	NA	NA	NA	NA	NA	NA	NA	NA	NA	NA	NA	NA	NA	NA	NA	NA	NA	NA	NA
Polymeric Compound Degradation	0	196	7405	NA	NA	NA	5.5	0	NA	NA	0	NA	NA	0	2.667	0	0	0	0	9.667	0	0	0	0	0	0	22.167	0	0	0	0	0	0	156	0	0	0	0	0	0	0	0	NA	NA	NA	NA	NA	NA	NA
Polymeric Compound Degradation	0	1281.333	7407	NA	0	NA	641	NA	NA	NA	0	NA	NA	NA	14.667	0	0	0	0	NA	NA	NA	NA	NA	NA	NA	NA	NA	NA	NA	NA	NA	NA	NA	NA	NA	NA	NA	NA	NA	NA	NA	NA	NA	NA	NA	0	0	0
Polymeric Compound Degradation	0	1731.833	7406	0	NA	NA	1.5	NA	NA	NA	0	0	783	NA	947.333	0	NA	NA	NA	0	NA	NA	NA	NA	NA	NA	NA	NA	NA	NA	NA	NA	NA	NA	NA	NA	NA	NA	NA	NA	NA	NA	0	0	0	0	NA	NA	NA
Polymeric Compound Degradation	0	1991.5	74010	0	0	0	1991.5	0	0	0	NA	NA	NA	NA	NA	NA	NA	NA	NA	NA	NA	NA	NA	NA	NA	NA	NA	NA	NA	NA	NA	NA	NA	NA	NA	NA	NA	NA	NA	NA	NA	NA	NA	NA	NA	NA	NA	NA	NA
Polymeric Compound Degradation	0	3251	7408	0	0	0	3251	NA	0	0	NA	NA	NA	0	NA	NA	NA	NA	NA	NA	NA	NA	NA	NA	NA	NA	NA	NA	NA	NA	NA	NA	NA	NA	NA	NA	NA	NA	NA	NA	NA	NA	NA	NA	NA	NA	NA	NA	NA
Polymeric Compound Degradation	32.833	1019.333	7409	0	0	0	NA	NA	NA	NA	0	982	0	NA	NA	NA	NA	NA	NA	NA	NA	NA	NA	NA	NA	NA	NA	NA	NA	NA	NA	NA	NA	NA	NA	NA	NA	NA	NA	NA	NA	NA	NA	NA	NA	NA	NA	NA	NA
Protein Degradation	0	0	74010	0	0	0	0	0	0	0	NA	NA	NA	NA	NA	NA	NA	NA	NA	NA	NA	NA	NA	NA	NA	NA	NA	NA	NA	NA	NA	NA	NA	NA	NA	NA	NA	NA	NA	NA	NA	NA	NA	NA	NA	NA	NA	NA	NA
Protein Degradation	0	0	7405	NA	NA	NA	0	0	NA	NA	0	NA	NA	0	0	0	0	0	0	0	0	0	0	0	0	0	0	0	0	0	0	0	0	0	0	0	0	0	0	0	0	0	NA	NA	NA	NA	NA	NA	NA
Protein Degradation	0	0	7406	0	NA	NA	0	NA	NA	NA	0	0	0	NA	0	0	NA	NA	NA	0	NA	NA	NA	NA	NA	NA	NA	NA	NA	NA	NA	NA	NA	NA	NA	NA	NA	NA	NA	NA	NA	NA	0	0	0	0	NA	NA	NA
Protein Degradation	0	0	7407	NA	0	NA	0	NA	NA	NA	0	NA	NA	NA	0	0	0	0	0	NA	NA	NA	NA	NA	NA	NA	NA	NA	NA	NA	NA	NA	NA	NA	NA	NA	NA	NA	NA	NA	NA	NA	NA	NA	NA	NA	0	0	0
Protein Degradation	0	0	7408	0	0	0	0	NA	0	0	NA	NA	NA	0	NA	NA	NA	NA	NA	NA	NA	NA	NA	NA	NA	NA	NA	NA	NA	NA	NA	NA	NA	NA	NA	NA	NA	NA	NA	NA	NA	NA	NA	NA	NA	NA	NA	NA	NA
Protein Degradation	0	0	7409	0	0	0	NA	NA	NA	NA	0	0	0	NA	NA	NA	NA	NA	NA	NA	NA	NA	NA	NA	NA	NA	NA	NA	NA	NA	NA	NA	NA	NA	NA	NA	NA	NA	NA	NA	NA	NA	NA	NA	NA	NA	NA	NA	NA
Protein Modification	0	0	74010	0	0	0	0	0	0	0	NA	NA	NA	NA	NA	NA	NA	NA	NA	NA	NA	NA	NA	NA	NA	NA	NA	NA	NA	NA	NA	NA	NA	NA	NA	NA	NA	NA	NA	NA	NA	NA	NA	NA	NA	NA	NA	NA	NA
Protein Modification	0	0	7405	NA	NA	NA	0	0	NA	NA	0	NA	NA	0	0	0	0	0	0	0	0	0	0	0	0	0	0	0	0	0	0	0	0	0	0	0	0	0	0	0	0	0	NA	NA	NA	NA	NA	NA	NA
Protein Modification	0	0	7406	0	NA	NA	0	NA	NA	NA	0	0	0	NA	0	0	NA	NA	NA	0	NA	NA	NA	NA	NA	NA	NA	NA	NA	NA	NA	NA	NA	NA	NA	NA	NA	NA	NA	NA	NA	NA	0	0	0	0	NA	NA	NA
Protein Modification	0	0	7407	NA	0	NA	0	NA	NA	NA	0	NA	NA	NA	0	0	0	0	0	NA	NA	NA	NA	NA	NA	NA	NA	NA	NA	NA	NA	NA	NA	NA	NA	NA	NA	NA	NA	NA	NA	NA	NA	NA	NA	NA	0	0	0
Protein Modification	0	0	7408	0	0	0	0	NA	0	0	NA	NA	NA	0	NA	NA	NA	NA	NA	NA	NA	NA	NA	NA	NA	NA	NA	NA	NA	NA	NA	NA	NA	NA	NA	NA	NA	NA	NA	NA	NA	NA	NA	NA	NA	NA	NA	NA	NA
Protein Modification	0	0	7409	0	0	0	NA	NA	NA	NA	0	0	0	NA	NA	NA	NA	NA	NA	NA	NA	NA	NA	NA	NA	NA	NA	NA	NA	NA	NA	NA	NA	NA	NA	NA	NA	NA	NA	NA	NA	NA	NA	NA	NA	NA	NA	NA	NA
Reactive Oxygen Specie Degradation	0	248.167	7407	NA	2	NA	84	NA	NA	NA	0	NA	NA	NA	43.667	108	0	0	0	NA	NA	NA	NA	NA	NA	NA	NA	NA	NA	NA	NA	NA	NA	NA	NA	NA	NA	NA	NA	NA	NA	NA	NA	NA	NA	NA	0	0	0
Reactive Oxygen Specie Degradation	0	2347	74010	1672	0	0	617	0	22.5	0	NA	NA	NA	NA	NA	NA	NA	NA	NA	NA	NA	NA	NA	NA	NA	NA	NA	NA	NA	NA	NA	NA	NA	NA	NA	NA	NA	NA	NA	NA	NA	NA	NA	NA	NA	NA	NA	NA	NA
Reactive Oxygen Specie Degradation	0	3414.833	7406	4	NA	NA	0	NA	NA	NA	0	3.333	1599.333	NA	1737.333	0	NA	NA	NA	7.333	NA	NA	NA	NA	NA	NA	NA	NA	NA	NA	NA	NA	NA	NA	NA	NA	NA	NA	NA	NA	NA	NA	26.667	7.333	0	29.5	NA	NA	NA
Reactive Oxygen Specie Degradation	3.5	345.833	7405	NA	NA	NA	0	0	NA	NA	0	NA	NA	0	5	58.5	0	4	0	5.333	0	0	0	0	4.5	0	14.667	7.5	0	0	0	0	0	244.333	0	0	0	0	0	0	0	2	NA	NA	NA	NA	NA	NA	NA
Reactive Oxygen Specie Degradation	5.667	2191.167	7409	3	0	0	NA	NA	NA	NA	0	2129.333	0	NA	NA	NA	NA	NA	NA	NA	NA	NA	NA	NA	NA	NA	NA	NA	NA	NA	NA	NA	NA	NA	NA	NA	NA	NA	NA	NA	NA	NA	NA	NA	NA	NA	NA	NA	NA
Reactive Oxygen Specie Degradation	29.5	1583.5	7408	446	0	0	980.5	NA	125	0	NA	NA	NA	0	NA	NA	NA	NA	NA	NA	NA	NA	NA	NA	NA	NA	NA	NA	NA	NA	NA	NA	NA	NA	NA	NA	NA	NA	NA	NA	NA	NA	NA	NA	NA	NA	NA	NA	NA
Respiration	0	1179.167	7405	NA	NA	NA	0	0	NA	NA	0	NA	NA	0	10.167	0	0	11.333	0	9	126.667	0	0	0	26.667	0	121.667	0	0	0	0	0	0	873.667	0	0	0	0	0	0	0	0	NA	NA	NA	NA	NA	NA	NA
Respiration	8.667	5534.833	74010	5309.333	8	147.667	0	0	31.5	0	NA	NA	NA	NA	NA	NA	NA	NA	NA	NA	NA	NA	NA	NA	NA	NA	NA	NA	NA	NA	NA	NA	NA	NA	NA	NA	NA	NA	NA	NA	NA	NA	NA	NA	NA	NA	NA	NA	NA
Respiration	9	1980.333	7408	1564.333	6.5	228.333	0	NA	125.5	0	NA	NA	NA	0	NA	NA	NA	NA	NA	NA	NA	NA	NA	NA	NA	NA	NA	NA	NA	NA	NA	NA	NA	NA	NA	NA	NA	NA	NA	NA	NA	NA	NA	NA	NA	NA	NA	NA	NA
Respiration	17	9574.667	7409	19	0	1.333	NA	NA	NA	NA	0	9386.5	24.5	NA	NA	NA	NA	NA	NA	NA	NA	NA	NA	NA	NA	NA	NA	NA	NA	NA	NA	NA	NA	NA	NA	NA	NA	NA	NA	NA	NA	NA	NA	NA	NA	NA	NA	NA	NA
Respiration	20.5	11425.167	7406	18.333	NA	NA	0	NA	NA	NA	0	74	6578.167	NA	4500.333	0	NA	NA	NA	59.5	NA	NA	NA	NA	NA	NA	NA	NA	NA	NA	NA	NA	NA	NA	NA	NA	NA	NA	NA	NA	NA	NA	51.333	43.667	2.5	97.333	NA	NA	NA
Respiration	67.167	149.833	7407	NA	12.5	NA	0	NA	NA	NA	0	NA	NA	NA	120.167	0	0	5.667	0	NA	NA	NA	NA	NA	NA	NA	NA	NA	NA	NA	NA	NA	NA	NA	NA	NA	NA	NA	NA	NA	NA	NA	NA	NA	NA	NA	0	0	0
Secondary Metabolite Biosynthesis	14	5645.115	74010	4171.143	0	60.833	1260	0	117.139	0	NA	NA	NA	NA	NA	NA	NA	NA	NA	NA	NA	NA	NA	NA	NA	NA	NA	NA	NA	NA	NA	NA	NA	NA	NA	NA	NA	NA	NA	NA	NA	NA	NA	NA	NA	NA	NA	NA	NA
Secondary Metabolite Biosynthesis	22.5	22504.772	7406	11.571	NA	NA	0	NA	NA	NA	15.375	20	11460.306	NA	9803.167	5	NA	NA	NA	121.722	NA	NA	NA	NA	NA	NA	NA	NA	NA	NA	NA	NA	NA	NA	NA	NA	NA	NA	NA	NA	NA	NA	41	29.25	9	988.381	NA	NA	NA
Secondary Metabolite Biosynthesis	27.5	3843.488	7408	1172.286	0	97.5	2040	NA	367.167	0	NA	NA	NA	21	NA	NA	NA	NA	NA	NA	NA	NA	NA	NA	NA	NA	NA	NA	NA	NA	NA	NA	NA	NA	NA	NA	NA	NA	NA	NA	NA	NA	NA	NA	NA	NA	NA	NA	NA
Secondary Metabolite Biosynthesis	32	6413.139	7405	NA	NA	NA	0	0	NA	NA	2789	NA	NA	0	18.5	203	0	34.25	8.625	38	76.625	0	0	0	43	1162.25	99	23.5	0	0	20.5	0	0	1896.889	0	0	0	0	0	0	0	0	NA	NA	NA	NA	NA	NA	NA
Secondary Metabolite Biosynthesis	79.639	18238.978	7409	18.714	0	0	NA	NA	NA	NA	59.75	15918.528	98	NA	NA	NA	NA	NA	NA	NA	NA	NA	NA	NA	NA	NA	NA	NA	NA	NA	NA	NA	NA	NA	NA	NA	NA	NA	NA	NA	NA	NA	NA	NA	NA	NA	NA	NA	NA
Secondary Metabolite Biosynthesis	104.25	3286.389	7407	NA	0	NA	26	NA	NA	NA	1126.125	NA	NA	NA	248.222	1238.875	0	4	19.75	NA	NA	NA	NA	NA	NA	NA	NA	NA	NA	NA	NA	NA	NA	NA	NA	NA	NA	NA	NA	NA	NA	NA	NA	NA	NA	NA	0	0	0
Secondary Metabolite Degradation	10.5	8715.933	74010	4023.5	12	74	4528.333	0	50.6	11.5	NA	NA	NA	NA	NA	NA	NA	NA	NA	NA	NA	NA	NA	NA	NA	NA	NA	NA	NA	NA	NA	NA	NA	NA	NA	NA	NA	NA	NA	NA	NA	NA	NA	NA	NA	NA	NA	NA	NA
Secondary Metabolite Degradation	36	4935.726	7407	NA	25	NA	751.833	NA	NA	NA	607.5	NA	NA	NA	434.643	0	0	6	0	NA	NA	NA	NA	NA	NA	NA	NA	NA	NA	NA	NA	NA	NA	NA	NA	NA	NA	NA	NA	NA	NA	NA	NA	NA	NA	NA	11.5	37	0
Secondary Metabolite Degradation	95	7162.116	7405	NA	NA	NA	2	64	NA	NA	1505	NA	NA	19.5	49.667	0	0	17	0	19.5	0	0	0	0	33.689	1105.5	214.75	19	0	0	292	0	0	3599.01	1	218.5	0	0	0	2	0	0	NA	NA	NA	NA	NA	NA	NA
Secondary Metabolite Degradation	103.05	41039.486	7406	4.5	NA	NA	39.5	NA	NA	NA	8.5	25	21884.383	NA	18772.686	0	NA	NA	NA	47.417	NA	NA	NA	NA	NA	NA	NA	NA	NA	NA	NA	NA	NA	NA	NA	NA	NA	NA	NA	NA	NA	NA	47	29.25	3	178.25	NA	NA	NA
Secondary Metabolite Degradation	142.259	37342.817	7409	18	0	2	NA	NA	NA	NA	26.5	30785.133	319.833	NA	NA	NA	NA	NA	NA	NA	NA	NA	NA	NA	NA	NA	NA	NA	NA	NA	NA	NA	NA	NA	NA	NA	NA	NA	NA	NA	NA	NA	NA	NA	NA	NA	NA	NA	NA
Secondary Metabolite Degradation	166.591	9688.667	7408	1220	7	90	7594.667	NA	200.6	476.5	NA	NA	NA	38	NA	NA	NA	NA	NA	NA	NA	NA	NA	NA	NA	NA	NA	NA	NA	NA	NA	NA	NA	NA	NA	NA	NA	NA	NA	NA	NA	NA	NA	NA	NA	NA	NA	NA	NA
Seleno-Amino Acid Detoxification	0	0	74010	0	0	0	0	0	0	0	NA	NA	NA	NA	NA	NA	NA	NA	NA	NA	NA	NA	NA	NA	NA	NA	NA	NA	NA	NA	NA	NA	NA	NA	NA	NA	NA	NA	NA	NA	NA	NA	NA	NA	NA	NA	NA	NA	NA
Seleno-Amino Acid Detoxification	0	0	7405	NA	NA	NA	0	0	NA	NA	0	NA	NA	0	0	0	0	0	0	0	0	0	0	0	0	0	0	0	0	0	0	0	0	0	0	0	0	0	0	0	0	0	NA	NA	NA	NA	NA	NA	NA
Seleno-Amino Acid Detoxification	0	0	7406	0	NA	NA	0	NA	NA	NA	0	0	0	NA	0	0	NA	NA	NA	0	NA	NA	NA	NA	NA	NA	NA	NA	NA	NA	NA	NA	NA	NA	NA	NA	NA	NA	NA	NA	NA	NA	0	0	0	0	NA	NA	NA
Seleno-Amino Acid Detoxification	0	0	7407	NA	0	NA	0	NA	NA	NA	0	NA	NA	NA	0	0	0	0	0	NA	NA	NA	NA	NA	NA	NA	NA	NA	NA	NA	NA	NA	NA	NA	NA	NA	NA	NA	NA	NA	NA	NA	NA	NA	NA	NA	0	0	0
Seleno-Amino Acid Detoxification	0	0	7408	0	0	0	0	NA	0	0	NA	NA	NA	0	NA	NA	NA	NA	NA	NA	NA	NA	NA	NA	NA	NA	NA	NA	NA	NA	NA	NA	NA	NA	NA	NA	NA	NA	NA	NA	NA	NA	NA	NA	NA	NA	NA	NA	NA
Seleno-Amino Acid Detoxification	0	0	7409	0	0	0	NA	NA	NA	NA	0	0	0	NA	NA	NA	NA	NA	NA	NA	NA	NA	NA	NA	NA	NA	NA	NA	NA	NA	NA	NA	NA	NA	NA	NA	NA	NA	NA	NA	NA	NA	NA	NA	NA	NA	NA	NA	NA
Storage Compound Biosynthesis	0	0	7406	0	NA	NA	0	NA	NA	NA	0	0	0	NA	0	0	NA	NA	NA	0	NA	NA	NA	NA	NA	NA	NA	NA	NA	NA	NA	NA	NA	NA	NA	NA	NA	NA	NA	NA	NA	NA	0	0	0	0	NA	NA	NA
Storage Compound Biosynthesis	0	38.75	7405	NA	NA	NA	0	0	NA	NA	0	NA	NA	0	0	0	0	8.75	0	0	0	0	0	0	0	0	0	30	0	0	0	0	0	0	0	0	0	0	0	0	0	0	NA	NA	NA	NA	NA	NA	NA
Storage Compound Biosynthesis	0	547.333	7407	NA	0	NA	0	NA	NA	NA	0	NA	NA	NA	0	0	0	0	0	NA	NA	NA	NA	NA	NA	NA	NA	NA	NA	NA	NA	NA	NA	NA	NA	NA	NA	NA	NA	NA	NA	NA	NA	NA	NA	NA	0	0	0
Storage Compound Biosynthesis	1.667	40	74010	0	0	0	0	0	28.25	0	NA	NA	NA	NA	NA	NA	NA	NA	NA	NA	NA	NA	NA	NA	NA	NA	NA	NA	NA	NA	NA	NA	NA	NA	NA	NA	NA	NA	NA	NA	NA	NA	NA	NA	NA	NA	NA	NA	NA
Storage Compound Biosynthesis	2.667	85.5	7408	0	0	0	0	NA	85.5	0	NA	NA	NA	0	NA	NA	NA	NA	NA	NA	NA	NA	NA	NA	NA	NA	NA	NA	NA	NA	NA	NA	NA	NA	NA	NA	NA	NA	NA	NA	NA	NA	NA	NA	NA	NA	NA	NA	NA
Storage Compound Biosynthesis	3.25	0	7409	0	0	0	NA	NA	NA	NA	0	0	0	NA	NA	NA	NA	NA	NA	NA	NA	NA	NA	NA	NA	NA	NA	NA	NA	NA	NA	NA	NA	NA	NA	NA	NA	NA	NA	NA	NA	NA	NA	NA	NA	NA	NA	NA	NA
TCA cycle	0	246.196	7407	NA	0	NA	0	NA	NA	NA	0	NA	NA	NA	246.196	0	0	0	0	NA	NA	NA	NA	NA	NA	NA	NA	NA	NA	NA	NA	NA	NA	NA	NA	NA	NA	NA	NA	NA	NA	NA	NA	NA	NA	NA	0	0	0
TCA cycle	0	2267.191	7405	NA	NA	NA	0	0	NA	NA	0	NA	NA	0	24.604	0	0	0	0	3.857	0	0	0	0	20.244	0	237.419	0	0	0	0	0	0	1981.067	0	0	0	0	0	0	0	0	NA	NA	NA	NA	NA	NA	NA
TCA cycle	0	3272.889	74010	3145.429	0	0	0	0	96.544	0	NA	NA	NA	NA	NA	NA	NA	NA	NA	NA	NA	NA	NA	NA	NA	NA	NA	NA	NA	NA	NA	NA	NA	NA	NA	NA	NA	NA	NA	NA	NA	NA	NA	NA	NA	NA	NA	NA	NA
TCA cycle	13.125	20873.789	7409	8.286	0	0	NA	NA	NA	NA	0	20105.213	0	NA	NA	NA	NA	NA	NA	NA	NA	NA	NA	NA	NA	NA	NA	NA	NA	NA	NA	NA	NA	NA	NA	NA	NA	NA	NA	NA	NA	NA	NA	NA	NA	NA	NA	NA	NA
TCA cycle	19.25	1392.23	7408	924.714	0	0	0	NA	414.349	0	NA	NA	NA	0	NA	NA	NA	NA	NA	NA	NA	NA	NA	NA	NA	NA	NA	NA	NA	NA	NA	NA	NA	NA	NA	NA	NA	NA	NA	NA	NA	NA	NA	NA	NA	NA	NA	NA	NA
TCA cycle	57.583	27170.911	7406	8.286	NA	NA	0	NA	NA	NA	0	21.637	16247.446	NA	10518.737	0	NA	NA	NA	0	NA	NA	NA	NA	NA	NA	NA	NA	NA	NA	NA	NA	NA	NA	NA	NA	NA	NA	NA	NA	NA	NA	136.556	0	0	238.25	NA	NA	NA
Unclassified Pathways	572.103	265745.723	74010	193585.177	72.817	3575.831	62864.666	15.153	2366.879	239.555	NA	NA	NA	NA	NA	NA	NA	NA	NA	NA	NA	NA	NA	NA	NA	NA	NA	NA	NA	NA	NA	NA	NA	NA	NA	NA	NA	NA	NA	NA	NA	NA	NA	NA	NA	NA	NA	NA	NA
Unclassified Pathways	1862.557	467535.793	7406	650.821	NA	NA	327.897	NA	NA	NA	394.844	1088.945	228338.181	NA	228227.156	26.119	NA	NA	NA	651.194	NA	NA	NA	NA	NA	NA	NA	NA	NA	NA	NA	NA	NA	NA	NA	NA	NA	NA	NA	NA	NA	NA	1700.641	399.745	2	5728.251	NA	NA	NA
Unclassified Pathways	2083.217	352442.959	7409	513.572	0	8	NA	NA	NA	NA	757.256	270130.569	375.821	NA	NA	NA	NA	NA	NA	NA	NA	NA	NA	NA	NA	NA	NA	NA	NA	NA	NA	NA	NA	NA	NA	NA	NA	NA	NA	NA	NA	NA	NA	NA	NA	NA	NA	NA	NA
Unclassified Pathways	2092.163	165455.558	7405	NA	NA	NA	13.944	1396.364	NA	NA	50980.733	NA	NA	144.71	560.794	4222.106	2	646.107	244.803	218.944	3722.856	1289.542	0	207.683	452.843	51074.071	2721.021	832.591	0	0	1597.072	0	453.083	42569.679	1	1201.456	1	86.653	0	136.044	631.544	46.917	NA	NA	NA	NA	NA	NA	NA
Unclassified Pathways	2180.64	197039.06	7408	57156.043	70.097	5351.892	107806.24	NA	9330.138	12820.783	NA	NA	NA	1527.929	NA	NA	NA	NA	NA	NA	NA	NA	NA	NA	NA	NA	NA	NA	NA	NA	NA	NA	NA	NA	NA	NA	NA	NA	NA	NA	NA	NA	NA	NA	NA	NA	NA	NA	NA
Unclassified Pathways	2235.18	100154.553	7407	NA	130.307	NA	17697.842	NA	NA	NA	20824.515	NA	NA	NA	5579.583	15080.532	3	99.718	939.626	NA	NA	NA	NA	NA	NA	NA	NA	NA	NA	NA	NA	NA	NA	NA	NA	NA	NA	NA	NA	NA	NA	NA	NA	NA	NA	NA	1502.483	1362.794	60.813
[truncated: 23 more columns]
