# Supplementary material for: To Probiotic or Not to Probiotic: A Metagenomic Comparison of the Discharge Gut Microbiome of Infants Supplemented With Probiotics in NICU and Those Who Are Not
Source: Front Pediatr. 2022 Mar 7;10:838559. doi: 10.3389/fped.2022.838559 (PMC8957066; doi:10.3389/fped.2022.838559)
Supplement: Supplementary File 3 — Enzyme Commission data within species and across samples. [file Data_Sheet_3.csv]

ID	Annotation	Unassigned	Sample	s__Staphylococcus epidermidis	s__Cutibacterium acnes	s__Staphylococcus lugdunensis	s__Enterococcus faecalis	s__Streptococcus sp001556435	s__Bacillus_A anthracis	s__Streptococcus parasanguinis_B	s__Bifidobacterium bifidum	s__Escherichia coli_D	s__Escherichia flexneri	s__Streptococcus salivarius	s__Klebsiella pneumoniae	s__Veillonella parvula_A	s__Lactobacillus acidophilus	s__Staphylococcus aureus	s__Veillonella atypica	s__Enterobacter nimipressuralis	s__Actinomyces urogenitalis	s__Alloscardovia omnicolens	s__Anaerococcus sp002359915	s__Anaeroglobus micronuciformis	s__Atlantibacter hermannii	s__Bifidobacterium scardovii	s__Citrobacter freundii	s__Clostridium_P perfringens	s__Corynebacterium kroppenstedtii_A	s__Cutibacterium avidum	s__Enterococcus_A raffinosus	s__Enterococcus_B hirae	s__Finegoldia MIC6997	s__Klebsiella variicola	s__Klebsiella_A grimontii	s__Lactobacillus gasseri	s__Metakosakonia intestini	s__Negativicoccus succinicivorans	s__Streptococcus anginosus	s__Streptococcus vestibularis	s__Varibaculum cambriense	s__Veillonella dispar_A	s__Acinetobacter baumannii	s__Escherichia dysenteriae	s__Metakosakonia intermedia	s__Pseudomonas aeruginosa	s__Anaerococcus MIC9701	s__Anaerococcus sp001182725	s__Bifidobacterium animalis
1.-.-.-	NA	30	7407	NA	25	NA	2383	NA	NA	NA	0	NA	NA	NA	1406	1071	0	56	33	NA	NA	NA	NA	NA	NA	NA	NA	NA	NA	NA	NA	NA	NA	NA	NA	NA	NA	NA	NA	NA	NA	NA	NA	NA	NA	NA	0	0	6
1.-.-.-	NA	118	7405	NA	NA	NA	13	257	NA	NA	0	NA	NA	55	201	250	0	130	10	228	220	0	0	0	82	949	594	47	0	0	1116	5	0	10842	7	615	3	0	2	24	0	9	NA	NA	NA	NA	NA	NA	NA
1.-.-.-	NA	164	7409	92	3	1	NA	NA	NA	NA	0	78249	241	NA	NA	NA	NA	NA	NA	NA	NA	NA	NA	NA	NA	NA	NA	NA	NA	NA	NA	NA	NA	NA	NA	NA	NA	NA	NA	NA	NA	NA	NA	NA	NA	NA	NA	NA	NA
1.-.-.-	NA	430	7406	94	NA	NA	126	NA	NA	NA	0	280	69792	NA	55056	5	NA	NA	NA	441	NA	NA	NA	NA	NA	NA	NA	NA	NA	NA	NA	NA	NA	NA	NA	NA	NA	NA	NA	NA	NA	NA	465	200	41	1494	NA	NA	NA
1.-.-.-	NA	855	7408	8730	24	128	10456	NA	689	1727	NA	NA	NA	176	NA	NA	NA	NA	NA	NA	NA	NA	NA	NA	NA	NA	NA	NA	NA	NA	NA	NA	NA	NA	NA	NA	NA	NA	NA	NA	NA	NA	NA	NA	NA	NA	NA	NA	NA
1.-.-.-	NA	890	74010	28807	17	99	6063	19	165	61	NA	NA	NA	NA	NA	NA	NA	NA	NA	NA	NA	NA	NA	NA	NA	NA	NA	NA	NA	NA	NA	NA	NA	NA	NA	NA	NA	NA	NA	NA	NA	NA	NA	NA	NA	NA	NA	NA	NA
1.1.-.-	NA	1	7405	NA	NA	NA	0	53	NA	NA	0	NA	NA	17	29	0	0	10	9	23	0	0	0	0	2	0	79	29	0	0	0	0	0	2402	2	0	0	0	0	6	0	0	NA	NA	NA	NA	NA	NA	NA
1.1.-.-	NA	2	7407	NA	0	NA	0	NA	NA	NA	0	NA	NA	NA	310	0	0	0	29	NA	NA	NA	NA	NA	NA	NA	NA	NA	NA	NA	NA	NA	NA	NA	NA	NA	NA	NA	NA	NA	NA	NA	NA	NA	NA	NA	0	0	0
1.1.-.-	NA	10	7408	802	0	128	0	NA	60	429	NA	NA	NA	42	NA	NA	NA	NA	NA	NA	NA	NA	NA	NA	NA	NA	NA	NA	NA	NA	NA	NA	NA	NA	NA	NA	NA	NA	NA	NA	NA	NA	NA	NA	NA	NA	NA	NA	NA
1.1.-.-	NA	14	74010	2739	0	99	0	2	11	4	NA	NA	NA	NA	NA	NA	NA	NA	NA	NA	NA	NA	NA	NA	NA	NA	NA	NA	NA	NA	NA	NA	NA	NA	NA	NA	NA	NA	NA	NA	NA	NA	NA	NA	NA	NA	NA	NA	NA
1.1.-.-	NA	17	7409	10	0	1	NA	NA	NA	NA	0	8804	20	NA	NA	NA	NA	NA	NA	NA	NA	NA	NA	NA	NA	NA	NA	NA	NA	NA	NA	NA	NA	NA	NA	NA	NA	NA	NA	NA	NA	NA	NA	NA	NA	NA	NA	NA	NA
1.1.-.-	NA	41	7406	10	NA	NA	0	NA	NA	NA	0	12	9140	NA	11797	0	NA	NA	NA	29	NA	NA	NA	NA	NA	NA	NA	NA	NA	NA	NA	NA	NA	NA	NA	NA	NA	NA	NA	NA	NA	NA	87	20	2	245	NA	NA	NA
1.1.1.-	NA	39	7407	NA	24	NA	1628	NA	NA	NA	377	NA	NA	NA	685	444	0	33	10	NA	NA	NA	NA	NA	NA	NA	NA	NA	NA	NA	NA	NA	NA	NA	NA	NA	NA	NA	NA	NA	NA	NA	NA	NA	NA	NA	268	169	13
1.1.1.-	NA	72	7405	NA	NA	NA	4	195	NA	NA	929	NA	NA	57	116	216	0	100	12	48	0	0	0	0	19	0	355	34	0	0	374	0	0	5722	3	193	2	0	2	12	0	3	NA	NA	NA	NA	NA	NA	NA
1.1.1.-	NA	114	7409	30	0	1	NA	NA	NA	NA	13	35795	670	NA	NA	NA	NA	NA	NA	NA	NA	NA	NA	NA	NA	NA	NA	NA	NA	NA	NA	NA	NA	NA	NA	NA	NA	NA	NA	NA	NA	NA	NA	NA	NA	NA	NA	NA	NA
1.1.1.-	NA	166	74010	15924	8	125	5110	12	121	44	NA	NA	NA	NA	NA	NA	NA	NA	NA	NA	NA	NA	NA	NA	NA	NA	NA	NA	NA	NA	NA	NA	NA	NA	NA	NA	NA	NA	NA	NA	NA	NA	NA	NA	NA	NA	NA	NA	NA
1.1.1.-	NA	218	7408	4676	14	163	8717	NA	432	1888	NA	NA	NA	137	NA	NA	NA	NA	NA	NA	NA	NA	NA	NA	NA	NA	NA	NA	NA	NA	NA	NA	NA	NA	NA	NA	NA	NA	NA	NA	NA	NA	NA	NA	NA	NA	NA	NA	NA
1.1.1.-	NA	232	7406	42	NA	NA	34	NA	NA	NA	7	54	23048	NA	30221	4	NA	NA	NA	125	NA	NA	NA	NA	NA	NA	NA	NA	NA	NA	NA	NA	NA	NA	NA	NA	NA	NA	NA	NA	NA	NA	292	47	4	402	NA	NA	NA
1.1.1.1	Alcohol dehydrogenase.	0	74010	10669	5	125	2108	3	65	47	NA	NA	NA	NA	NA	NA	NA	NA	NA	NA	NA	NA	NA	NA	NA	NA	NA	NA	NA	NA	NA	NA	NA	NA	NA	NA	NA	NA	NA	NA	NA	NA	NA	NA	NA	NA	NA	NA	NA
1.1.1.1	Alcohol dehydrogenase.	44	7409	31	0	2	NA	NA	NA	NA	14	10425	64	NA	NA	NA	NA	NA	NA	NA	NA	NA	NA	NA	NA	NA	NA	NA	NA	NA	NA	NA	NA	NA	NA	NA	NA	NA	NA	NA	NA	NA	NA	NA	NA	NA	NA	NA	NA
1.1.1.1	Alcohol dehydrogenase.	72	7406	33	NA	NA	98	NA	NA	NA	12	26	11321	NA	11685	5	NA	NA	NA	38	NA	NA	NA	NA	NA	NA	NA	NA	NA	NA	NA	NA	NA	NA	NA	NA	NA	NA	NA	NA	NA	NA	90	38	4	147	NA	NA	NA
1.1.1.1	Alcohol dehydrogenase.	120	7407	NA	11	NA	1315	NA	NA	NA	521	NA	NA	NA	264	393	0	13	37	NA	NA	NA	NA	NA	NA	NA	NA	NA	NA	NA	NA	NA	NA	NA	NA	NA	NA	NA	NA	NA	NA	NA	NA	NA	NA	NA	5	57	3
1.1.1.1	Alcohol dehydrogenase.	123	7408	3148	4	165	3655	NA	322	2382	NA	NA	NA	50	NA	NA	NA	NA	NA	NA	NA	NA	NA	NA	NA	NA	NA	NA	NA	NA	NA	NA	NA	NA	NA	NA	NA	NA	NA	NA	NA	NA	NA	NA	NA	NA	NA	NA	NA
1.1.1.1	Alcohol dehydrogenase.	254	7405	NA	NA	NA	1	71	NA	NA	1317	NA	NA	10	46	249	0	28	16	11	0	148	0	3	23	908	155	80	0	0	580	1	20	2116	1	240	1	0	2	5	0	6	NA	NA	NA	NA	NA	NA	NA
1.1.1.100	3-oxoacyl-[acyl-carrier-protein] reductase.	2	7405	NA	NA	NA	5	66	NA	NA	1698	NA	NA	13	46	114	0	23	16	36	0	0	0	1	23	12819	118	41	0	0	3	0	0	1435	0	67	0	0	1	7	0	1	NA	NA	NA	NA	NA	NA	NA
1.1.1.100	3-oxoacyl-[acyl-carrier-protein] reductase.	3	7407	NA	17	NA	990	NA	NA	NA	618	NA	NA	NA	166	182	0	4	8	NA	NA	NA	NA	NA	NA	NA	NA	NA	NA	NA	NA	NA	NA	NA	NA	NA	NA	NA	NA	NA	NA	NA	NA	NA	NA	NA	0	0	23
1.1.1.100	3-oxoacyl-[acyl-carrier-protein] reductase.	45	7409	26	0	0	NA	NA	NA	NA	41	5663	12	NA	NA	NA	NA	NA	NA	NA	NA	NA	NA	NA	NA	NA	NA	NA	NA	NA	NA	NA	NA	NA	NA	NA	NA	NA	NA	NA	NA	NA	NA	NA	NA	NA	NA	NA	NA
1.1.1.100	3-oxoacyl-[acyl-carrier-protein] reductase.	66	74010	8292	8	47	3894	5	68	15	NA	NA	NA	NA	NA	NA	NA	NA	NA	NA	NA	NA	NA	NA	NA	NA	NA	NA	NA	NA	NA	NA	NA	NA	NA	NA	NA	NA	NA	NA	NA	NA	NA	NA	NA	NA	NA	NA	NA
1.1.1.100	3-oxoacyl-[acyl-carrier-protein] reductase.	82	7408	2402	6	71	6817	NA	248	500	NA	NA	NA	54	NA	NA	NA	NA	NA	NA	NA	NA	NA	NA	NA	NA	NA	NA	NA	NA	NA	NA	NA	NA	NA	NA	NA	NA	NA	NA	NA	NA	NA	NA	NA	NA	NA	NA	NA
1.1.1.100	3-oxoacyl-[acyl-carrier-protein] reductase.	547	7406	17	NA	NA	16	NA	NA	NA	14	4	4735	NA	7310	0	NA	NA	NA	17	NA	NA	NA	NA	NA	NA	NA	NA	NA	NA	NA	NA	NA	NA	NA	NA	NA	NA	NA	NA	NA	NA	139	5	3	589	NA	NA	NA
1.1.1.103	L-threonine 3-dehydrogenase.	0	74010	0	5	0	0	0	13	0	NA	NA	NA	NA	NA	NA	NA	NA	NA	NA	NA	NA	NA	NA	NA	NA	NA	NA	NA	NA	NA	NA	NA	NA	NA	NA	NA	NA	NA	NA	NA	NA	NA	NA	NA	NA	NA	NA	NA
1.1.1.103	L-threonine 3-dehydrogenase.	0	7405	NA	NA	NA	0	0	NA	NA	0	NA	NA	0	3	0	0	15	0	5	0	0	0	0	7	0	32	19	0	0	0	0	0	271	0	0	0	0	0	0	0	0	NA	NA	NA	NA	NA	NA	NA
1.1.1.103	L-threonine 3-dehydrogenase.	0	7407	NA	8	NA	0	NA	NA	NA	0	NA	NA	NA	44	0	0	1	0	NA	NA	NA	NA	NA	NA	NA	NA	NA	NA	NA	NA	NA	NA	NA	NA	NA	NA	NA	NA	NA	NA	NA	NA	NA	NA	NA	0	0	0
1.1.1.103	L-threonine 3-dehydrogenase.	1	7408	0	6	0	0	NA	51	0	NA	NA	NA	0	NA	NA	NA	NA	NA	NA	NA	NA	NA	NA	NA	NA	NA	NA	NA	NA	NA	NA	NA	NA	NA	NA	NA	NA	NA	NA	NA	NA	NA	NA	NA	NA	NA	NA	NA
1.1.1.103	L-threonine 3-dehydrogenase.	2	7406	0	NA	NA	0	NA	NA	NA	0	9	5028	NA	1189	0	NA	NA	NA	28	NA	NA	NA	NA	NA	NA	NA	NA	NA	NA	NA	NA	NA	NA	NA	NA	NA	NA	NA	NA	NA	NA	0	24	1	0	NA	NA	NA
1.1.1.103	L-threonine 3-dehydrogenase.	23	7409	0	0	0	NA	NA	NA	NA	0	6105	173	NA	NA	NA	NA	NA	NA	NA	NA	NA	NA	NA	NA	NA	NA	NA	NA	NA	NA	NA	NA	NA	NA	NA	NA	NA	NA	NA	NA	NA	NA	NA	NA	NA	NA	NA	NA
1.1.1.105	NA	0	74010	1	0	0	0	0	0	0	NA	NA	NA	NA	NA	NA	NA	NA	NA	NA	NA	NA	NA	NA	NA	NA	NA	NA	NA	NA	NA	NA	NA	NA	NA	NA	NA	NA	NA	NA	NA	NA	NA	NA	NA	NA	NA	NA	NA
1.1.1.105	NA	0	7408	2	0	0	0	NA	0	0	NA	NA	NA	0	NA	NA	NA	NA	NA	NA	NA	NA	NA	NA	NA	NA	NA	NA	NA	NA	NA	NA	NA	NA	NA	NA	NA	NA	NA	NA	NA	NA	NA	NA	NA	NA	NA	NA	NA
1.1.1.107	NA	0	7406	0	NA	NA	0	NA	NA	NA	0	0	0	NA	546	0	NA	NA	NA	0	NA	NA	NA	NA	NA	NA	NA	NA	NA	NA	NA	NA	NA	NA	NA	NA	NA	NA	NA	NA	NA	NA	13	0	0	69	NA	NA	NA
1.1.1.107	NA	0	7409	0	0	0	NA	NA	NA	NA	0	549	0	NA	NA	NA	NA	NA	NA	NA	NA	NA	NA	NA	NA	NA	NA	NA	NA	NA	NA	NA	NA	NA	NA	NA	NA	NA	NA	NA	NA	NA	NA	NA	NA	NA	NA	NA	NA
1.1.1.108	Carnitine 3-dehydrogenase.	0	7406	5	NA	NA	0	NA	NA	NA	0	0	0	NA	0	0	NA	NA	NA	0	NA	NA	NA	NA	NA	NA	NA	NA	NA	NA	NA	NA	NA	NA	NA	NA	NA	NA	NA	NA	NA	NA	0	0	0	2	NA	NA	NA
1.1.1.108	Carnitine 3-dehydrogenase.	0	7409	4	0	0	NA	NA	NA	NA	0	0	0	NA	NA	NA	NA	NA	NA	NA	NA	NA	NA	NA	NA	NA	NA	NA	NA	NA	NA	NA	NA	NA	NA	NA	NA	NA	NA	NA	NA	NA	NA	NA	NA	NA	NA	NA	NA
1.1.1.108	Carnitine 3-dehydrogenase.	1	74010	1559	0	0	0	0	0	0	NA	NA	NA	NA	NA	NA	NA	NA	NA	NA	NA	NA	NA	NA	NA	NA	NA	NA	NA	NA	NA	NA	NA	NA	NA	NA	NA	NA	NA	NA	NA	NA	NA	NA	NA	NA	NA	NA	NA
1.1.1.108	Carnitine 3-dehydrogenase.	2	7408	516	0	0	0	NA	0	0	NA	NA	NA	0	NA	NA	NA	NA	NA	NA	NA	NA	NA	NA	NA	NA	NA	NA	NA	NA	NA	NA	NA	NA	NA	NA	NA	NA	NA	NA	NA	NA	NA	NA	NA	NA	NA	NA	NA
1.1.1.11	D-arabinitol 4-dehydrogenase.	0	7405	NA	NA	NA	0	0	NA	NA	0	NA	NA	0	3	0	0	0	0	0	0	0	0	0	0	0	0	0	0	0	0	0	0	125	0	0	0	0	0	0	0	0	NA	NA	NA	NA	NA	NA	NA
1.1.1.11	D-arabinitol 4-dehydrogenase.	0	7406	0	NA	NA	0	NA	NA	NA	0	0	0	NA	760	0	NA	NA	NA	0	NA	NA	NA	NA	NA	NA	NA	NA	NA	NA	NA	NA	NA	NA	NA	NA	NA	NA	NA	NA	NA	NA	0	0	0	0	NA	NA	NA
1.1.1.11	D-arabinitol 4-dehydrogenase.	0	7407	NA	0	NA	0	NA	NA	NA	0	NA	NA	NA	9	0	0	0	0	NA	NA	NA	NA	NA	NA	NA	NA	NA	NA	NA	NA	NA	NA	NA	NA	NA	NA	NA	NA	NA	NA	NA	NA	NA	NA	NA	0	0	0
1.1.1.121	NA	0	7405	NA	NA	NA	0	0	NA	NA	0	NA	NA	0	0	0	0	0	0	0	0	0	0	0	0	0	0	0	0	0	22	0	0	0	0	0	0	0	0	0	0	0	NA	NA	NA	NA	NA	NA	NA
1.1.1.122	D-threo-aldose 1-dehydrogenase.	0	74010	0	0	0	0	0	6	0	NA	NA	NA	NA	NA	NA	NA	NA	NA	NA	NA	NA	NA	NA	NA	NA	NA	NA	NA	NA	NA	NA	NA	NA	NA	NA	NA	NA	NA	NA	NA	NA	NA	NA	NA	NA	NA	NA	NA
1.1.1.122	D-threo-aldose 1-dehydrogenase.	0	7405	NA	NA	NA	0	0	NA	NA	0	NA	NA	0	1	0	0	0	0	3	0	0	0	0	0	0	24	0	0	0	0	0	0	147	0	0	0	0	0	0	0	0	NA	NA	NA	NA	NA	NA	NA
1.1.1.122	D-threo-aldose 1-dehydrogenase.	0	7408	0	0	0	0	NA	20	0	NA	NA	NA	0	NA	NA	NA	NA	NA	NA	NA	NA	NA	NA	NA	NA	NA	NA	NA	NA	NA	NA	NA	NA	NA	NA	NA	NA	NA	NA	NA	NA	NA	NA	NA	NA	NA	NA	NA
1.1.1.122	D-threo-aldose 1-dehydrogenase.	1	7407	NA	0	NA	0	NA	NA	NA	0	NA	NA	NA	27	0	0	0	0	NA	NA	NA	NA	NA	NA	NA	NA	NA	NA	NA	NA	NA	NA	NA	NA	NA	NA	NA	NA	NA	NA	NA	NA	NA	NA	NA	0	0	0
1.1.1.122	D-threo-aldose 1-dehydrogenase.	6	7406	0	NA	NA	0	NA	NA	NA	0	6	1726	NA	1133	0	NA	NA	NA	0	NA	NA	NA	NA	NA	NA	NA	NA	NA	NA	NA	NA	NA	NA	NA	NA	NA	NA	NA	NA	NA	NA	0	4	0	0	NA	NA	NA
1.1.1.122	D-threo-aldose 1-dehydrogenase.	6	7409	0	0	0	NA	NA	NA	NA	0	2466	7	NA	NA	NA	NA	NA	NA	NA	NA	NA	NA	NA	NA	NA	NA	NA	NA	NA	NA	NA	NA	NA	NA	NA	NA	NA	NA	NA	NA	NA	NA	NA	NA	NA	NA	NA	NA
1.1.1.125	2-deoxy-D-gluconate 3-dehydrogenase.	0	74010	1636	0	0	1045	0	0	0	NA	NA	NA	NA	NA	NA	NA	NA	NA	NA	NA	NA	NA	NA	NA	NA	NA	NA	NA	NA	NA	NA	NA	NA	NA	NA	NA	NA	NA	NA	NA	NA	NA	NA	NA	NA	NA	NA	NA
1.1.1.125	2-deoxy-D-gluconate 3-dehydrogenase.	0	7405	NA	NA	NA	0	0	NA	NA	0	NA	NA	0	5	0	0	0	0	2	0	0	0	0	3	0	25	6	0	0	0	0	0	183	0	0	1	0	0	0	0	0	NA	NA	NA	NA	NA	NA	NA
1.1.1.125	2-deoxy-D-gluconate 3-dehydrogenase.	0	7406	2	NA	NA	0	NA	NA	NA	0	0	959	NA	1034	0	NA	NA	NA	1	NA	NA	NA	NA	NA	NA	NA	NA	NA	NA	NA	NA	NA	NA	NA	NA	NA	NA	NA	NA	NA	NA	0	0	0	0	NA	NA	NA
1.1.1.125	2-deoxy-D-gluconate 3-dehydrogenase.	0	7407	NA	0	NA	16	NA	NA	NA	0	NA	NA	NA	27	0	0	0	0	NA	NA	NA	NA	NA	NA	NA	NA	NA	NA	NA	NA	NA	NA	NA	NA	NA	NA	NA	NA	NA	NA	NA	NA	NA	NA	NA	0	0	0
1.1.1.125	2-deoxy-D-gluconate 3-dehydrogenase.	0	7408	516	0	0	1810	NA	0	0	NA	NA	NA	0	NA	NA	NA	NA	NA	NA	NA	NA	NA	NA	NA	NA	NA	NA	NA	NA	NA	NA	NA	NA	NA	NA	NA	NA	NA	NA	NA	NA	NA	NA	NA	NA	NA	NA	NA
1.1.1.125	2-deoxy-D-gluconate 3-dehydrogenase.	4	7409	1	0	0	NA	NA	NA	NA	0	1424	2	NA	NA	NA	NA	NA	NA	NA	NA	NA	NA	NA	NA	NA	NA	NA	NA	NA	NA	NA	NA	NA	NA	NA	NA	NA	NA	NA	NA	NA	NA	NA	NA	NA	NA	NA	NA
1.1.1.127	2-dehydro-3-deoxy-D-gluconate 5-dehydrogenase.	0	7405	NA	NA	NA	0	0	NA	NA	0	NA	NA	0	0	0	0	0	0	2	0	0	0	0	8	0	16	6	0	0	0	0	0	176	0	0	1	0	0	0	0	0	NA	NA	NA	NA	NA	NA	NA
1.1.1.127	2-dehydro-3-deoxy-D-gluconate 5-dehydrogenase.	0	7407	NA	0	NA	0	NA	NA	NA	0	NA	NA	NA	16	0	0	0	0	NA	NA	NA	NA	NA	NA	NA	NA	NA	NA	NA	NA	NA	NA	NA	NA	NA	NA	NA	NA	NA	NA	NA	NA	NA	NA	NA	0	0	0
1.1.1.127	2-dehydro-3-deoxy-D-gluconate 5-dehydrogenase.	0	7408	0	0	86	0	NA	0	0	NA	NA	NA	0	NA	NA	NA	NA	NA	NA	NA	NA	NA	NA	NA	NA	NA	NA	NA	NA	NA	NA	NA	NA	NA	NA	NA	NA	NA	NA	NA	NA	NA	NA	NA	NA	NA	NA	NA
1.1.1.127	2-dehydro-3-deoxy-D-gluconate 5-dehydrogenase.	1	7406	0	NA	NA	0	NA	NA	NA	0	1	1453	NA	504	0	NA	NA	NA	1	NA	NA	NA	NA	NA	NA	NA	NA	NA	NA	NA	NA	NA	NA	NA	NA	NA	NA	NA	NA	NA	NA	0	0	0	13	NA	NA	NA
1.1.1.127	2-dehydro-3-deoxy-D-gluconate 5-dehydrogenase.	2	74010	0	0	71	0	0	0	0	NA	NA	NA	NA	NA	NA	NA	NA	NA	NA	NA	NA	NA	NA	NA	NA	NA	NA	NA	NA	NA	NA	NA	NA	NA	NA	NA	NA	NA	NA	NA	NA	NA	NA	NA	NA	NA	NA	NA
1.1.1.127	2-dehydro-3-deoxy-D-gluconate 5-dehydrogenase.	4	7409	0	0	0	NA	NA	NA	NA	0	2177	2	NA	NA	NA	NA	NA	NA	NA	NA	NA	NA	NA	NA	NA	NA	NA	NA	NA	NA	NA	NA	NA	NA	NA	NA	NA	NA	NA	NA	NA	NA	NA	NA	NA	NA	NA	NA
1.1.1.128	NA	0	7405	NA	NA	NA	0	0	NA	NA	0	NA	NA	0	0	0	0	3	0	0	0	0	0	0	0	0	0	0	0	0	0	0	0	0	0	0	0	0	0	0	0	0	NA	NA	NA	NA	NA	NA	NA
1.1.1.130	3-dehydro-L-gulonate 2-dehydrogenase.	0	7405	NA	NA	NA	0	0	NA	NA	0	NA	NA	0	0	0	0	0	0	0	0	0	0	0	0	0	5	0	0	0	0	0	0	105	0	0	0	0	0	0	0	0	NA	NA	NA	NA	NA	NA	NA
1.1.1.130	3-dehydro-L-gulonate 2-dehydrogenase.	0	7409	0	0	0	NA	NA	NA	NA	0	1055	1	NA	NA	NA	NA	NA	NA	NA	NA	NA	NA	NA	NA	NA	NA	NA	NA	NA	NA	NA	NA	NA	NA	NA	NA	NA	NA	NA	NA	NA	NA	NA	NA	NA	NA	NA	NA
1.1.1.130	3-dehydro-L-gulonate 2-dehydrogenase.	2	7406	0	NA	NA	0	NA	NA	NA	0	0	663	NA	0	0	NA	NA	NA	1	NA	NA	NA	NA	NA	NA	NA	NA	NA	NA	NA	NA	NA	NA	NA	NA	NA	NA	NA	NA	NA	NA	0	0	2	0	NA	NA	NA
1.1.1.131	Mannuronate reductase.	0	7405	NA	NA	NA	0	0	NA	NA	0	NA	NA	0	1	0	0	0	0	0	0	0	0	0	0	0	0	0	0	0	0	0	0	70	1	0	0	0	0	0	0	0	NA	NA	NA	NA	NA	NA	NA
1.1.1.131	Mannuronate reductase.	0	7406	0	NA	NA	0	NA	NA	NA	0	0	0	NA	352	0	NA	NA	NA	0	NA	NA	NA	NA	NA	NA	NA	NA	NA	NA	NA	NA	NA	NA	NA	NA	NA	NA	NA	NA	NA	NA	0	0	0	0	NA	NA	NA
1.1.1.131	Mannuronate reductase.	0	7407	NA	0	NA	0	NA	NA	NA	0	NA	NA	NA	9	0	0	0	0	NA	NA	NA	NA	NA	NA	NA	NA	NA	NA	NA	NA	NA	NA	NA	NA	NA	NA	NA	NA	NA	NA	NA	NA	NA	NA	NA	0	0	0
1.1.1.131	Mannuronate reductase.	2	7409	0	0	0	NA	NA	NA	NA	0	0	0	NA	NA	NA	NA	NA	NA	NA	NA	NA	NA	NA	NA	NA	NA	NA	NA	NA	NA	NA	NA	NA	NA	NA	NA	NA	NA	NA	NA	NA	NA	NA	NA	NA	NA	NA	NA
1.1.1.132	GDP-mannose 6-dehydrogenase.	0	7405	NA	NA	NA	0	0	NA	NA	0	NA	NA	0	0	0	0	0	0	10	0	0	0	0	0	0	0	0	0	0	0	0	0	0	0	0	0	0	0	0	0	0	NA	NA	NA	NA	NA	NA	NA
1.1.1.132	GDP-mannose 6-dehydrogenase.	0	7408	0	0	0	0	NA	3	0	NA	NA	NA	0	NA	NA	NA	NA	NA	NA	NA	NA	NA	NA	NA	NA	NA	NA	NA	NA	NA	NA	NA	NA	NA	NA	NA	NA	NA	NA	NA	NA	NA	NA	NA	NA	NA	NA	NA
1.1.1.132	GDP-mannose 6-dehydrogenase.	2	7409	0	0	0	NA	NA	NA	NA	0	1175	2	NA	NA	NA	NA	NA	NA	NA	NA	NA	NA	NA	NA	NA	NA	NA	NA	NA	NA	NA	NA	NA	NA	NA	NA	NA	NA	NA	NA	NA	NA	NA	NA	NA	NA	NA	NA
1.1.1.132	GDP-mannose 6-dehydrogenase.	3	7406	0	NA	NA	0	NA	NA	NA	0	5	788	NA	0	0	NA	NA	NA	4	NA	NA	NA	NA	NA	NA	NA	NA	NA	NA	NA	NA	NA	NA	NA	NA	NA	NA	NA	NA	NA	NA	0	2	0	2	NA	NA	NA
1.1.1.133	dTDP-4-dehydrorhamnose reductase.	0	74010	2577	0	0	515	2	9	4	NA	NA	NA	NA	NA	NA	NA	NA	NA	NA	NA	NA	NA	NA	NA	NA	NA	NA	NA	NA	NA	NA	NA	NA	NA	NA	NA	NA	NA	NA	NA	NA	NA	NA	NA	NA	NA	NA	NA
1.1.1.133	dTDP-4-dehydrorhamnose reductase.	0	7406	13	NA	NA	1	NA	NA	NA	3	0	723	NA	1	0	NA	NA	NA	0	NA	NA	NA	NA	NA	NA	NA	NA	NA	NA	NA	NA	NA	NA	NA	NA	NA	NA	NA	NA	NA	NA	0	0	0	17	NA	NA	NA
1.1.1.133	dTDP-4-dehydrorhamnose reductase.	1	7408	875	0	0	792	NA	13	175	NA	NA	NA	19	NA	NA	NA	NA	NA	NA	NA	NA	NA	NA	NA	NA	NA	NA	NA	NA	NA	NA	NA	NA	NA	NA	NA	NA	NA	NA	NA	NA	NA	NA	NA	NA	NA	NA	NA
1.1.1.133	dTDP-4-dehydrorhamnose reductase.	15	7409	7	0	0	NA	NA	NA	NA	0	1397	0	NA	NA	NA	NA	NA	NA	NA	NA	NA	NA	NA	NA	NA	NA	NA	NA	NA	NA	NA	NA	NA	NA	NA	NA	NA	NA	NA	NA	NA	NA	NA	NA	NA	NA	NA	NA
1.1.1.133	dTDP-4-dehydrorhamnose reductase.	39	7405	NA	NA	NA	1	6	NA	NA	0	NA	NA	8	16	0	0	0	0	0	112	151	0	0	0	1438	4	0	0	0	127	0	13	144	0	76	0	0	0	1	0	0	NA	NA	NA	NA	NA	NA	NA
1.1.1.133	dTDP-4-dehydrorhamnose reductase.	39	7407	NA	0	NA	13	NA	NA	NA	2	NA	NA	NA	0	0	0	0	0	NA	NA	NA	NA	NA	NA	NA	NA	NA	NA	NA	NA	NA	NA	NA	NA	NA	NA	NA	NA	NA	NA	NA	NA	NA	NA	NA	97	18	1
1.1.1.136	UDP-N-acetylglucosamine 6-dehydrogenase.	0	7405	NA	NA	NA	0	0	NA	NA	0	NA	NA	0	0	0	0	0	0	10	0	0	0	0	0	0	0	0	0	0	0	0	0	0	0	0	0	0	0	0	0	0	NA	NA	NA	NA	NA	NA	NA
1.1.1.136	UDP-N-acetylglucosamine 6-dehydrogenase.	0	7406	0	NA	NA	0	NA	NA	NA	0	0	0	NA	0	0	NA	NA	NA	4	NA	NA	NA	NA	NA	NA	NA	NA	NA	NA	NA	NA	NA	NA	NA	NA	NA	NA	NA	NA	NA	NA	0	0	0	0	NA	NA	NA
1.1.1.136	UDP-N-acetylglucosamine 6-dehydrogenase.	0	7408	0	0	0	0	NA	3	0	NA	NA	NA	0	NA	NA	NA	NA	NA	NA	NA	NA	NA	NA	NA	NA	NA	NA	NA	NA	NA	NA	NA	NA	NA	NA	NA	NA	NA	NA	NA	NA	NA	NA	NA	NA	NA	NA	NA
1.1.1.136	UDP-N-acetylglucosamine 6-dehydrogenase.	11	7409	0	0	0	NA	NA	NA	NA	0	0	0	NA	NA	NA	NA	NA	NA	NA	NA	NA	NA	NA	NA	NA	NA	NA	NA	NA	NA	NA	NA	NA	NA	NA	NA	NA	NA	NA	NA	NA	NA	NA	NA	NA	NA	NA	NA
1.1.1.137	NA	0	7405	NA	NA	NA	0	0	NA	NA	0	NA	NA	0	0	0	0	2	0	0	0	0	0	0	0	0	0	0	0	0	0	0	0	0	0	0	0	0	0	0	0	0	NA	NA	NA	NA	NA	NA	NA
1.1.1.137	NA	0	7407	NA	0	NA	0	NA	NA	NA	0	NA	NA	NA	0	0	0	2	0	NA	NA	NA	NA	NA	NA	NA	NA	NA	NA	NA	NA	NA	NA	NA	NA	NA	NA	NA	NA	NA	NA	NA	NA	NA	NA	NA	0	0	0
1.1.1.14	L-iditol 2-dehydrogenase.	1	74010	3807	6	60	0	0	8	6	NA	NA	NA	NA	NA	NA	NA	NA	NA	NA	NA	NA	NA	NA	NA	NA	NA	NA	NA	NA	NA	NA	NA	NA	NA	NA	NA	NA	NA	NA	NA	NA	NA	NA	NA	NA	NA	NA	NA
1.1.1.14	L-iditol 2-dehydrogenase.	4	7408	1148	2	80	0	NA	28	303	NA	NA	NA	0	NA	NA	NA	NA	NA	NA	NA	NA	NA	NA	NA	NA	NA	NA	NA	NA	NA	NA	NA	NA	NA	NA	NA	NA	NA	NA	NA	NA	NA	NA	NA	NA	NA	NA	NA
1.1.1.14	L-iditol 2-dehydrogenase.	9	7406	6	NA	NA	0	NA	NA	NA	0	7	3571	NA	1824	0	NA	NA	NA	28	NA	NA	NA	NA	NA	NA	NA	NA	NA	NA	NA	NA	NA	NA	NA	NA	NA	NA	NA	NA	NA	NA	10	21	1	13	NA	NA	NA
1.1.1.14	L-iditol 2-dehydrogenase.	24	7409	12	0	2	NA	NA	NA	NA	0	6351	112	NA	NA	NA	NA	NA	NA	NA	NA	NA	NA	NA	NA	NA	NA	NA	NA	NA	NA	NA	NA	NA	NA	NA	NA	NA	NA	NA	NA	NA	NA	NA	NA	NA	NA	NA	NA
1.1.1.14	L-iditol 2-dehydrogenase.	55	7407	NA	8	NA	0	NA	NA	NA	78	NA	NA	NA	27	0	0	7	0	NA	NA	NA	NA	NA	NA	NA	NA	NA	NA	NA	NA	NA	NA	NA	NA	NA	NA	NA	NA	NA	NA	NA	NA	NA	NA	NA	0	0	0
1.1.1.14	L-iditol 2-dehydrogenase.	183	7405	NA	NA	NA	0	28	NA	NA	175	NA	NA	0	2	0	0	11	0	2	0	0	0	0	7	0	27	0	0	0	21	0	0	252	0	0	0	0	0	0	0	0	NA	NA	NA	NA	NA	NA	NA
1.1.1.140	Sorbitol-6-phosphate 2-dehydrogenase.	0	7405	NA	NA	NA	1	26	NA	NA	0	NA	NA	0	0	0	0	0	0	1	0	0	0	0	0	0	15	0	0	0	25	0	0	195	1	0	0	0	0	0	0	0	NA	NA	NA	NA	NA	NA	NA
1.1.1.140	Sorbitol-6-phosphate 2-dehydrogenase.	0	7407	NA	0	NA	29	NA	NA	NA	0	NA	NA	NA	14	0	0	0	0	NA	NA	NA	NA	NA	NA	NA	NA	NA	NA	NA	NA	NA	NA	NA	NA	NA	NA	NA	NA	NA	NA	NA	NA	NA	NA	NA	0	0	0
1.1.1.140	Sorbitol-6-phosphate 2-dehydrogenase.	2	7406	0	NA	NA	0	NA	NA	NA	0	0	429	NA	827	0	NA	NA	NA	0	NA	NA	NA	NA	NA	NA	NA	NA	NA	NA	NA	NA	NA	NA	NA	NA	NA	NA	NA	NA	NA	NA	0	0	0	0	NA	NA	NA
1.1.1.140	Sorbitol-6-phosphate 2-dehydrogenase.	2	7408	0	0	0	794	NA	0	7	NA	NA	NA	11	NA	NA	NA	NA	NA	NA	NA	NA	NA	NA	NA	NA	NA	NA	NA	NA	NA	NA	NA	NA	NA	NA	NA	NA	NA	NA	NA	NA	NA	NA	NA	NA	NA	NA	NA
1.1.1.140	Sorbitol-6-phosphate 2-dehydrogenase.	2	7409	0	0	0	NA	NA	NA	NA	0	1987	0	NA	NA	NA	NA	NA	NA	NA	NA	NA	NA	NA	NA	NA	NA	NA	NA	NA	NA	NA	NA	NA	NA	NA	NA	NA	NA	NA	NA	NA	NA	NA	NA	NA	NA	NA	NA
1.1.1.140	Sorbitol-6-phosphate 2-dehydrogenase.	8	74010	0	0	0	433	0	0	0	NA	NA	NA	NA	NA	NA	NA	NA	NA	NA	NA	NA	NA	NA	NA	NA	NA	NA	NA	NA	NA	NA	NA	NA	NA	NA	NA	NA	NA	NA	NA	NA	NA	NA	NA	NA	NA	NA	NA
1.1.1.144	NA	0	7405	NA	NA	NA	0	0	NA	NA	0	NA	NA	0	0	0	0	0	0	0	0	0	0	0	0	1495	0	0	0	0	0	0	0	0	0	0	0	0	0	0	0	0	NA	NA	NA	NA	NA	NA	NA
1.1.1.144	NA	0	7409	0	0	0	NA	NA	NA	NA	0	0	0	NA	NA	NA	NA	NA	NA	NA	NA	NA	NA	NA	NA	NA	NA	NA	NA	NA	NA	NA	NA	NA	NA	NA	NA	NA	NA	NA	NA	NA	NA	NA	NA	NA	NA	NA	NA
1.1.1.149	20-alpha-hydroxysteroid dehydrogenase.	0	7407	NA	0	NA	0	NA	NA	NA	0	NA	NA	NA	11	0	0	0	0	NA	NA	NA	NA	NA	NA	NA	NA	NA	NA	NA	NA	NA	NA	NA	NA	NA	NA	NA	NA	NA	NA	NA	NA	NA	NA	NA	0	0	0
1.1.1.149	20-alpha-hydroxysteroid dehydrogenase.	0	7409	0	0	0	NA	NA	NA	NA	0	1570	1	NA	NA	NA	NA	NA	NA	NA	NA	NA	NA	NA	NA	NA	NA	NA	NA	NA	NA	NA	NA	NA	NA	NA	NA	NA	NA	NA	NA	NA	NA	NA	NA	NA	NA	NA	NA
1.1.1.149	20-alpha-hydroxysteroid dehydrogenase.	1	7405	NA	NA	NA	0	0	NA	NA	0	NA	NA	0	2	0	0	0	0	1	0	0	0	0	0	0	12	0	0	0	0	0	0	132	0	0	0	0	0	0	0	0	NA	NA	NA	NA	NA	NA	NA
1.1.1.149	20-alpha-hydroxysteroid dehydrogenase.	2	7406	0	NA	NA	0	NA	NA	NA	0	0	1267	NA	693	0	NA	NA	NA	0	NA	NA	NA	NA	NA	NA	NA	NA	NA	NA	NA	NA	NA	NA	NA	NA	NA	NA	NA	NA	NA	NA	0	0	0	0	NA	NA	NA
1.1.1.154	Ureidoglycolate dehydrogenase.	0	74010	0	0	0	864	0	0	0	NA	NA	NA	NA	NA	NA	NA	NA	NA	NA	NA	NA	NA	NA	NA	NA	NA	NA	NA	NA	NA	NA	NA	NA	NA	NA	NA	NA	NA	NA	NA	NA	NA	NA	NA	NA	NA	NA	NA
1.1.1.154	Ureidoglycolate dehydrogenase.	0	7405	NA	NA	NA	4	0	NA	NA	0	NA	NA	0	0	76	0	0	4	0	0	0	0	0	0	0	23	0	0	0	0	0	0	0	0	0	0	0	0	0	0	2	NA	NA	NA	NA	NA	NA	NA
1.1.1.154	Ureidoglycolate dehydrogenase.	0	7407	NA	0	NA	7	NA	NA	NA	0	NA	NA	NA	0	323	0	0	1	NA	NA	NA	NA	NA	NA	NA	NA	NA	NA	NA	NA	NA	NA	NA	NA	NA	NA	NA	NA	NA	NA	NA	NA	NA	NA	NA	0	0	0
1.1.1.154	Ureidoglycolate dehydrogenase.	0	7408	0	0	0	1405	NA	0	0	NA	NA	NA	0	NA	NA	NA	NA	NA	NA	NA	NA	NA	NA	NA	NA	NA	NA	NA	NA	NA	NA	NA	NA	NA	NA	NA	NA	NA	NA	NA	NA	NA	NA	NA	NA	NA	NA	NA
1.1.1.154	Ureidoglycolate dehydrogenase.	2	7409	0	0	0	NA	NA	NA	NA	0	1531	0	NA	NA	NA	NA	NA	NA	NA	NA	NA	NA	NA	NA	NA	NA	NA	NA	NA	NA	NA	NA	NA	NA	NA	NA	NA	NA	NA	NA	NA	NA	NA	NA	NA	NA	NA	NA
1.1.1.154	Ureidoglycolate dehydrogenase.	3	7406	0	NA	NA	3	NA	NA	NA	0	0	954	NA	0	1	NA	NA	NA	0	NA	NA	NA	NA	NA	NA	NA	NA	NA	NA	NA	NA	NA	NA	NA	NA	NA	NA	NA	NA	NA	NA	0	0	0	0	NA	NA	NA
1.1.1.157	3-hydroxybutyryl-CoA dehydrogenase.	0	7408	516	0	0	0	NA	23	0	NA	NA	NA	0	NA	NA	NA	NA	NA	NA	NA	NA	NA	NA	NA	NA	NA	NA	NA	NA	NA	NA	NA	NA	NA	NA	NA	NA	NA	NA	NA	NA	NA	NA	NA	NA	NA	NA	NA
1.1.1.157	3-hydroxybutyryl-CoA dehydrogenase.	0	7409	4	0	0	NA	NA	NA	NA	0	0	0	NA	NA	NA	NA	NA	NA	NA	NA	NA	NA	NA	NA	NA	NA	NA	NA	NA	NA	NA	NA	NA	NA	NA	NA	NA	NA	NA	NA	NA	NA	NA	NA	NA	NA	NA	NA
1.1.1.157	3-hydroxybutyryl-CoA dehydrogenase.	1	74010	1559	0	0	0	0	9	0	NA	NA	NA	NA	NA	NA	NA	NA	NA	NA	NA	NA	NA	NA	NA	NA	NA	NA	NA	NA	NA	NA	NA	NA	NA	NA	NA	NA	NA	NA	NA	NA	NA	NA	NA	NA	NA	NA	NA
1.1.1.157	3-hydroxybutyryl-CoA dehydrogenase.	7	7406	5	NA	NA	0	NA	NA	NA	0	2	765	NA	1536	0	NA	NA	NA	0	NA	NA	NA	NA	NA	NA	NA	NA	NA	NA	NA	NA	NA	NA	NA	NA	NA	NA	NA	NA	NA	NA	16	2	1	121	NA	NA	NA
1.1.1.157	3-hydroxybutyryl-CoA dehydrogenase.	37	7405	NA	NA	NA	0	0	NA	NA	0	NA	NA	0	3	0	0	0	0	1	0	0	2	10	0	1043	3	7	0	0	0	0	0	242	0	0	0	0	0	0	0	0	NA	NA	NA	NA	NA	NA	NA
1.1.1.157	3-hydroxybutyryl-CoA dehydrogenase.	265	7407	NA	0	NA	0	NA	NA	NA	0	NA	NA	NA	29	0	0	0	0	NA	NA	NA	NA	NA	NA	NA	NA	NA	NA	NA	NA	NA	NA	NA	NA	NA	NA	NA	NA	NA	NA	NA	NA	NA	NA	NA	123	75	0
1.1.1.158	Transferred entry: 1.3.1.98.	0	7405	NA	NA	NA	0	0	NA	NA	0	NA	NA	0	4	0	0	0	0	0	0	0	0	0	0	0	0	0	0	0	0	0	0	0	0	0	0	0	0	0	0	0	NA	NA	NA	NA	NA	NA	NA
1.1.1.158	Transferred entry: 1.3.1.98.	0	7407	NA	0	NA	0	NA	NA	NA	0	NA	NA	NA	6	0	0	0	0	NA	NA	NA	NA	NA	NA	NA	NA	NA	NA	NA	NA	NA	NA	NA	NA	NA	NA	NA	NA	NA	NA	NA	NA	NA	NA	NA	0	0	0
1.1.1.158	Transferred entry: 1.3.1.98.	1	7406	0	NA	NA	0	NA	NA	NA	0	0	0	NA	481	0	NA	NA	NA	0	NA	NA	NA	NA	NA	NA	NA	NA	NA	NA	NA	NA	NA	NA	NA	NA	NA	NA	NA	NA	NA	NA	0	0	0	0	NA	NA	NA
1.1.1.159	7-alpha-hydroxysteroid dehydrogenase.	0	7405	NA	NA	NA	0	0	NA	NA	0	NA	NA	0	0	0	0	0	0	0	0	0	0	0	0	0	0	5	0	0	0	0	0	0	0	0	0	0	0	0	0	0	NA	NA	NA	NA	NA	NA	NA
1.1.1.159	7-alpha-hydroxysteroid dehydrogenase.	0	7406	0	NA	NA	0	NA	NA	NA	0	0	433	NA	0	0	NA	NA	NA	0	NA	NA	NA	NA	NA	NA	NA	NA	NA	NA	NA	NA	NA	NA	NA	NA	NA	NA	NA	NA	NA	NA	0	0	0	0	NA	NA	NA
1.1.1.159	7-alpha-hydroxysteroid dehydrogenase.	0	7409	0	0	0	NA	NA	NA	NA	0	443	0	NA	NA	NA	NA	NA	NA	NA	NA	NA	NA	NA	NA	NA	NA	NA	NA	NA	NA	NA	NA	NA	NA	NA	NA	NA	NA	NA	NA	NA	NA	NA	NA	NA	NA	NA	NA
1.1.1.163	Cyclopentanol dehydrogenase.	0	74010	0	0	0	828	0	13	3	NA	NA	NA	NA	NA	NA	NA	NA	NA	NA	NA	NA	NA	NA	NA	NA	NA	NA	NA	NA	NA	NA	NA	NA	NA	NA	NA	NA	NA	NA	NA	NA	NA	NA	NA	NA	NA	NA	NA
1.1.1.163	Cyclopentanol dehydrogenase.	0	7405	NA	NA	NA	0	0	NA	NA	0	NA	NA	0	2	0	0	4	0	3	0	0	0	0	0	0	0	0	0	0	0	0	0	101	0	0	0	0	1	0	0	0	NA	NA	NA	NA	NA	NA	NA
1.1.1.163	Cyclopentanol dehydrogenase.	0	7406	0	NA	NA	0	NA	NA	NA	0	0	0	NA	451	0	NA	NA	NA	4	NA	NA	NA	NA	NA	NA	NA	NA	NA	NA	NA	NA	NA	NA	NA	NA	NA	NA	NA	NA	NA	NA	21	0	0	0	NA	NA	NA
1.1.1.163	Cyclopentanol dehydrogenase.	1	7407	NA	0	NA	257	NA	NA	NA	0	NA	NA	NA	9	0	0	1	0	NA	NA	NA	NA	NA	NA	NA	NA	NA	NA	NA	NA	NA	NA	NA	NA	NA	NA	NA	NA	NA	NA	NA	NA	NA	NA	NA	0	0	0
1.1.1.163	Cyclopentanol dehydrogenase.	6	7408	0	0	0	1404	NA	41	166	NA	NA	NA	0	NA	NA	NA	NA	NA	NA	NA	NA	NA	NA	NA	NA	NA	NA	NA	NA	NA	NA	NA	NA	NA	NA	NA	NA	NA	NA	NA	NA	NA	NA	NA	NA	NA	NA	NA
1.1.1.169	2-dehydropantoate 2-reductase.	2	7409	11	0	1	NA	NA	NA	NA	0	746	9	NA	NA	NA	NA	NA	NA	NA	NA	NA	NA	NA	NA	NA	NA	NA	NA	NA	NA	NA	NA	NA	NA	NA	NA	NA	NA	NA	NA	NA	NA	NA	NA	NA	NA	NA	NA
1.1.1.169	2-dehydropantoate 2-reductase.	4	7406	8	NA	NA	0	NA	NA	NA	0	1	562	NA	945	0	NA	NA	NA	0	NA	NA	NA	NA	NA	NA	NA	NA	NA	NA	NA	NA	NA	NA	NA	NA	NA	NA	NA	NA	NA	NA	0	0	1	6	NA	NA	NA
1.1.1.169	2-dehydropantoate 2-reductase.	12	74010	2907	2	126	1280	0	8	0	NA	NA	NA	NA	NA	NA	NA	NA	NA	NA	NA	NA	NA	NA	NA	NA	NA	NA	NA	NA	NA	NA	NA	NA	NA	NA	NA	NA	NA	NA	NA	NA	NA	NA	NA	NA	NA	NA	NA
1.1.1.169	2-dehydropantoate 2-reductase.	12	7408	886	4	167	2252	NA	37	0	NA	NA	NA	0	NA	NA	NA	NA	NA	NA	NA	NA	NA	NA	NA	NA	NA	NA	NA	NA	NA	NA	NA	NA	NA	NA	NA	NA	NA	NA	NA	NA	NA	NA	NA	NA	NA	NA	NA
1.1.1.169	2-dehydropantoate 2-reductase.	17	7405	NA	NA	NA	0	0	NA	NA	0	NA	NA	0	2	0	0	17	0	2	0	103	0	0	4	0	5	9	0	0	8	0	0	167	1	0	0	0	0	0	0	0	NA	NA	NA	NA	NA	NA	NA
1.1.1.169	2-dehydropantoate 2-reductase.	62	7407	NA	3	NA	342	NA	NA	NA	0	NA	NA	NA	30	0	0	5	0	NA	NA	NA	NA	NA	NA	NA	NA	NA	NA	NA	NA	NA	NA	NA	NA	NA	NA	NA	NA	NA	NA	NA	NA	NA	NA	NA	0	0	0
1.1.1.17	Mannitol-1-phosphate 5-dehydrogenase.	0	74010	0	0	0	688	0	0	0	NA	NA	NA	NA	NA	NA	NA	NA	NA	NA	NA	NA	NA	NA	NA	NA	NA	NA	NA	NA	NA	NA	NA	NA	NA	NA	NA	NA	NA	NA	NA	NA	NA	NA	NA	NA	NA	NA	NA
1.1.1.17	Mannitol-1-phosphate 5-dehydrogenase.	0	7407	NA	0	NA	19	NA	NA	NA	0	NA	NA	NA	11	0	0	2	0	NA	NA	NA	NA	NA	NA	NA	NA	NA	NA	NA	NA	NA	NA	NA	NA	NA	NA	NA	NA	NA	NA	NA	NA	NA	NA	NA	0	0	0
1.1.1.17	Mannitol-1-phosphate 5-dehydrogenase.	0	7408	0	0	0	1082	NA	0	0	NA	NA	NA	0	NA	NA	NA	NA	NA	NA	NA	NA	NA	NA	NA	NA	NA	NA	NA	NA	NA	NA	NA	NA	NA	NA	NA	NA	NA	NA	NA	NA	NA	NA	NA	NA	NA	NA	NA
1.1.1.17	Mannitol-1-phosphate 5-dehydrogenase.	0	7409	0	0	0	NA	NA	NA	NA	0	1684	4	NA	NA	NA	NA	NA	NA	NA	NA	NA	NA	NA	NA	NA	NA	NA	NA	NA	NA	NA	NA	NA	NA	NA	NA	NA	NA	NA	NA	NA	NA	NA	NA	NA	NA	NA	NA
1.1.1.17	Mannitol-1-phosphate 5-dehydrogenase.	2	7405	NA	NA	NA	1	0	NA	NA	0	NA	NA	0	0	0	0	5	0	0	0	0	0	0	1	0	21	0	0	0	227	0	0	156	0	0	0	0	0	0	0	0	NA	NA	NA	NA	NA	NA	NA
1.1.1.17	Mannitol-1-phosphate 5-dehydrogenase.	2	7406	0	NA	NA	0	NA	NA	NA	0	0	710	NA	481	0	NA	NA	NA	0	NA	NA	NA	NA	NA	NA	NA	NA	NA	NA	NA	NA	NA	NA	NA	NA	NA	NA	NA	NA	NA	NA	0	3	1	4	NA	NA	NA
1.1.1.170	3-beta-hydroxysteroid-4-alpha-carboxylate 3-dehydrogenase	0	74010	0	0	0	0	0	8	0	NA	NA	NA	NA	NA	NA	NA	NA	NA	NA	NA	NA	NA	NA	NA	NA	NA	NA	NA	NA	NA	NA	NA	NA	NA	NA	NA	NA	NA	NA	NA	NA	NA	NA	NA	NA	NA	NA	NA
1.1.1.170	3-beta-hydroxysteroid-4-alpha-carboxylate 3-dehydrogenase	0	7406	0	NA	NA	0	NA	NA	NA	0	0	2	NA	0	0	NA	NA	NA	0	NA	NA	NA	NA	NA	NA	NA	NA	NA	NA	NA	NA	NA	NA	NA	NA	NA	NA	NA	NA	NA	NA	0	1	0	0	NA	NA	NA
1.1.1.170	3-beta-hydroxysteroid-4-alpha-carboxylate 3-dehydrogenase	0	7408	0	0	0	0	NA	16	0	NA	NA	NA	0	NA	NA	NA	NA	NA	NA	NA	NA	NA	NA	NA	NA	NA	NA	NA	NA	NA	NA	NA	NA	NA	NA	NA	NA	NA	NA	NA	NA	NA	NA	NA	NA	NA	NA	NA
1.1.1.175	D-xylose 1-dehydrogenase.	0	7405	NA	NA	NA	0	0	NA	NA	0	NA	NA	0	0	0	0	0	0	0	0	0	0	0	0	0	0	0	0	0	0	0	0	41	0	0	0	0	0	0	0	0	NA	NA	NA	NA	NA	NA	NA
1.1.1.175	D-xylose 1-dehydrogenase.	0	7406	0	NA	NA	0	NA	NA	NA	0	0	0	NA	371	0	NA	NA	NA	0	NA	NA	NA	NA	NA	NA	NA	NA	NA	NA	NA	NA	NA	NA	NA	NA	NA	NA	NA	NA	NA	NA	0	0	0	0	NA	NA	NA
1.1.1.175	D-xylose 1-dehydrogenase.	0	7407	NA	0	NA	0	NA	NA	NA	0	NA	NA	NA	11	0	0	0	0	NA	NA	NA	NA	NA	NA	NA	NA	NA	NA	NA	NA	NA	NA	NA	NA	NA	NA	NA	NA	NA	NA	NA	NA	NA	NA	NA	0	0	0
1.1.1.179	D-xylose 1-dehydrogenase (NADP(+)).	0	7405	NA	NA	NA	0	0	NA	NA	1164	NA	NA	0	0	0	0	0	0	0	0	0	0	0	0	1158	0	0	0	0	0	0	0	0	0	0	0	0	0	0	0	0	NA	NA	NA	NA	NA	NA	NA
1.1.1.179	D-xylose 1-dehydrogenase (NADP(+)).	0	7406	0	NA	NA	0	NA	NA	NA	12	0	0	NA	0	0	NA	NA	NA	0	NA	NA	NA	NA	NA	NA	NA	NA	NA	NA	NA	NA	NA	NA	NA	NA	NA	NA	NA	NA	NA	NA	0	0	0	0	NA	NA	NA
1.1.1.179	D-xylose 1-dehydrogenase (NADP(+)).	0	7407	NA	0	NA	0	NA	NA	NA	436	NA	NA	NA	0	0	0	0	0	NA	NA	NA	NA	NA	NA	NA	NA	NA	NA	NA	NA	NA	NA	NA	NA	NA	NA	NA	NA	NA	NA	NA	NA	NA	NA	NA	0	0	0
1.1.1.179	D-xylose 1-dehydrogenase (NADP(+)).	0	7409	0	0	0	NA	NA	NA	NA	4	0	0	NA	NA	NA	NA	NA	NA	NA	NA	NA	NA	NA	NA	NA	NA	NA	NA	NA	NA	NA	NA	NA	NA	NA	NA	NA	NA	NA	NA	NA	NA	NA	NA	NA	NA	NA	NA
1.1.1.18	Inositol 2-dehydrogenase.	0	74010	0	18	0	2797	0	0	0	NA	NA	NA	NA	NA	NA	NA	NA	NA	NA	NA	NA	NA	NA	NA	NA	NA	NA	NA	NA	NA	NA	NA	NA	NA	NA	NA	NA	NA	NA	NA	NA	NA	NA	NA	NA	NA	NA	NA
1.1.1.18	Inositol 2-dehydrogenase.	1	7407	NA	23	NA	479	NA	NA	NA	371	NA	NA	NA	57	0	0	2	0	NA	NA	NA	NA	NA	NA	NA	NA	NA	NA	NA	NA	NA	NA	NA	NA	NA	NA	NA	NA	NA	NA	NA	NA	NA	NA	NA	0	0	0
1.1.1.18	Inositol 2-dehydrogenase.	1	7408	0	23	0	4463	NA	0	0	NA	NA	NA	0	NA	NA	NA	NA	NA	NA	NA	NA	NA	NA	NA	NA	NA	NA	NA	NA	NA	NA	NA	NA	NA	NA	NA	NA	NA	NA	NA	NA	NA	NA	NA	NA	NA	NA	NA
1.1.1.18	Inositol 2-dehydrogenase.	2	7405	NA	NA	NA	1	0	NA	NA	847	NA	NA	0	7	0	0	6	0	2	90	0	0	0	1	0	21	17	0	0	21	0	0	595	0	0	0	0	0	0	33	0	NA	NA	NA	NA	NA	NA	NA
1.1.1.18	Inositol 2-dehydrogenase.	3	7406	0	NA	NA	0	NA	NA	NA	5	0	0	NA	2232	0	NA	NA	NA	9	NA	NA	NA	NA	NA	NA	NA	NA	NA	NA	NA	NA	NA	NA	NA	NA	NA	NA	NA	NA	NA	NA	0	0	7	0	NA	NA	NA
1.1.1.18	Inositol 2-dehydrogenase.	14	7409	0	1	0	NA	NA	NA	NA	17	0	0	NA	NA	NA	NA	NA	NA	NA	NA	NA	NA	NA	NA	NA	NA	NA	NA	NA	NA	NA	NA	NA	NA	NA	NA	NA	NA	NA	NA	NA	NA	NA	NA	NA	NA	NA	NA
1.1.1.188	Prostaglandin-F synthase.	0	7405	NA	NA	NA	0	0	NA	NA	0	NA	NA	0	0	0	0	0	0	0	0	0	0	0	0	2993	0	0	0	0	0	0	0	0	0	0	0	0	0	0	0	0	NA	NA	NA	NA	NA	NA	NA
1.1.1.188	Prostaglandin-F synthase.	0	7409	0	0	0	NA	NA	NA	NA	0	0	0	NA	NA	NA	NA	NA	NA	NA	NA	NA	NA	NA	NA	NA	NA	NA	NA	NA	NA	NA	NA	NA	NA	NA	NA	NA	NA	NA	NA	NA	NA	NA	NA	NA	NA	NA	NA
1.1.1.188	Prostaglandin-F synthase.	1	7408	0	0	0	0	NA	0	0	NA	NA	NA	0	NA	NA	NA	NA	NA	NA	NA	NA	NA	NA	NA	NA	NA	NA	NA	NA	NA	NA	NA	NA	NA	NA	NA	NA	NA	NA	NA	NA	NA	NA	NA	NA	NA	NA	NA
1.1.1.192	Long-chain-alcohol dehydrogenase.	0	74010	0	0	0	0	0	1	0	NA	NA	NA	NA	NA	NA	NA	NA	NA	NA	NA	NA	NA	NA	NA	NA	NA	NA	NA	NA	NA	NA	NA	NA	NA	NA	NA	NA	NA	NA	NA	NA	NA	NA	NA	NA	NA	NA	NA
1.1.1.192	Long-chain-alcohol dehydrogenase.	0	7405	NA	NA	NA	0	0	NA	NA	0	NA	NA	0	6	0	0	0	0	0	0	0	0	0	0	0	0	0	0	0	0	0	0	304	0	0	0	0	0	0	0	0	NA	NA	NA	NA	NA	NA	NA
1.1.1.192	Long-chain-alcohol dehydrogenase.	0	7406	0	NA	NA	0	NA	NA	NA	0	0	0	NA	1364	0	NA	NA	NA	0	NA	NA	NA	NA	NA	NA	NA	NA	NA	NA	NA	NA	NA	NA	NA	NA	NA	NA	NA	NA	NA	NA	14	0	0	0	NA	NA	NA
1.1.1.192	Long-chain-alcohol dehydrogenase.	0	7407	NA	0	NA	0	NA	NA	NA	0	NA	NA	NA	42	0	0	0	0	NA	NA	NA	NA	NA	NA	NA	NA	NA	NA	NA	NA	NA	NA	NA	NA	NA	NA	NA	NA	NA	NA	NA	NA	NA	NA	NA	0	0	0
1.1.1.192	Long-chain-alcohol dehydrogenase.	0	7408	0	0	0	0	NA	6	0	NA	NA	NA	0	NA	NA	NA	NA	NA	NA	NA	NA	NA	NA	NA	NA	NA	NA	NA	NA	NA	NA	NA	NA	NA	NA	NA	NA	NA	NA	NA	NA	NA	NA	NA	NA	NA	NA	NA
1.1.1.192	Long-chain-alcohol dehydrogenase.	0	7409	0	0	0	NA	NA	NA	NA	1	0	0	NA	NA	NA	NA	NA	NA	NA	NA	NA	NA	NA	NA	NA	NA	NA	NA	NA	NA	NA	NA	NA	NA	NA	NA	NA	NA	NA	NA	NA	NA	NA	NA	NA	NA	NA	NA
1.1.1.193	5-amino-6-(5-phosphoribosylamino)uracil reductase.	0	7406	7	NA	NA	0	NA	NA	NA	0	0	801	NA	535	1	NA	NA	NA	1	NA	NA	NA	NA	NA	NA	NA	NA	NA	NA	NA	NA	NA	NA	NA	NA	NA	NA	NA	NA	NA	NA	2	0	0	1	NA	NA	NA
1.1.1.193	5-amino-6-(5-phosphoribosylamino)uracil reductase.	0	7408	557	6	76	0	NA	55	0	NA	NA	NA	0	NA	NA	NA	NA	NA	NA	NA	NA	NA	NA	NA	NA	NA	NA	NA	NA	NA	NA	NA	NA	NA	NA	NA	NA	NA	NA	NA	NA	NA	NA	NA	NA	NA	NA	NA
1.1.1.193	5-amino-6-(5-phosphoribosylamino)uracil reductase.	1	74010	1778	2	46	0	0	6	0	NA	NA	NA	NA	NA	NA	NA	NA	NA	NA	NA	NA	NA	NA	NA	NA	NA	NA	NA	NA	NA	NA	NA	NA	NA	NA	NA	NA	NA	NA	NA	NA	NA	NA	NA	NA	NA	NA	NA
1.1.1.193	5-amino-6-(5-phosphoribosylamino)uracil reductase.	2	7405	NA	NA	NA	0	0	NA	NA	0	NA	NA	0	4	160	0	5	2	0	0	0	0	6	11	0	11	0	0	0	0	0	0	86	0	0	0	11	0	0	0	0	NA	NA	NA	NA	NA	NA	NA
1.1.1.193	5-amino-6-(5-phosphoribosylamino)uracil reductase.	8	7409	4	1	0	NA	NA	NA	NA	0	1045	0	NA	NA	NA	NA	NA	NA	NA	NA	NA	NA	NA	NA	NA	NA	NA	NA	NA	NA	NA	NA	NA	NA	NA	NA	NA	NA	NA	NA	NA	NA	NA	NA	NA	NA	NA	NA
1.1.1.193	5-amino-6-(5-phosphoribosylamino)uracil reductase.	110	7407	NA	10	NA	0	NA	NA	NA	0	NA	NA	NA	13	153	0	0	27	NA	NA	NA	NA	NA	NA	NA	NA	NA	NA	NA	NA	NA	NA	NA	NA	NA	NA	NA	NA	NA	NA	NA	NA	NA	NA	NA	0	58	0
1.1.1.2	Alcohol dehydrogenase (NADP(+)).	0	74010	1988	0	60	1021	0	0	16	NA	NA	NA	NA	NA	NA	NA	NA	NA	NA	NA	NA	NA	NA	NA	NA	NA	NA	NA	NA	NA	NA	NA	NA	NA	NA	NA	NA	NA	NA	NA	NA	NA	NA	NA	NA	NA	NA	NA
1.1.1.2	Alcohol dehydrogenase (NADP(+)).	1	7407	NA	0	NA	6	NA	NA	NA	438	NA	NA	NA	29	0	0	0	0	NA	NA	NA	NA	NA	NA	NA	NA	NA	NA	NA	NA	NA	NA	NA	NA	NA	NA	NA	NA	NA	NA	NA	NA	NA	NA	NA	0	13	3
1.1.1.2	Alcohol dehydrogenase (NADP(+)).	7	7406	5	NA	NA	1	NA	NA	NA	14	8	3114	NA	1178	0	NA	NA	NA	4	NA	NA	NA	NA	NA	NA	NA	NA	NA	NA	NA	NA	NA	NA	NA	NA	NA	NA	NA	NA	NA	NA	17	8	0	5	NA	NA	NA
1.1.1.2	Alcohol dehydrogenase (NADP(+)).	10	7405	NA	NA	NA	0	0	NA	NA	1162	NA	NA	0	16	0	0	0	0	1	0	0	1	0	1	2432	26	0	0	0	0	0	0	263	0	4	0	0	0	0	0	0	NA	NA	NA	NA	NA	NA	NA
1.1.1.2	Alcohol dehydrogenase (NADP(+)).	10	7408	570	0	80	1849	NA	0	597	NA	NA	NA	12	NA	NA	NA	NA	NA	NA	NA	NA	NA	NA	NA	NA	NA	NA	NA	NA	NA	NA	NA	NA	NA	NA	NA	NA	NA	NA	NA	NA	NA	NA	NA	NA	NA	NA	NA
1.1.1.2	Alcohol dehydrogenase (NADP(+)).	22	7409	7	0	2	NA	NA	NA	NA	17	1972	55	NA	NA	NA	NA	NA	NA	NA	NA	NA	NA	NA	NA	NA	NA	NA	NA	NA	NA	NA	NA	NA	NA	NA	NA	NA	NA	NA	NA	NA	NA	NA	NA	NA	NA	NA	NA
1.1.1.202	1.3-propanediol dehydrogenase.	1	7407	NA	0	NA	0	NA	NA	NA	0	NA	NA	NA	34	63	0	0	35	NA	NA	NA	NA	NA	NA	NA	NA	NA	NA	NA	NA	NA	NA	NA	NA	NA	NA	NA	NA	NA	NA	NA	NA	NA	NA	NA	0	0	0
1.1.1.202	1.3-propanediol dehydrogenase.	3	7405	NA	NA	NA	0	0	NA	NA	0	NA	NA	0	4	75	0	0	8	1	0	0	0	0	0	0	24	16	0	0	0	0	0	120	0	0	0	0	0	0	0	3	NA	NA	NA	NA	NA	NA	NA
1.1.1.202	1.3-propanediol dehydrogenase.	4	7409	0	0	0	NA	NA	NA	NA	0	902	2	NA	NA	NA	NA	NA	NA	NA	NA	NA	NA	NA	NA	NA	NA	NA	NA	NA	NA	NA	NA	NA	NA	NA	NA	NA	NA	NA	NA	NA	NA	NA	NA	NA	NA	NA	NA
1.1.1.202	1.3-propanediol dehydrogenase.	19	7406	0	NA	NA	0	NA	NA	NA	0	0	827	NA	1056	3	NA	NA	NA	0	NA	NA	NA	NA	NA	NA	NA	NA	NA	NA	NA	NA	NA	NA	NA	NA	NA	NA	NA	NA	NA	NA	43	0	0	123	NA	NA	NA
1.1.1.204	Transferred entry: 1.17.1.4.	0	7406	0	NA	NA	0	NA	NA	NA	0	0	0	NA	0	0	NA	NA	NA	0	NA	NA	NA	NA	NA	NA	NA	NA	NA	NA	NA	NA	NA	NA	NA	NA	NA	NA	NA	NA	NA	NA	0	0	0	130	NA	NA	NA
1.1.1.204	Transferred entry: 1.17.1.4.	0	7407	NA	0	NA	0	NA	NA	NA	0	NA	NA	NA	0	216	0	0	90	NA	NA	NA	NA	NA	NA	NA	NA	NA	NA	NA	NA	NA	NA	NA	NA	NA	NA	NA	NA	NA	NA	NA	NA	NA	NA	NA	0	0	0
1.1.1.204	Transferred entry: 1.17.1.4.	2	7405	NA	NA	NA	0	0	NA	NA	0	NA	NA	0	0	56	0	0	14	0	0	0	0	0	0	0	0	0	0	0	0	0	0	0	0	0	0	0	0	0	0	2	NA	NA	NA	NA	NA	NA	NA
1.1.1.205	IMP dehydrogenase.	1	74010	2455	3	95	1318	3	32	14	NA	NA	NA	NA	NA	NA	NA	NA	NA	NA	NA	NA	NA	NA	NA	NA	NA	NA	NA	NA	NA	NA	NA	NA	NA	NA	NA	NA	NA	NA	NA	NA	NA	NA	NA	NA	NA	NA	NA
1.1.1.205	IMP dehydrogenase.	7	7406	12	NA	NA	2	NA	NA	NA	9	0	1306	NA	1434	1	NA	NA	NA	2	NA	NA	NA	NA	NA	NA	NA	NA	NA	NA	NA	NA	NA	NA	NA	NA	NA	NA	NA	NA	NA	NA	33	5	1	34	NA	NA	NA
1.1.1.205	IMP dehydrogenase.	13	7409	7	0	0	NA	NA	NA	NA	32	1822	1	NA	NA	NA	NA	NA	NA	NA	NA	NA	NA	NA	NA	NA	NA	NA	NA	NA	NA	NA	NA	NA	NA	NA	NA	NA	NA	NA	NA	NA	NA	NA	NA	NA	NA	NA	NA
1.1.1.205	IMP dehydrogenase.	18	7408	813	2	152	2281	NA	120	438	NA	NA	NA	38	NA	NA	NA	NA	NA	NA	NA	NA	NA	NA	NA	NA	NA	NA	NA	NA	NA	NA	NA	NA	NA	NA	NA	NA	NA	NA	NA	NA	NA	NA	NA	NA	NA	NA	NA
1.1.1.205	IMP dehydrogenase.	45	7407	NA	2	NA	38	NA	NA	NA	915	NA	NA	NA	27	340	0	4	14	NA	NA	NA	NA	NA	NA	NA	NA	NA	NA	NA	NA	NA	NA	NA	NA	NA	NA	NA	NA	NA	NA	NA	NA	NA	NA	NA	85	108	7
1.1.1.205	IMP dehydrogenase.	53	7405	NA	NA	NA	2	30	NA	NA	2413	NA	NA	0	3	63	0	9	15	2	258	184	1	18	6	1546	17	16	0	0	37	0	2	264	2	0	0	9	2	8	25	2	NA	NA	NA	NA	NA	NA	NA
1.1.1.21	Aldose reductase.	0	7405	NA	NA	NA	0	0	NA	NA	0	NA	NA	0	1	0	0	0	0	6	0	0	0	0	0	0	3	0	0	0	0	0	0	109	0	0	0	0	0	0	0	0	NA	NA	NA	NA	NA	NA	NA
1.1.1.21	Aldose reductase.	0	7407	NA	0	NA	0	NA	NA	NA	0	NA	NA	NA	17	0	0	0	0	NA	NA	NA	NA	NA	NA	NA	NA	NA	NA	NA	NA	NA	NA	NA	NA	NA	NA	NA	NA	NA	NA	NA	NA	NA	NA	NA	0	0	0
1.1.1.21	Aldose reductase.	3	7409	0	0	0	NA	NA	NA	NA	0	578	3	NA	NA	NA	NA	NA	NA	NA	NA	NA	NA	NA	NA	NA	NA	NA	NA	NA	NA	NA	NA	NA	NA	NA	NA	NA	NA	NA	NA	NA	NA	NA	NA	NA	NA	NA	NA
1.1.1.21	Aldose reductase.	50	7406	0	NA	NA	0	NA	NA	NA	0	2	485	NA	781	0	NA	NA	NA	3	NA	NA	NA	NA	NA	NA	NA	NA	NA	NA	NA	NA	NA	NA	NA	NA	NA	NA	NA	NA	NA	NA	10	1	0	98	NA	NA	NA
1.1.1.210	NA	1	74010	0	0	0	0	0	8	5	NA	NA	NA	NA	NA	NA	NA	NA	NA	NA	NA	NA	NA	NA	NA	NA	NA	NA	NA	NA	NA	NA	NA	NA	NA	NA	NA	NA	NA	NA	NA	NA	NA	NA	NA	NA	NA	NA	NA
1.1.1.210	NA	77	7408	0	0	0	0	NA	16	77	NA	NA	NA	0	NA	NA	NA	NA	NA	NA	NA	NA	NA	NA	NA	NA	NA	NA	NA	NA	NA	NA	NA	NA	NA	NA	NA	NA	NA	NA	NA	NA	NA	NA	NA	NA	NA	NA	NA
1.1.1.215	Gluconate 2-dehydrogenase.	0	74010	0	0	0	0	0	4	0	NA	NA	NA	NA	NA	NA	NA	NA	NA	NA	NA	NA	NA	NA	NA	NA	NA	NA	NA	NA	NA	NA	NA	NA	NA	NA	NA	NA	NA	NA	NA	NA	NA	NA	NA	NA	NA	NA	NA
1.1.1.215	Gluconate 2-dehydrogenase.	0	7406	0	NA	NA	0	NA	NA	NA	0	2	653	NA	0	0	NA	NA	NA	0	NA	NA	NA	NA	NA	NA	NA	NA	NA	NA	NA	NA	NA	NA	NA	NA	NA	NA	NA	NA	NA	NA	13	0	0	187	NA	NA	NA
1.1.1.215	Gluconate 2-dehydrogenase.	0	7408	0	0	0	0	NA	9	0	NA	NA	NA	0	NA	NA	NA	NA	NA	NA	NA	NA	NA	NA	NA	NA	NA	NA	NA	NA	NA	NA	NA	NA	NA	NA	NA	NA	NA	NA	NA	NA	NA	NA	NA	NA	NA	NA	NA
1.1.1.215	Gluconate 2-dehydrogenase.	2	7409	0	0	0	NA	NA	NA	NA	0	707	0	NA	NA	NA	NA	NA	NA	NA	NA	NA	NA	NA	NA	NA	NA	NA	NA	NA	NA	NA	NA	NA	NA	NA	NA	NA	NA	NA	NA	NA	NA	NA	NA	NA	NA	NA	NA
1.1.1.218	Morphine 6-dehydrogenase.	0	7405	NA	NA	NA	3	9	NA	NA	870	NA	NA	6	1	0	0	7	0	0	0	0	0	0	0	0	0	0	0	0	0	0	0	194	0	0	0	0	0	3	0	0	NA	NA	NA	NA	NA	NA	NA
1.1.1.218	Morphine 6-dehydrogenase.	0	7406	0	NA	NA	42	NA	NA	NA	3	0	523	NA	1078	0	NA	NA	NA	0	NA	NA	NA	NA	NA	NA	NA	NA	NA	NA	NA	NA	NA	NA	NA	NA	NA	NA	NA	NA	NA	NA	0	0	0	0	NA	NA	NA
1.1.1.218	Morphine 6-dehydrogenase.	0	7407	NA	0	NA	4	NA	NA	NA	341	NA	NA	NA	31	0	0	2	0	NA	NA	NA	NA	NA	NA	NA	NA	NA	NA	NA	NA	NA	NA	NA	NA	NA	NA	NA	NA	NA	NA	NA	NA	NA	NA	NA	0	40	0
1.1.1.218	Morphine 6-dehydrogenase.	0	7409	0	0	0	NA	NA	NA	NA	10	1264	1	NA	NA	NA	NA	NA	NA	NA	NA	NA	NA	NA	NA	NA	NA	NA	NA	NA	NA	NA	NA	NA	NA	NA	NA	NA	NA	NA	NA	NA	NA	NA	NA	NA	NA	NA	NA
1.1.1.218	Morphine 6-dehydrogenase.	1	74010	0	0	0	9	0	0	0	NA	NA	NA	NA	NA	NA	NA	NA	NA	NA	NA	NA	NA	NA	NA	NA	NA	NA	NA	NA	NA	NA	NA	NA	NA	NA	NA	NA	NA	NA	NA	NA	NA	NA	NA	NA	NA	NA	NA
1.1.1.218	Morphine 6-dehydrogenase.	2	7408	0	0	0	12	NA	0	58	NA	NA	NA	17	NA	NA	NA	NA	NA	NA	NA	NA	NA	NA	NA	NA	NA	NA	NA	NA	NA	NA	NA	NA	NA	NA	NA	NA	NA	NA	NA	NA	NA	NA	NA	NA	NA	NA	NA
1.1.1.22	UDP-glucose 6-dehydrogenase.	1	74010	0	5	0	0	0	19	0	NA	NA	NA	NA	NA	NA	NA	NA	NA	NA	NA	NA	NA	NA	NA	NA	NA	NA	NA	NA	NA	NA	NA	NA	NA	NA	NA	NA	NA	NA	NA	NA	NA	NA	NA	NA	NA	NA	NA
1.1.1.22	UDP-glucose 6-dehydrogenase.	1	7408	0	9	0	0	NA	42	0	NA	NA	NA	0	NA	NA	NA	NA	NA	NA	NA	NA	NA	NA	NA	NA	NA	NA	NA	NA	NA	NA	NA	NA	NA	NA	NA	NA	NA	NA	NA	NA	NA	NA	NA	NA	NA	NA	NA
1.1.1.22	UDP-glucose 6-dehydrogenase.	4	7407	NA	11	NA	0	NA	NA	NA	0	NA	NA	NA	30	255	0	7	25	NA	NA	NA	NA	NA	NA	NA	NA	NA	NA	NA	NA	NA	NA	NA	NA	NA	NA	NA	NA	NA	NA	NA	NA	NA	NA	NA	283	26	5
1.1.1.22	UDP-glucose 6-dehydrogenase.	31	7406	0	NA	NA	0	NA	NA	NA	0	5	1515	NA	1142	4	NA	NA	NA	0	NA	NA	NA	NA	NA	NA	NA	NA	NA	NA	NA	NA	NA	NA	NA	NA	NA	NA	NA	NA	NA	NA	22	17	0	190	NA	NA	NA
1.1.1.22	UDP-glucose 6-dehydrogenase.	33	7405	NA	NA	NA	0	0	NA	NA	0	NA	NA	0	4	97	0	4	2	1	0	0	0	0	5	0	8	25	0	0	169	1	0	230	1	0	0	0	0	0	0	2	NA	NA	NA	NA	NA	NA	NA
1.1.1.22	UDP-glucose 6-dehydrogenase.	179	7409	0	0	0	NA	NA	NA	NA	0	1981	2	NA	NA	NA	NA	NA	NA	NA	NA	NA	NA	NA	NA	NA	NA	NA	NA	NA	NA	NA	NA	NA	NA	NA	NA	NA	NA	NA	NA	NA	NA	NA	NA	NA	NA	NA	NA
1.1.1.23	Histidinol dehydrogenase.	0	7406	6	NA	NA	0	NA	NA	NA	14	2	989	NA	812	1	NA	NA	NA	0	NA	NA	NA	NA	NA	NA	NA	NA	NA	NA	NA	NA	NA	NA	NA	NA	NA	NA	NA	NA	NA	NA	21	0	0	75	NA	NA	NA
1.1.1.23	Histidinol dehydrogenase.	2	74010	2293	1	0	0	0	20	0	NA	NA	NA	NA	NA	NA	NA	NA	NA	NA	NA	NA	NA	NA	NA	NA	NA	NA	NA	NA	NA	NA	NA	NA	NA	NA	NA	NA	NA	NA	NA	NA	NA	NA	NA	NA	NA	NA	NA
1.1.1.23	Histidinol dehydrogenase.	6	7409	7	0	0	NA	NA	NA	NA	17	1105	7	NA	NA	NA	NA	NA	NA	NA	NA	NA	NA	NA	NA	NA	NA	NA	NA	NA	NA	NA	NA	NA	NA	NA	NA	NA	NA	NA	NA	NA	NA	NA	NA	NA	NA	NA	NA
1.1.1.23	Histidinol dehydrogenase.	10	7407	NA	0	NA	0	NA	NA	NA	596	NA	NA	NA	0	278	0	2	6	NA	NA	NA	NA	NA	NA	NA	NA	NA	NA	NA	NA	NA	NA	NA	NA	NA	NA	NA	NA	NA	NA	NA	NA	NA	NA	NA	0	0	0
1.1.1.23	Histidinol dehydrogenase.	38	7408	746	0	0	0	NA	48	0	NA	NA	NA	5	NA	NA	NA	NA	NA	NA	NA	NA	NA	NA	NA	NA	NA	NA	NA	NA	NA	NA	NA	NA	NA	NA	NA	NA	NA	NA	NA	NA	NA	NA	NA	NA	NA	NA	NA
1.1.1.23	Histidinol dehydrogenase.	42	7405	NA	NA	NA	0	7	NA	NA	1377	NA	NA	21	5	16	0	5	5	3	83	183	0	0	7	1382	3	0	0	0	25	0	0	154	0	0	1	0	0	0	24	3	NA	NA	NA	NA	NA	NA	NA
1.1.1.233	NA	0	7405	NA	NA	NA	0	0	NA	NA	0	NA	NA	0	0	0	0	4	0	0	0	0	0	0	0	0	0	0	0	0	0	0	0	0	0	0	0	0	0	0	0	0	NA	NA	NA	NA	NA	NA	NA
1.1.1.233	NA	0	7407	NA	0	NA	0	NA	NA	NA	0	NA	NA	NA	0	0	0	7	0	NA	NA	NA	NA	NA	NA	NA	NA	NA	NA	NA	NA	NA	NA	NA	NA	NA	NA	NA	NA	NA	NA	NA	NA	NA	NA	NA	0	0	0
1.1.1.237	NA	0	7406	0	NA	NA	0	NA	NA	NA	0	1	584	NA	0	0	NA	NA	NA	0	NA	NA	NA	NA	NA	NA	NA	NA	NA	NA	NA	NA	NA	NA	NA	NA	NA	NA	NA	NA	NA	NA	0	0	0	0	NA	NA	NA
1.1.1.237	NA	0	7409	0	0	0	NA	NA	NA	NA	0	855	1	NA	NA	NA	NA	NA	NA	NA	NA	NA	NA	NA	NA	NA	NA	NA	NA	NA	NA	NA	NA	NA	NA	NA	NA	NA	NA	NA	NA	NA	NA	NA	NA	NA	NA	NA	NA
1.1.1.243	NA	0	7405	NA	NA	NA	0	0	NA	NA	0	NA	NA	0	0	0	0	0	0	0	0	0	0	0	0	1495	0	0	0	0	0	0	0	0	0	0	0	0	0	0	0	0	NA	NA	NA	NA	NA	NA	NA
1.1.1.243	NA	0	7409	0	0	0	NA	NA	NA	NA	0	0	0	NA	NA	NA	NA	NA	NA	NA	NA	NA	NA	NA	NA	NA	NA	NA	NA	NA	NA	NA	NA	NA	NA	NA	NA	NA	NA	NA	NA	NA	NA	NA	NA	NA	NA	NA	NA
1.1.1.244	Methanol dehydrogenase.	0	7405	NA	NA	NA	0	0	NA	NA	0	NA	NA	0	6	0	0	0	0	0	0	0	0	0	7	0	19	0	0	0	0	0	0	341	0	0	0	0	0	0	0	0	NA	NA	NA	NA	NA	NA	NA
1.1.1.244	Methanol dehydrogenase.	0	7407	NA	0	NA	0	NA	NA	NA	0	NA	NA	NA	47	0	0	0	0	NA	NA	NA	NA	NA	NA	NA	NA	NA	NA	NA	NA	NA	NA	NA	NA	NA	NA	NA	NA	NA	NA	NA	NA	NA	NA	NA	0	0	0
1.1.1.244	Methanol dehydrogenase.	0	7408	0	0	0	0	NA	0	0	NA	NA	NA	0	NA	NA	NA	NA	NA	NA	NA	NA	NA	NA	NA	NA	NA	NA	NA	NA	NA	NA	NA	NA	NA	NA	NA	NA	NA	NA	NA	NA	NA	NA	NA	NA	NA	NA	NA
1.1.1.244	Methanol dehydrogenase.	0	7409	0	0	0	NA	NA	NA	NA	0	5	0	NA	NA	NA	NA	NA	NA	NA	NA	NA	NA	NA	NA	NA	NA	NA	NA	NA	NA	NA	NA	NA	NA	NA	NA	NA	NA	NA	NA	NA	NA	NA	NA	NA	NA	NA	NA
1.1.1.244	Methanol dehydrogenase.	1	7406	0	NA	NA	0	NA	NA	NA	0	0	819	NA	1803	0	NA	NA	NA	0	NA	NA	NA	NA	NA	NA	NA	NA	NA	NA	NA	NA	NA	NA	NA	NA	NA	NA	NA	NA	NA	NA	14	0	0	0	NA	NA	NA
1.1.1.25	Shikimate dehydrogenase.	1	74010	1313	2	39	432	0	10	12	NA	NA	NA	NA	NA	NA	NA	NA	NA	NA	NA	NA	NA	NA	NA	NA	NA	NA	NA	NA	NA	NA	NA	NA	NA	NA	NA	NA	NA	NA	NA	NA	NA	NA	NA	NA	NA	NA	NA
1.1.1.25	Shikimate dehydrogenase.	1	7409	5	0	3	NA	NA	NA	NA	17	1993	2	NA	NA	NA	NA	NA	NA	NA	NA	NA	NA	NA	NA	NA	NA	NA	NA	NA	NA	NA	NA	NA	NA	NA	NA	NA	NA	NA	NA	NA	NA	NA	NA	NA	NA	NA	NA
1.1.1.25	Shikimate dehydrogenase.	2	7408	330	1	65	817	NA	18	207	NA	NA	NA	13	NA	NA	NA	NA	NA	NA	NA	NA	NA	NA	NA	NA	NA	NA	NA	NA	NA	NA	NA	NA	NA	NA	NA	NA	NA	NA	NA	NA	NA	NA	NA	NA	NA	NA	NA
1.1.1.25	Shikimate dehydrogenase.	6	7407	NA	5	NA	136	NA	NA	NA	363	NA	NA	NA	32	0	0	3	0	NA	NA	NA	NA	NA	NA	NA	NA	NA	NA	NA	NA	NA	NA	NA	NA	NA	NA	NA	NA	NA	NA	NA	NA	NA	NA	NA	0	0	0
1.1.1.25	Shikimate dehydrogenase.	8	7405	NA	NA	NA	0	9	NA	NA	828	NA	NA	5	16	0	0	5	0	0	0	0	0	9	2	927	19	9	0	0	78	0	0	452	0	0	0	0	0	0	0	0	NA	NA	NA	NA	NA	NA	NA
1.1.1.25	Shikimate dehydrogenase.	10	7406	5	NA	NA	17	NA	NA	NA	5	8	1020	NA	2393	0	NA	NA	NA	8	NA	NA	NA	NA	NA	NA	NA	NA	NA	NA	NA	NA	NA	NA	NA	NA	NA	NA	NA	NA	NA	NA	12	7	0	89	NA	NA	NA
1.1.1.251	Galactitol-1-phosphate 5-dehydrogenase.	0	7405	NA	NA	NA	0	0	NA	NA	0	NA	NA	0	0	0	0	11	0	0	0	0	0	0	1	0	0	0	0	0	0	0	0	0	0	0	0	0	0	0	0	0	NA	NA	NA	NA	NA	NA	NA
1.1.1.251	Galactitol-1-phosphate 5-dehydrogenase.	0	7407	NA	0	NA	0	NA	NA	NA	0	NA	NA	NA	12	0	0	7	0	NA	NA	NA	NA	NA	NA	NA	NA	NA	NA	NA	NA	NA	NA	NA	NA	NA	NA	NA	NA	NA	NA	NA	NA	NA	NA	NA	0	0	0
1.1.1.251	Galactitol-1-phosphate 5-dehydrogenase.	1	7409	0	0	0	NA	NA	NA	NA	0	796	2	NA	NA	NA	NA	NA	NA	NA	NA	NA	NA	NA	NA	NA	NA	NA	NA	NA	NA	NA	NA	NA	NA	NA	NA	NA	NA	NA	NA	NA	NA	NA	NA	NA	NA	NA	NA
1.1.1.251	Galactitol-1-phosphate 5-dehydrogenase.	2	7406	0	NA	NA	0	NA	NA	NA	0	2	586	NA	0	0	NA	NA	NA	0	NA	NA	NA	NA	NA	NA	NA	NA	NA	NA	NA	NA	NA	NA	NA	NA	NA	NA	NA	NA	NA	NA	0	6	0	0	NA	NA	NA
1.1.1.251	Galactitol-1-phosphate 5-dehydrogenase.	5	7408	0	0	0	0	NA	0	0	NA	NA	NA	0	NA	NA	NA	NA	NA	NA	NA	NA	NA	NA	NA	NA	NA	NA	NA	NA	NA	NA	NA	NA	NA	NA	NA	NA	NA	NA	NA	NA	NA	NA	NA	NA	NA	NA	NA
1.1.1.26	Glyoxylate reductase.	0	74010	3275	0	0	0	0	18	0	NA	NA	NA	NA	NA	NA	NA	NA	NA	NA	NA	NA	NA	NA	NA	NA	NA	NA	NA	NA	NA	NA	NA	NA	NA	NA	NA	NA	NA	NA	NA	NA	NA	NA	NA	NA	NA	NA	NA
1.1.1.26	Glyoxylate reductase.	0	7407	NA	0	NA	0	NA	NA	NA	0	NA	NA	NA	0	396	0	4	0	NA	NA	NA	NA	NA	NA	NA	NA	NA	NA	NA	NA	NA	NA	NA	NA	NA	NA	NA	NA	NA	NA	NA	NA	NA	NA	NA	0	0	0
1.1.1.26	Glyoxylate reductase.	0	7408	939	0	0	0	NA	26	0	NA	NA	NA	0	NA	NA	NA	NA	NA	NA	NA	NA	NA	NA	NA	NA	NA	NA	NA	NA	NA	NA	NA	NA	NA	NA	NA	NA	NA	NA	NA	NA	NA	NA	NA	NA	NA	NA	NA
1.1.1.26	Glyoxylate reductase.	1	7406	8	NA	NA	0	NA	NA	NA	0	0	0	NA	450	0	NA	NA	NA	0	NA	NA	NA	NA	NA	NA	NA	NA	NA	NA	NA	NA	NA	NA	NA	NA	NA	NA	NA	NA	NA	NA	0	0	0	0	NA	NA	NA
1.1.1.26	Glyoxylate reductase.	1	7409	5	0	0	NA	NA	NA	NA	0	0	0	NA	NA	NA	NA	NA	NA	NA	NA	NA	NA	NA	NA	NA	NA	NA	NA	NA	NA	NA	NA	NA	NA	NA	NA	NA	NA	NA	NA	NA	NA	NA	NA	NA	NA	NA	NA
1.1.1.26	Glyoxylate reductase.	3	7405	NA	NA	NA	0	0	NA	NA	0	NA	NA	0	2	76	0	4	0	0	0	0	0	0	0	0	0	0	0	0	0	0	0	216	0	0	0	0	0	0	0	2	NA	NA	NA	NA	NA	NA	NA
1.1.1.261	sn-glycerol-1-phosphate dehydrogenase.	0	74010	0	2	0	0	0	0	0	NA	NA	NA	NA	NA	NA	NA	NA	NA	NA	NA	NA	NA	NA	NA	NA	NA	NA	NA	NA	NA	NA	NA	NA	NA	NA	NA	NA	NA	NA	NA	NA	NA	NA	NA	NA	NA	NA	NA
1.1.1.261	sn-glycerol-1-phosphate dehydrogenase.	0	7407	NA	16	NA	0	NA	NA	NA	0	NA	NA	NA	0	0	0	0	0	NA	NA	NA	NA	NA	NA	NA	NA	NA	NA	NA	NA	NA	NA	NA	NA	NA	NA	NA	NA	NA	NA	NA	NA	NA	NA	NA	0	0	0
1.1.1.261	sn-glycerol-1-phosphate dehydrogenase.	0	7408	0	6	0	0	NA	0	0	NA	NA	NA	0	NA	NA	NA	NA	NA	NA	NA	NA	NA	NA	NA	NA	NA	NA	NA	NA	NA	NA	NA	NA	NA	NA	NA	NA	NA	NA	NA	NA	NA	NA	NA	NA	NA	NA	NA
1.1.1.261	sn-glycerol-1-phosphate dehydrogenase.	0	7409	0	1	0	NA	NA	NA	NA	0	0	0	NA	NA	NA	NA	NA	NA	NA	NA	NA	NA	NA	NA	NA	NA	NA	NA	NA	NA	NA	NA	NA	NA	NA	NA	NA	NA	NA	NA	NA	NA	NA	NA	NA	NA	NA	NA
1.1.1.262	4-hydroxythreonine-4-phosphate dehydrogenase.	0	7405	NA	NA	NA	0	0	NA	NA	0	NA	NA	0	4	0	0	0	0	4	0	0	0	0	2	0	3	0	0	0	0	0	0	198	1	0	1	0	0	0	0	0	NA	NA	NA	NA	NA	NA	NA
1.1.1.262	4-hydroxythreonine-4-phosphate dehydrogenase.	0	7406	0	NA	NA	0	NA	NA	NA	0	3	664	NA	1559	0	NA	NA	NA	17	NA	NA	NA	NA	NA	NA	NA	NA	NA	NA	NA	NA	NA	NA	NA	NA	NA	NA	NA	NA	NA	NA	19	0	0	159	NA	NA	NA
1.1.1.262	4-hydroxythreonine-4-phosphate dehydrogenase.	0	7407	NA	0	NA	0	NA	NA	NA	0	NA	NA	NA	31	0	0	0	0	NA	NA	NA	NA	NA	NA	NA	NA	NA	NA	NA	NA	NA	NA	NA	NA	NA	NA	NA	NA	NA	NA	NA	NA	NA	NA	NA	0	0	0
1.1.1.262	4-hydroxythreonine-4-phosphate dehydrogenase.	0	7408	0	0	0	0	NA	0	0	NA	NA	NA	0	NA	NA	NA	NA	NA	NA	NA	NA	NA	NA	NA	NA	NA	NA	NA	NA	NA	NA	NA	NA	NA	NA	NA	NA	NA	NA	NA	NA	NA	NA	NA	NA	NA	NA	NA
1.1.1.262	4-hydroxythreonine-4-phosphate dehydrogenase.	1	7409	0	0	0	NA	NA	NA	NA	0	940	2	NA	NA	NA	NA	NA	NA	NA	NA	NA	NA	NA	NA	NA	NA	NA	NA	NA	NA	NA	NA	NA	NA	NA	NA	NA	NA	NA	NA	NA	NA	NA	NA	NA	NA	NA	NA
1.1.1.264	L-idonate 5-dehydrogenase (NAD(P)(+)).	0	7405	NA	NA	NA	0	0	NA	NA	0	NA	NA	0	0	0	0	5	0	0	0	0	0	0	0	0	0	0	0	0	0	0	0	129	0	0	0	0	0	0	0	0	NA	NA	NA	NA	NA	NA	NA
1.1.1.264	L-idonate 5-dehydrogenase (NAD(P)(+)).	0	7406	0	NA	NA	0	NA	NA	NA	0	2	586	NA	647	0	NA	NA	NA	0	NA	NA	NA	NA	NA	NA	NA	NA	NA	NA	NA	NA	NA	NA	NA	NA	NA	NA	NA	NA	NA	NA	14	6	0	0	NA	NA	NA
1.1.1.264	L-idonate 5-dehydrogenase (NAD(P)(+)).	0	7408	0	0	0	0	NA	0	0	NA	NA	NA	0	NA	NA	NA	NA	NA	NA	NA	NA	NA	NA	NA	NA	NA	NA	NA	NA	NA	NA	NA	NA	NA	NA	NA	NA	NA	NA	NA	NA	NA	NA	NA	NA	NA	NA	NA
1.1.1.264	L-idonate 5-dehydrogenase (NAD(P)(+)).	0	7409	0	0	0	NA	NA	NA	NA	0	0	2	NA	NA	NA	NA	NA	NA	NA	NA	NA	NA	NA	NA	NA	NA	NA	NA	NA	NA	NA	NA	NA	NA	NA	NA	NA	NA	NA	NA	NA	NA	NA	NA	NA	NA	NA	NA
1.1.1.264	L-idonate 5-dehydrogenase (NAD(P)(+)).	2	7407	NA	0	NA	0	NA	NA	NA	0	NA	NA	NA	15	0	0	2	0	NA	NA	NA	NA	NA	NA	NA	NA	NA	NA	NA	NA	NA	NA	NA	NA	NA	NA	NA	NA	NA	NA	NA	NA	NA	NA	NA	0	0	0
1.1.1.266	NA	0	74010	0	0	0	0	0	0	0	NA	NA	NA	NA	NA	NA	NA	NA	NA	NA	NA	NA	NA	NA	NA	NA	NA	NA	NA	NA	NA	NA	NA	NA	NA	NA	NA	NA	NA	NA	NA	NA	NA	NA	NA	NA	NA	NA	NA
1.1.1.267	1-deoxy-D-xylulose-5-phosphate reductoisomerase.	0	74010	0	4	0	0	0	4	0	NA	NA	NA	NA	NA	NA	NA	NA	NA	NA	NA	NA	NA	NA	NA	NA	NA	NA	NA	NA	NA	NA	NA	NA	NA	NA	NA	NA	NA	NA	NA	NA	NA	NA	NA	NA	NA	NA	NA
1.1.1.267	1-deoxy-D-xylulose-5-phosphate reductoisomerase.	0	7405	NA	NA	NA	0	0	NA	NA	1323	NA	NA	0	1	121	0	0	2	4	105	0	0	0	3	1173	9	6	0	0	0	0	0	178	0	0	0	12	0	0	53	1	NA	NA	NA	NA	NA	NA	NA
1.1.1.267	1-deoxy-D-xylulose-5-phosphate reductoisomerase.	0	7407	NA	2	NA	0	NA	NA	NA	606	NA	NA	NA	22	360	0	0	10	NA	NA	NA	NA	NA	NA	NA	NA	NA	NA	NA	NA	NA	NA	NA	NA	NA	NA	NA	NA	NA	NA	NA	NA	NA	NA	NA	0	0	3
1.1.1.267	1-deoxy-D-xylulose-5-phosphate reductoisomerase.	0	7408	0	4	0	0	NA	28	0	NA	NA	NA	0	NA	NA	NA	NA	NA	NA	NA	NA	NA	NA	NA	NA	NA	NA	NA	NA	NA	NA	NA	NA	NA	NA	NA	NA	NA	NA	NA	NA	NA	NA	NA	NA	NA	NA	NA
1.1.1.267	1-deoxy-D-xylulose-5-phosphate reductoisomerase.	6	7406	0	NA	NA	0	NA	NA	NA	8	6	1336	NA	639	0	NA	NA	NA	25	NA	NA	NA	NA	NA	NA	NA	NA	NA	NA	NA	NA	NA	NA	NA	NA	NA	NA	NA	NA	NA	NA	19	5	2	38	NA	NA	NA
1.1.1.267	1-deoxy-D-xylulose-5-phosphate reductoisomerase.	6	7409	0	0	0	NA	NA	NA	NA	22	1628	5	NA	NA	NA	NA	NA	NA	NA	NA	NA	NA	NA	NA	NA	NA	NA	NA	NA	NA	NA	NA	NA	NA	NA	NA	NA	NA	NA	NA	NA	NA	NA	NA	NA	NA	NA	NA
1.1.1.268	2-(R)-hydroxypropyl-CoM dehydrogenase.	0	7405	NA	NA	NA	0	0	NA	NA	0	NA	NA	0	1	0	0	0	0	0	0	0	0	0	0	949	0	0	0	0	0	0	0	195	0	0	0	0	0	0	0	0	NA	NA	NA	NA	NA	NA	NA
1.1.1.268	2-(R)-hydroxypropyl-CoM dehydrogenase.	0	7406	0	NA	NA	0	NA	NA	NA	0	0	0	NA	1140	0	NA	NA	NA	0	NA	NA	NA	NA	NA	NA	NA	NA	NA	NA	NA	NA	NA	NA	NA	NA	NA	NA	NA	NA	NA	NA	0	0	0	51	NA	NA	NA
1.1.1.268	2-(R)-hydroxypropyl-CoM dehydrogenase.	0	7407	NA	0	NA	0	NA	NA	NA	0	NA	NA	NA	17	0	0	0	0	NA	NA	NA	NA	NA	NA	NA	NA	NA	NA	NA	NA	NA	NA	NA	NA	NA	NA	NA	NA	NA	NA	NA	NA	NA	NA	NA	0	0	0
1.1.1.27	L-lactate dehydrogenase.	1	7406	4	NA	NA	54	NA	NA	NA	8	3	1351	NA	3035	0	NA	NA	NA	9	NA	NA	NA	NA	NA	NA	NA	NA	NA	NA	NA	NA	NA	NA	NA	NA	NA	NA	NA	NA	NA	NA	3	8	2	0	NA	NA	NA
1.1.1.27	L-lactate dehydrogenase.	2	7409	5	0	1	NA	NA	NA	NA	26	2045	1	NA	NA	NA	NA	NA	NA	NA	NA	NA	NA	NA	NA	NA	NA	NA	NA	NA	NA	NA	NA	NA	NA	NA	NA	NA	NA	NA	NA	NA	NA	NA	NA	NA	NA	NA	NA
1.1.1.27	L-lactate dehydrogenase.	3	7405	NA	NA	NA	2	33	NA	NA	1649	NA	NA	3	3	152	0	9	1	1	82	109	0	0	0	1825	6	16	0	0	160	0	0	484	0	302	0	0	0	3	36	0	NA	NA	NA	NA	NA	NA	NA
1.1.1.27	L-lactate dehydrogenase.	6	74010	1472	2	111	872	1	19	0	NA	NA	NA	NA	NA	NA	NA	NA	NA	NA	NA	NA	NA	NA	NA	NA	NA	NA	NA	NA	NA	NA	NA	NA	NA	NA	NA	NA	NA	NA	NA	NA	NA	NA	NA	NA	NA	NA	NA
1.1.1.27	L-lactate dehydrogenase.	57	7408	459	4	169	1411	NA	73	426	NA	NA	NA	29	NA	NA	NA	NA	NA	NA	NA	NA	NA	NA	NA	NA	NA	NA	NA	NA	NA	NA	NA	NA	NA	NA	NA	NA	NA	NA	NA	NA	NA	NA	NA	NA	NA	NA	NA
1.1.1.27	L-lactate dehydrogenase.	123	7407	NA	12	NA	257	NA	NA	NA	590	NA	NA	NA	79	234	0	9	4	NA	NA	NA	NA	NA	NA	NA	NA	NA	NA	NA	NA	NA	NA	NA	NA	NA	NA	NA	NA	NA	NA	NA	NA	NA	NA	NA	140	162	4
1.1.1.271	GDP-L-fucose synthase.	0	7405	NA	NA	NA	0	0	NA	NA	0	NA	NA	0	0	0	0	0	0	1	0	0	0	0	0	0	7	0	0	0	0	0	0	0	0	0	0	0	0	0	0	0	NA	NA	NA	NA	NA	NA	NA
1.1.1.271	GDP-L-fucose synthase.	0	7408	0	0	0	0	NA	0	0	NA	NA	NA	0	NA	NA	NA	NA	NA	NA	NA	NA	NA	NA	NA	NA	NA	NA	NA	NA	NA	NA	NA	NA	NA	NA	NA	NA	NA	NA	NA	NA	NA	NA	NA	NA	NA	NA	NA
1.1.1.271	GDP-L-fucose synthase.	4	7406	0	NA	NA	0	NA	NA	NA	0	129	1608	NA	0	0	NA	NA	NA	7	NA	NA	NA	NA	NA	NA	NA	NA	NA	NA	NA	NA	NA	NA	NA	NA	NA	NA	NA	NA	NA	NA	0	9	2	0	NA	NA	NA
1.1.1.271	GDP-L-fucose synthase.	39	7409	0	0	0	NA	NA	NA	NA	0	805	2	NA	NA	NA	NA	NA	NA	NA	NA	NA	NA	NA	NA	NA	NA	NA	NA	NA	NA	NA	NA	NA	NA	NA	NA	NA	NA	NA	NA	NA	NA	NA	NA	NA	NA	NA	NA
1.1.1.274	2.5-didehydrogluconate reductase (2-dehydro-D-gluconate-forming).	5	7407	NA	0	NA	217	NA	NA	NA	1388	NA	NA	NA	60	0	0	5	0	NA	NA	NA	NA	NA	NA	NA	NA	NA	NA	NA	NA	NA	NA	NA	NA	NA	NA	NA	NA	NA	NA	NA	NA	NA	NA	NA	0	0	1
1.1.1.274	2.5-didehydrogluconate reductase (2-dehydro-D-gluconate-forming).	6	7406	7	NA	NA	56	NA	NA	NA	19	6	1006	NA	2150	0	NA	NA	NA	1	NA	NA	NA	NA	NA	NA	NA	NA	NA	NA	NA	NA	NA	NA	NA	NA	NA	NA	NA	NA	NA	NA	10	1	0	54	NA	NA	NA
1.1.1.274	2.5-didehydrogluconate reductase (2-dehydro-D-gluconate-forming).	8	7405	NA	NA	NA	3	29	NA	NA	3670	NA	NA	10	5	0	0	8	0	7	0	0	0	0	7	1008	11	0	0	0	0	0	0	401	0	77	0	0	0	3	0	0	NA	NA	NA	NA	NA	NA	NA
1.1.1.274	2.5-didehydrogluconate reductase (2-dehydro-D-gluconate-forming).	17	7409	7	0	0	NA	NA	NA	NA	50	1960	6	NA	NA	NA	NA	NA	NA	NA	NA	NA	NA	NA	NA	NA	NA	NA	NA	NA	NA	NA	NA	NA	NA	NA	NA	NA	NA	NA	NA	NA	NA	NA	NA	NA	NA	NA	NA
1.1.1.274	2.5-didehydrogluconate reductase (2-dehydro-D-gluconate-forming).	70	7408	797	0	0	37	NA	31	58	NA	NA	NA	27	NA	NA	NA	NA	NA	NA	NA	NA	NA	NA	NA	NA	NA	NA	NA	NA	NA	NA	NA	NA	NA	NA	NA	NA	NA	NA	NA	NA	NA	NA	NA	NA	NA	NA	NA
1.1.1.274	2.5-didehydrogluconate reductase (2-dehydro-D-gluconate-forming).	149	74010	2908	0	0	27	2	8	0	NA	NA	NA	NA	NA	NA	NA	NA	NA	NA	NA	NA	NA	NA	NA	NA	NA	NA	NA	NA	NA	NA	NA	NA	NA	NA	NA	NA	NA	NA	NA	NA	NA	NA	NA	NA	NA	NA	NA
1.1.1.276	Serine 3-dehydrogenase (NADP(+)).	0	7405	NA	NA	NA	0	11	NA	NA	684	NA	NA	5	11	0	0	0	0	0	0	0	0	0	4	0	0	0	0	0	0	0	0	305	0	0	0	0	0	1	0	0	NA	NA	NA	NA	NA	NA	NA
1.1.1.276	Serine 3-dehydrogenase (NADP(+)).	3	7407	NA	6	NA	10	NA	NA	NA	276	NA	NA	NA	29	0	0	0	0	NA	NA	NA	NA	NA	NA	NA	NA	NA	NA	NA	NA	NA	NA	NA	NA	NA	NA	NA	NA	NA	NA	NA	NA	NA	NA	NA	0	0	0
1.1.1.276	Serine 3-dehydrogenase (NADP(+)).	4	7406	10	NA	NA	1	NA	NA	NA	8	0	409	NA	1268	0	NA	NA	NA	7	NA	NA	NA	NA	NA	NA	NA	NA	NA	NA	NA	NA	NA	NA	NA	NA	NA	NA	NA	NA	NA	NA	14	0	1	44	NA	NA	NA
1.1.1.276	Serine 3-dehydrogenase (NADP(+)).	12	7409	8	0	0	NA	NA	NA	NA	17	378	0	NA	NA	NA	NA	NA	NA	NA	NA	NA	NA	NA	NA	NA	NA	NA	NA	NA	NA	NA	NA	NA	NA	NA	NA	NA	NA	NA	NA	NA	NA	NA	NA	NA	NA	NA	NA
1.1.1.276	Serine 3-dehydrogenase (NADP(+)).	140	7408	313	0	0	24	NA	0	197	NA	NA	NA	18	NA	NA	NA	NA	NA	NA	NA	NA	NA	NA	NA	NA	NA	NA	NA	NA	NA	NA	NA	NA	NA	NA	NA	NA	NA	NA	NA	NA	NA	NA	NA	NA	NA	NA	NA
1.1.1.276	Serine 3-dehydrogenase (NADP(+)).	460	74010	869	2	0	11	0	0	8	NA	NA	NA	NA	NA	NA	NA	NA	NA	NA	NA	NA	NA	NA	NA	NA	NA	NA	NA	NA	NA	NA	NA	NA	NA	NA	NA	NA	NA	NA	NA	NA	NA	NA	NA	NA	NA	NA	NA
1.1.1.28	D-lactate dehydrogenase.	0	7405	NA	NA	NA	0	0	NA	NA	0	NA	NA	0	7	0	0	14	0	6	0	0	0	0	11	0	19	5	0	0	0	0	0	212	1	133	0	0	0	0	0	0	NA	NA	NA	NA	NA	NA	NA
1.1.1.28	D-lactate dehydrogenase.	0	7407	NA	0	NA	0	NA	NA	NA	0	NA	NA	NA	57	0	0	7	0	NA	NA	NA	NA	NA	NA	NA	NA	NA	NA	NA	NA	NA	NA	NA	NA	NA	NA	NA	NA	NA	NA	NA	NA	NA	NA	NA	0	0	0
1.1.1.28	D-lactate dehydrogenase.	2	74010	3246	0	86	0	0	0	0	NA	NA	NA	NA	NA	NA	NA	NA	NA	NA	NA	NA	NA	NA	NA	NA	NA	NA	NA	NA	NA	NA	NA	NA	NA	NA	NA	NA	NA	NA	NA	NA	NA	NA	NA	NA	NA	NA	NA
1.1.1.28	D-lactate dehydrogenase.	2	7408	941	0	146	0	NA	0	0	NA	NA	NA	0	NA	NA	NA	NA	NA	NA	NA	NA	NA	NA	NA	NA	NA	NA	NA	NA	NA	NA	NA	NA	NA	NA	NA	NA	NA	NA	NA	NA	NA	NA	NA	NA	NA	NA	NA
1.1.1.28	D-lactate dehydrogenase.	3	7406	7	NA	NA	0	NA	NA	NA	0	2	2556	NA	2109	0	NA	NA	NA	3	NA	NA	NA	NA	NA	NA	NA	NA	NA	NA	NA	NA	NA	NA	NA	NA	NA	NA	NA	NA	NA	NA	10	8	1	34	NA	NA	NA
1.1.1.28	D-lactate dehydrogenase.	6	7409	11	0	4	NA	NA	NA	NA	0	1950	1	NA	NA	NA	NA	NA	NA	NA	NA	NA	NA	NA	NA	NA	NA	NA	NA	NA	NA	NA	NA	NA	NA	NA	NA	NA	NA	NA	NA	NA	NA	NA	NA	NA	NA	NA	NA
1.1.1.281	GDP-4-dehydro-6-deoxy-D-mannose reductase.	0	74010	0	0	0	0	0	5	0	NA	NA	NA	NA	NA	NA	NA	NA	NA	NA	NA	NA	NA	NA	NA	NA	NA	NA	NA	NA	NA	NA	NA	NA	NA	NA	NA	NA	NA	NA	NA	NA	NA	NA	NA	NA	NA	NA	NA
1.1.1.281	GDP-4-dehydro-6-deoxy-D-mannose reductase.	0	7405	NA	NA	NA	0	0	NA	NA	0	NA	NA	0	0	0	0	0	0	0	0	0	0	0	0	0	0	0	0	0	0	0	0	0	0	0	1	0	0	0	0	0	NA	NA	NA	NA	NA	NA	NA
1.1.1.281	GDP-4-dehydro-6-deoxy-D-mannose reductase.	0	7406	0	NA	NA	0	NA	NA	NA	0	0	0	NA	0	0	NA	NA	NA	0	NA	NA	NA	NA	NA	NA	NA	NA	NA	NA	NA	NA	NA	NA	NA	NA	NA	NA	NA	NA	NA	NA	0	0	2	2	NA	NA	NA
1.1.1.281	GDP-4-dehydro-6-deoxy-D-mannose reductase.	0	7408	0	0	0	0	NA	16	0	NA	NA	NA	0	NA	NA	NA	NA	NA	NA	NA	NA	NA	NA	NA	NA	NA	NA	NA	NA	NA	NA	NA	NA	NA	NA	NA	NA	NA	NA	NA	NA	NA	NA	NA	NA	NA	NA	NA
1.1.1.281	GDP-4-dehydro-6-deoxy-D-mannose reductase.	2	7409	0	0	0	NA	NA	NA	NA	0	0	0	NA	NA	NA	NA	NA	NA	NA	NA	NA	NA	NA	NA	NA	NA	NA	NA	NA	NA	NA	NA	NA	NA	NA	NA	NA	NA	NA	NA	NA	NA	NA	NA	NA	NA	NA	NA
1.1.1.282	Quinate/shikimate dehydrogenase.	0	7405	NA	NA	NA	0	0	NA	NA	0	NA	NA	0	3	0	0	5	0	0	0	0	0	0	0	0	9	0	0	0	0	0	0	277	0	0	0	0	0	0	0	0	NA	NA	NA	NA	NA	NA	NA
1.1.1.282	Quinate/shikimate dehydrogenase.	0	7406	0	NA	NA	0	NA	NA	NA	0	2	507	NA	1438	0	NA	NA	NA	0	NA	NA	NA	NA	NA	NA	NA	NA	NA	NA	NA	NA	NA	NA	NA	NA	NA	NA	NA	NA	NA	NA	0	4	0	0	NA	NA	NA
1.1.1.282	Quinate/shikimate dehydrogenase.	0	7407	NA	0	NA	0	NA	NA	NA	0	NA	NA	NA	22	0	0	3	0	NA	NA	NA	NA	NA	NA	NA	NA	NA	NA	NA	NA	NA	NA	NA	NA	NA	NA	NA	NA	NA	NA	NA	NA	NA	NA	NA	0	0	0
1.1.1.282	Quinate/shikimate dehydrogenase.	1	7409	0	0	0	NA	NA	NA	NA	0	1402	0	NA	NA	NA	NA	NA	NA	NA	NA	NA	NA	NA	NA	NA	NA	NA	NA	NA	NA	NA	NA	NA	NA	NA	NA	NA	NA	NA	NA	NA	NA	NA	NA	NA	NA	NA	NA
1.1.1.283	Methylglyoxal reductase (NADPH).	0	7405	NA	NA	NA	0	9	NA	NA	0	NA	NA	6	0	0	0	15	0	0	0	0	0	0	0	0	0	0	0	0	0	0	0	0	0	0	0	0	0	3	0	0	NA	NA	NA	NA	NA	NA	NA
1.1.1.283	Methylglyoxal reductase (NADPH).	0	7406	7	NA	NA	0	NA	NA	NA	0	0	0	NA	0	0	NA	NA	NA	0	NA	NA	NA	NA	NA	NA	NA	NA	NA	NA	NA	NA	NA	NA	NA	NA	NA	NA	NA	NA	NA	NA	0	0	0	0	NA	NA	NA
1.1.1.283	Methylglyoxal reductase (NADPH).	0	7407	NA	0	NA	0	NA	NA	NA	0	NA	NA	NA	0	0	0	7	0	NA	NA	NA	NA	NA	NA	NA	NA	NA	NA	NA	NA	NA	NA	NA	NA	NA	NA	NA	NA	NA	NA	NA	NA	NA	NA	NA	0	0	0
1.1.1.283	Methylglyoxal reductase (NADPH).	0	7409	7	0	0	NA	NA	NA	NA	0	0	0	NA	NA	NA	NA	NA	NA	NA	NA	NA	NA	NA	NA	NA	NA	NA	NA	NA	NA	NA	NA	NA	NA	NA	NA	NA	NA	NA	NA	NA	NA	NA	NA	NA	NA	NA	NA
1.1.1.283	Methylglyoxal reductase (NADPH).	70	7408	797	0	0	0	NA	0	220	NA	NA	NA	17	NA	NA	NA	NA	NA	NA	NA	NA	NA	NA	NA	NA	NA	NA	NA	NA	NA	NA	NA	NA	NA	NA	NA	NA	NA	NA	NA	NA	NA	NA	NA	NA	NA	NA	NA
1.1.1.283	Methylglyoxal reductase (NADPH).	151	74010	2908	0	0	0	0	0	4	NA	NA	NA	NA	NA	NA	NA	NA	NA	NA	NA	NA	NA	NA	NA	NA	NA	NA	NA	NA	NA	NA	NA	NA	NA	NA	NA	NA	NA	NA	NA	NA	NA	NA	NA	NA	NA	NA	NA
1.1.1.284	S-(hydroxymethyl)glutathione dehydrogenase.	0	74010	0	0	0	0	0	14	0	NA	NA	NA	NA	NA	NA	NA	NA	NA	NA	NA	NA	NA	NA	NA	NA	NA	NA	NA	NA	NA	NA	NA	NA	NA	NA	NA	NA	NA	NA	NA	NA	NA	NA	NA	NA	NA	NA	NA
1.1.1.284	S-(hydroxymethyl)glutathione dehydrogenase.	7	7406	0	NA	NA	0	NA	NA	NA	0	6	2598	NA	1487	0	NA	NA	NA	7	NA	NA	NA	NA	NA	NA	NA	NA	NA	NA	NA	NA	NA	NA	NA	NA	NA	NA	NA	NA	NA	NA	14	19	1	65	NA	NA	NA
1.1.1.284	S-(hydroxymethyl)glutathione dehydrogenase.	9	7408	0	0	0	0	NA	54	0	NA	NA	NA	0	NA	NA	NA	NA	NA	NA	NA	NA	NA	NA	NA	NA	NA	NA	NA	NA	NA	NA	NA	NA	NA	NA	NA	NA	NA	NA	NA	NA	NA	NA	NA	NA	NA	NA	NA
1.1.1.284	S-(hydroxymethyl)glutathione dehydrogenase.	9	7409	0	0	0	NA	NA	NA	NA	3	1197	107	NA	NA	NA	NA	NA	NA	NA	NA	NA	NA	NA	NA	NA	NA	NA	NA	NA	NA	NA	NA	NA	NA	NA	NA	NA	NA	NA	NA	NA	NA	NA	NA	NA	NA	NA	NA
1.1.1.284	S-(hydroxymethyl)glutathione dehydrogenase.	55	7407	NA	0	NA	0	NA	NA	NA	112	NA	NA	NA	8	0	0	0	0	NA	NA	NA	NA	NA	NA	NA	NA	NA	NA	NA	NA	NA	NA	NA	NA	NA	NA	NA	NA	NA	NA	NA	NA	NA	NA	NA	0	0	3
1.1.1.284	S-(hydroxymethyl)glutathione dehydrogenase.	182	7405	NA	NA	NA	0	0	NA	NA	255	NA	NA	0	6	0	0	0	0	0	0	0	0	0	3	2070	25	0	0	0	0	0	0	96	0	0	0	0	0	0	0	0	NA	NA	NA	NA	NA	NA	NA
1.1.1.287	NA	2	7409	0	0	0	NA	NA	NA	NA	0	0	0	NA	NA	NA	NA	NA	NA	NA	NA	NA	NA	NA	NA	NA	NA	NA	NA	NA	NA	NA	NA	NA	NA	NA	NA	NA	NA	NA	NA	NA	NA	NA	NA	NA	NA	NA	NA
1.1.1.29	Glycerate dehydrogenase.	0	7405	NA	NA	NA	0	0	NA	NA	0	NA	NA	0	0	2	0	0	0	0	0	0	0	0	0	0	0	0	0	0	0	0	0	104	0	0	0	0	0	0	0	2	NA	NA	NA	NA	NA	NA	NA
1.1.1.29	Glycerate dehydrogenase.	0	7407	NA	0	NA	0	NA	NA	NA	0	NA	NA	NA	0	81	0	0	0	NA	NA	NA	NA	NA	NA	NA	NA	NA	NA	NA	NA	NA	NA	NA	NA	NA	NA	NA	NA	NA	NA	NA	NA	NA	NA	NA	0	0	0
1.1.1.29	Glycerate dehydrogenase.	0	7408	0	0	0	0	NA	0	0	NA	NA	NA	0	NA	NA	NA	NA	NA	NA	NA	NA	NA	NA	NA	NA	NA	NA	NA	NA	NA	NA	NA	NA	NA	NA	NA	NA	NA	NA	NA	NA	NA	NA	NA	NA	NA	NA	NA
1.1.1.29	Glycerate dehydrogenase.	3	7406	0	NA	NA	0	NA	NA	NA	0	0	0	NA	671	0	NA	NA	NA	0	NA	NA	NA	NA	NA	NA	NA	NA	NA	NA	NA	NA	NA	NA	NA	NA	NA	NA	NA	NA	NA	NA	0	0	0	10	NA	NA	NA
1.1.1.29	Glycerate dehydrogenase.	10	7409	0	0	0	NA	NA	NA	NA	0	784	0	NA	NA	NA	NA	NA	NA	NA	NA	NA	NA	NA	NA	NA	NA	NA	NA	NA	NA	NA	NA	NA	NA	NA	NA	NA	NA	NA	NA	NA	NA	NA	NA	NA	NA	NA	NA
1.1.1.290	4-phosphoerythronate dehydrogenase.	5	7405	NA	NA	NA	3	15	NA	NA	1341	NA	NA	0	29	78	0	15	14	2	183	0	0	10	6	0	36	0	0	0	72	0	41	339	0	0	0	0	0	5	0	4	NA	NA	NA	NA	NA	NA	NA
1.1.1.290	4-phosphoerythronate dehydrogenase.	9	7408	1769	0	0	3503	NA	0	0	NA	NA	NA	16	NA	NA	NA	NA	NA	NA	NA	NA	NA	NA	NA	NA	NA	NA	NA	NA	NA	NA	NA	NA	NA	NA	NA	NA	NA	NA	NA	NA	NA	NA	NA	NA	NA	NA	NA
1.1.1.290	4-phosphoerythronate dehydrogenase.	11	7406	21	NA	NA	2	NA	NA	NA	9	0	1410	NA	1818	0	NA	NA	NA	1	NA	NA	NA	NA	NA	NA	NA	NA	NA	NA	NA	NA	NA	NA	NA	NA	NA	NA	NA	NA	NA	NA	30	1	0	56	NA	NA	NA
1.1.1.290	4-phosphoerythronate dehydrogenase.	11	7407	NA	0	NA	60	NA	NA	NA	571	NA	NA	NA	25	477	0	11	14	NA	NA	NA	NA	NA	NA	NA	NA	NA	NA	NA	NA	NA	NA	NA	NA	NA	NA	NA	NA	NA	NA	NA	NA	NA	NA	NA	107	0	0
1.1.1.290	4-phosphoerythronate dehydrogenase.	13	74010	6319	0	0	2129	3	0	0	NA	NA	NA	NA	NA	NA	NA	NA	NA	NA	NA	NA	NA	NA	NA	NA	NA	NA	NA	NA	NA	NA	NA	NA	NA	NA	NA	NA	NA	NA	NA	NA	NA	NA	NA	NA	NA	NA	NA
1.1.1.290	4-phosphoerythronate dehydrogenase.	35	7409	16	0	0	NA	NA	NA	NA	27	3105	2	NA	NA	NA	NA	NA	NA	NA	NA	NA	NA	NA	NA	NA	NA	NA	NA	NA	NA	NA	NA	NA	NA	NA	NA	NA	NA	NA	NA	NA	NA	NA	NA	NA	NA	NA	NA
1.1.1.291	2-hydroxymethylglutarate dehydrogenase.	0	7405	NA	NA	NA	0	0	NA	NA	0	NA	NA	0	4	0	0	0	0	2	0	0	0	0	0	0	10	0	0	0	0	0	0	180	0	0	0	0	0	0	0	0	NA	NA	NA	NA	NA	NA	NA
1.1.1.291	2-hydroxymethylglutarate dehydrogenase.	0	7407	NA	0	NA	0	NA	NA	NA	0	NA	NA	NA	25	0	0	0	0	NA	NA	NA	NA	NA	NA	NA	NA	NA	NA	NA	NA	NA	NA	NA	NA	NA	NA	NA	NA	NA	NA	NA	NA	NA	NA	NA	0	0	0
1.1.1.291	2-hydroxymethylglutarate dehydrogenase.	0	7408	0	0	0	0	NA	11	0	NA	NA	NA	0	NA	NA	NA	NA	NA	NA	NA	NA	NA	NA	NA	NA	NA	NA	NA	NA	NA	NA	NA	NA	NA	NA	NA	NA	NA	NA	NA	NA	NA	NA	NA	NA	NA	NA	NA
1.1.1.291	2-hydroxymethylglutarate dehydrogenase.	0	7409	0	0	0	NA	NA	NA	NA	0	788	12	NA	NA	NA	NA	NA	NA	NA	NA	NA	NA	NA	NA	NA	NA	NA	NA	NA	NA	NA	NA	NA	NA	NA	NA	NA	NA	NA	NA	NA	NA	NA	NA	NA	NA	NA	NA
1.1.1.291	2-hydroxymethylglutarate dehydrogenase.	1	74010	0	0	0	0	0	3	0	NA	NA	NA	NA	NA	NA	NA	NA	NA	NA	NA	NA	NA	NA	NA	NA	NA	NA	NA	NA	NA	NA	NA	NA	NA	NA	NA	NA	NA	NA	NA	NA	NA	NA	NA	NA	NA	NA	NA
1.1.1.291	2-hydroxymethylglutarate dehydrogenase.	7	7406	0	NA	NA	0	NA	NA	NA	0	1	1152	NA	1270	0	NA	NA	NA	19	NA	NA	NA	NA	NA	NA	NA	NA	NA	NA	NA	NA	NA	NA	NA	NA	NA	NA	NA	NA	NA	NA	0	2	0	124	NA	NA	NA
1.1.1.292	1.5-anhydro-D-fructose reductase (1.5-anhydro-D-mannitol-forming).	0	7406	0	NA	NA	82	NA	NA	NA	0	1	663	NA	2244	0	NA	NA	NA	18	NA	NA	NA	NA	NA	NA	NA	NA	NA	NA	NA	NA	NA	NA	NA	NA	NA	NA	NA	NA	NA	NA	0	0	0	10	NA	NA	NA
1.1.1.292	1.5-anhydro-D-fructose reductase (1.5-anhydro-D-mannitol-forming).	0	7407	NA	11	NA	309	NA	NA	NA	0	NA	NA	NA	73	0	0	0	0	NA	NA	NA	NA	NA	NA	NA	NA	NA	NA	NA	NA	NA	NA	NA	NA	NA	NA	NA	NA	NA	NA	NA	NA	NA	NA	NA	0	0	0
1.1.1.292	1.5-anhydro-D-fructose reductase (1.5-anhydro-D-mannitol-forming).	1	7405	NA	NA	NA	2	23	NA	NA	0	NA	NA	15	13	0	0	0	0	0	0	0	0	0	2	0	37	8	0	0	0	0	0	525	0	112	0	0	0	2	0	0	NA	NA	NA	NA	NA	NA	NA
1.1.1.292	1.5-anhydro-D-fructose reductase (1.5-anhydro-D-mannitol-forming).	2	74010	0	20	0	1936	4	0	9	NA	NA	NA	NA	NA	NA	NA	NA	NA	NA	NA	NA	NA	NA	NA	NA	NA	NA	NA	NA	NA	NA	NA	NA	NA	NA	NA	NA	NA	NA	NA	NA	NA	NA	NA	NA	NA	NA	NA
1.1.1.292	1.5-anhydro-D-fructose reductase (1.5-anhydro-D-mannitol-forming).	5	7409	0	1	0	NA	NA	NA	NA	0	802	3	NA	NA	NA	NA	NA	NA	NA	NA	NA	NA	NA	NA	NA	NA	NA	NA	NA	NA	NA	NA	NA	NA	NA	NA	NA	NA	NA	NA	NA	NA	NA	NA	NA	NA	NA	NA
1.1.1.292	1.5-anhydro-D-fructose reductase (1.5-anhydro-D-mannitol-forming).	43	7408	0	13	0	3268	NA	0	375	NA	NA	NA	10	NA	NA	NA	NA	NA	NA	NA	NA	NA	NA	NA	NA	NA	NA	NA	NA	NA	NA	NA	NA	NA	NA	NA	NA	NA	NA	NA	NA	NA	NA	NA	NA	NA	NA	NA
1.1.1.298	3-hydroxypropionate dehydrogenase (NADP(+)).	0	74010	0	0	0	0	0	0	0	NA	NA	NA	NA	NA	NA	NA	NA	NA	NA	NA	NA	NA	NA	NA	NA	NA	NA	NA	NA	NA	NA	NA	NA	NA	NA	NA	NA	NA	NA	NA	NA	NA	NA	NA	NA	NA	NA	NA
1.1.1.298	3-hydroxypropionate dehydrogenase (NADP(+)).	0	7405	NA	NA	NA	0	0	NA	NA	0	NA	NA	0	3	0	0	0	0	3	0	0	0	0	0	0	0	0	0	0	0	0	0	133	0	0	0	0	0	0	0	0	NA	NA	NA	NA	NA	NA	NA
1.1.1.298	3-hydroxypropionate dehydrogenase (NADP(+)).	0	7407	NA	0	NA	0	NA	NA	NA	0	NA	NA	NA	15	0	0	0	0	NA	NA	NA	NA	NA	NA	NA	NA	NA	NA	NA	NA	NA	NA	NA	NA	NA	NA	NA	NA	NA	NA	NA	NA	NA	NA	NA	0	0	0
1.1.1.298	3-hydroxypropionate dehydrogenase (NADP(+)).	4	7406	0	NA	NA	0	NA	NA	NA	0	0	1224	NA	852	0	NA	NA	NA	18	NA	NA	NA	NA	NA	NA	NA	NA	NA	NA	NA	NA	NA	NA	NA	NA	NA	NA	NA	NA	NA	NA	0	4	0	0	NA	NA	NA
1.1.1.298	3-hydroxypropionate dehydrogenase (NADP(+)).	4	7409	0	0	0	NA	NA	NA	NA	0	1368	2	NA	NA	NA	NA	NA	NA	NA	NA	NA	NA	NA	NA	NA	NA	NA	NA	NA	NA	NA	NA	NA	NA	NA	NA	NA	NA	NA	NA	NA	NA	NA	NA	NA	NA	NA	NA
1.1.1.3	Homoserine dehydrogenase.	0	7407	NA	5	NA	33	NA	NA	NA	633	NA	NA	NA	120	505	0	0	24	NA	NA	NA	NA	NA	NA	NA	NA	NA	NA	NA	NA	NA	NA	NA	NA	NA	NA	NA	NA	NA	NA	NA	NA	NA	NA	NA	0	0	1
1.1.1.3	Homoserine dehydrogenase.	2	74010	1762	4	58	934	0	23	6	NA	NA	NA	NA	NA	NA	NA	NA	NA	NA	NA	NA	NA	NA	NA	NA	NA	NA	NA	NA	NA	NA	NA	NA	NA	NA	NA	NA	NA	NA	NA	NA	NA	NA	NA	NA	NA	NA	NA
1.1.1.3	Homoserine dehydrogenase.	11	7409	2	0	0	NA	NA	NA	NA	25	3054	87	NA	NA	NA	NA	NA	NA	NA	NA	NA	NA	NA	NA	NA	NA	NA	NA	NA	NA	NA	NA	NA	NA	NA	NA	NA	NA	NA	NA	NA	NA	NA	NA	NA	NA	NA	NA
1.1.1.3	Homoserine dehydrogenase.	29	7406	6	NA	NA	0	NA	NA	NA	9	7	3011	NA	2216	1	NA	NA	NA	28	NA	NA	NA	NA	NA	NA	NA	NA	NA	NA	NA	NA	NA	NA	NA	NA	NA	NA	NA	NA	NA	NA	26	1	1	134	NA	NA	NA
1.1.1.3	Homoserine dehydrogenase.	35	7405	NA	NA	NA	1	31	NA	NA	1550	NA	NA	1	7	61	0	5	5	13	107	176	0	10	6	1496	29	0	0	0	27	0	0	652	1	107	0	6	1	8	55	5	NA	NA	NA	NA	NA	NA	NA
1.1.1.3	Homoserine dehydrogenase.	75	7408	476	2	102	1501	NA	100	296	NA	NA	NA	30	NA	NA	NA	NA	NA	NA	NA	NA	NA	NA	NA	NA	NA	NA	NA	NA	NA	NA	NA	NA	NA	NA	NA	NA	NA	NA	NA	NA	NA	NA	NA	NA	NA	NA	NA
1.1.1.30	3-hydroxybutyrate dehydrogenase.	0	74010	0	0	0	243	0	21	0	NA	NA	NA	NA	NA	NA	NA	NA	NA	NA	NA	NA	NA	NA	NA	NA	NA	NA	NA	NA	NA	NA	NA	NA	NA	NA	NA	NA	NA	NA	NA	NA	NA	NA	NA	NA	NA	NA	NA
1.1.1.30	3-hydroxybutyrate dehydrogenase.	0	7405	NA	NA	NA	0	0	NA	NA	0	NA	NA	0	3	0	0	0	0	3	0	0	0	0	0	0	9	0	0	0	0	0	0	390	0	0	0	0	0	0	0	0	NA	NA	NA	NA	NA	NA	NA
1.1.1.30	3-hydroxybutyrate dehydrogenase.	0	7407	NA	0	NA	31	NA	NA	NA	0	NA	NA	NA	32	0	0	0	0	NA	NA	NA	NA	NA	NA	NA	NA	NA	NA	NA	NA	NA	NA	NA	NA	NA	NA	NA	NA	NA	NA	NA	NA	NA	NA	NA	0	0	0
1.1.1.30	3-hydroxybutyrate dehydrogenase.	0	7408	0	0	0	446	NA	67	0	NA	NA	NA	0	NA	NA	NA	NA	NA	NA	NA	NA	NA	NA	NA	NA	NA	NA	NA	NA	NA	NA	NA	NA	NA	NA	NA	NA	NA	NA	NA	NA	NA	NA	NA	NA	NA	NA	NA
1.1.1.30	3-hydroxybutyrate dehydrogenase.	0	7409	0	0	0	NA	NA	NA	NA	0	788	12	NA	NA	NA	NA	NA	NA	NA	NA	NA	NA	NA	NA	NA	NA	NA	NA	NA	NA	NA	NA	NA	NA	NA	NA	NA	NA	NA	NA	NA	NA	NA	NA	NA	NA	NA	NA
1.1.1.30	3-hydroxybutyrate dehydrogenase.	8	7406	0	NA	NA	3	NA	NA	NA	0	1	544	NA	1612	0	NA	NA	NA	5	NA	NA	NA	NA	NA	NA	NA	NA	NA	NA	NA	NA	NA	NA	NA	NA	NA	NA	NA	NA	NA	NA	12	0	1	15	NA	NA	NA
1.1.1.301	D-arabitol-phosphate dehydrogenase.	0	7405	NA	NA	NA	0	0	NA	NA	0	NA	NA	0	2	0	0	0	0	0	0	0	0	0	0	0	6	0	0	0	35	0	0	1	0	0	0	0	0	0	0	0	NA	NA	NA	NA	NA	NA	NA
1.1.1.301	D-arabitol-phosphate dehydrogenase.	0	7409	0	0	0	NA	NA	NA	NA	0	770	0	NA	NA	NA	NA	NA	NA	NA	NA	NA	NA	NA	NA	NA	NA	NA	NA	NA	NA	NA	NA	NA	NA	NA	NA	NA	NA	NA	NA	NA	NA	NA	NA	NA	NA	NA	NA
1.1.1.301	D-arabitol-phosphate dehydrogenase.	1	7406	0	NA	NA	0	NA	NA	NA	0	0	586	NA	0	0	NA	NA	NA	0	NA	NA	NA	NA	NA	NA	NA	NA	NA	NA	NA	NA	NA	NA	NA	NA	NA	NA	NA	NA	NA	NA	14	2	0	0	NA	NA	NA
1.1.1.303	Diacetyl reductase ((R)-acetoin forming).	0	74010	1621	0	0	0	0	4	18	NA	NA	NA	NA	NA	NA	NA	NA	NA	NA	NA	NA	NA	NA	NA	NA	NA	NA	NA	NA	NA	NA	NA	NA	NA	NA	NA	NA	NA	NA	NA	NA	NA	NA	NA	NA	NA	NA	NA
1.1.1.303	Diacetyl reductase ((R)-acetoin forming).	0	7405	NA	NA	NA	0	2	NA	NA	684	NA	NA	4	7	0	0	7	0	14	0	0	0	0	0	0	0	0	0	0	0	0	0	258	0	29	0	0	1	2	0	0	NA	NA	NA	NA	NA	NA	NA
1.1.1.303	Diacetyl reductase ((R)-acetoin forming).	0	7406	8	NA	NA	0	NA	NA	NA	8	0	0	NA	1394	0	NA	NA	NA	15	NA	NA	NA	NA	NA	NA	NA	NA	NA	NA	NA	NA	NA	NA	NA	NA	NA	NA	NA	NA	NA	NA	5	0	0	76	NA	NA	NA
1.1.1.303	Diacetyl reductase ((R)-acetoin forming).	0	7409	1	0	0	NA	NA	NA	NA	17	0	0	NA	NA	NA	NA	NA	NA	NA	NA	NA	NA	NA	NA	NA	NA	NA	NA	NA	NA	NA	NA	NA	NA	NA	NA	NA	NA	NA	NA	NA	NA	NA	NA	NA	NA	NA	NA
1.1.1.303	Diacetyl reductase ((R)-acetoin forming).	5	7407	NA	0	NA	0	NA	NA	NA	276	NA	NA	NA	17	0	0	0	0	NA	NA	NA	NA	NA	NA	NA	NA	NA	NA	NA	NA	NA	NA	NA	NA	NA	NA	NA	NA	NA	NA	NA	NA	NA	NA	NA	0	0	0
1.1.1.303	Diacetyl reductase ((R)-acetoin forming).	56	7408	504	0	0	0	NA	3	620	NA	NA	NA	16	NA	NA	NA	NA	NA	NA	NA	NA	NA	NA	NA	NA	NA	NA	NA	NA	NA	NA	NA	NA	NA	NA	NA	NA	NA	NA	NA	NA	NA	NA	NA	NA	NA	NA	NA
1.1.1.304	Diacetyl reductase ((S)-acetoin forming).	0	74010	3263	0	44	0	0	0	6	NA	NA	NA	NA	NA	NA	NA	NA	NA	NA	NA	NA	NA	NA	NA	NA	NA	NA	NA	NA	NA	NA	NA	NA	NA	NA	NA	NA	NA	NA	NA	NA	NA	NA	NA	NA	NA	NA	NA
1.1.1.304	Diacetyl reductase ((S)-acetoin forming).	0	7405	NA	NA	NA	0	2	NA	NA	0	NA	NA	4	6	0	0	7	0	14	0	78	0	0	0	708	0	0	0	0	0	0	0	169	0	0	0	0	0	2	0	0	NA	NA	NA	NA	NA	NA	NA
1.1.1.304	Diacetyl reductase ((S)-acetoin forming).	1	7406	14	NA	NA	0	NA	NA	NA	0	0	0	NA	990	0	NA	NA	NA	15	NA	NA	NA	NA	NA	NA	NA	NA	NA	NA	NA	NA	NA	NA	NA	NA	NA	NA	NA	NA	NA	NA	47	0	0	54	NA	NA	NA
1.1.1.304	Diacetyl reductase ((S)-acetoin forming).	1	7409	3	0	0	NA	NA	NA	NA	0	0	0	NA	NA	NA	NA	NA	NA	NA	NA	NA	NA	NA	NA	NA	NA	NA	NA	NA	NA	NA	NA	NA	NA	NA	NA	NA	NA	NA	NA	NA	NA	NA	NA	NA	NA	NA	NA
1.1.1.304	Diacetyl reductase ((S)-acetoin forming).	3	7407	NA	0	NA	0	NA	NA	NA	0	NA	NA	NA	17	0	0	0	0	NA	NA	NA	NA	NA	NA	NA	NA	NA	NA	NA	NA	NA	NA	NA	NA	NA	NA	NA	NA	NA	NA	NA	NA	NA	NA	NA	0	0	0
1.1.1.304	Diacetyl reductase ((S)-acetoin forming).	30	7408	975	0	53	0	NA	0	149	NA	NA	NA	16	NA	NA	NA	NA	NA	NA	NA	NA	NA	NA	NA	NA	NA	NA	NA	NA	NA	NA	NA	NA	NA	NA	NA	NA	NA	NA	NA	NA	NA	NA	NA	NA	NA	NA	NA
1.1.1.305	UDP-glucuronic acid oxidase (UDP-4-keto-hexauronic acid decarboxylating).	0	7406	0	NA	NA	0	NA	NA	NA	0	0	1318	NA	1187	0	NA	NA	NA	19	NA	NA	NA	NA	NA	NA	NA	NA	NA	NA	NA	NA	NA	NA	NA	NA	NA	NA	NA	NA	NA	NA	0	3	0	24	NA	NA	NA
1.1.1.305	UDP-glucuronic acid oxidase (UDP-4-keto-hexauronic acid decarboxylating).	0	7407	NA	0	NA	0	NA	NA	NA	0	NA	NA	NA	18	0	0	0	0	NA	NA	NA	NA	NA	NA	NA	NA	NA	NA	NA	NA	NA	NA	NA	NA	NA	NA	NA	NA	NA	NA	NA	NA	NA	NA	NA	0	0	0
1.1.1.305	UDP-glucuronic acid oxidase (UDP-4-keto-hexauronic acid decarboxylating).	1	7405	NA	NA	NA	0	0	NA	NA	0	NA	NA	0	7	0	0	0	0	11	0	0	0	0	2	0	15	0	0	0	0	0	0	288	0	0	0	0	0	0	0	0	NA	NA	NA	NA	NA	NA	NA
1.1.1.305	UDP-glucuronic acid oxidase (UDP-4-keto-hexauronic acid decarboxylating).	2	7409	0	0	0	NA	NA	NA	NA	0	1463	3	NA	NA	NA	NA	NA	NA	NA	NA	NA	NA	NA	NA	NA	NA	NA	NA	NA	NA	NA	NA	NA	NA	NA	NA	NA	NA	NA	NA	NA	NA	NA	NA	NA	NA	NA	NA
1.1.1.306	S-(hydroxymethyl)mycothiol dehydrogenase.	0	74010	0	4	0	0	0	0	0	NA	NA	NA	NA	NA	NA	NA	NA	NA	NA	NA	NA	NA	NA	NA	NA	NA	NA	NA	NA	NA	NA	NA	NA	NA	NA	NA	NA	NA	NA	NA	NA	NA	NA	NA	NA	NA	NA	NA
1.1.1.306	S-(hydroxymethyl)mycothiol dehydrogenase.	0	7405	NA	NA	NA	0	0	NA	NA	0	NA	NA	0	0	0	0	0	0	0	0	0	0	0	0	0	7	0	0	0	0	0	0	0	0	0	0	0	0	0	0	0	NA	NA	NA	NA	NA	NA	NA
1.1.1.306	S-(hydroxymethyl)mycothiol dehydrogenase.	0	7406	0	NA	NA	0	NA	NA	NA	0	0	643	NA	0	0	NA	NA	NA	0	NA	NA	NA	NA	NA	NA	NA	NA	NA	NA	NA	NA	NA	NA	NA	NA	NA	NA	NA	NA	NA	NA	0	0	0	0	NA	NA	NA
1.1.1.306	S-(hydroxymethyl)mycothiol dehydrogenase.	0	7407	NA	3	NA	0	NA	NA	NA	0	NA	NA	NA	0	0	0	0	0	NA	NA	NA	NA	NA	NA	NA	NA	NA	NA	NA	NA	NA	NA	NA	NA	NA	NA	NA	NA	NA	NA	NA	NA	NA	NA	NA	0	0	0
1.1.1.306	S-(hydroxymethyl)mycothiol dehydrogenase.	0	7408	0	2	0	0	NA	0	0	NA	NA	NA	0	NA	NA	NA	NA	NA	NA	NA	NA	NA	NA	NA	NA	NA	NA	NA	NA	NA	NA	NA	NA	NA	NA	NA	NA	NA	NA	NA	NA	NA	NA	NA	NA	NA	NA	NA
1.1.1.306	S-(hydroxymethyl)mycothiol dehydrogenase.	0	7409	0	0	0	NA	NA	NA	NA	0	936	0	NA	NA	NA	NA	NA	NA	NA	NA	NA	NA	NA	NA	NA	NA	NA	NA	NA	NA	NA	NA	NA	NA	NA	NA	NA	NA	NA	NA	NA	NA	NA	NA	NA	NA	NA	NA
1.1.1.31	3-hydroxyisobutyrate dehydrogenase.	0	7405	NA	NA	NA	0	0	NA	NA	0	NA	NA	0	8	0	0	0	0	2	0	0	0	0	1	0	0	0	0	0	0	0	0	300	0	0	0	0	0	0	0	0	NA	NA	NA	NA	NA	NA	NA
1.1.1.31	3-hydroxyisobutyrate dehydrogenase.	1	7406	0	NA	NA	0	NA	NA	NA	0	0	0	NA	1743	0	NA	NA	NA	19	NA	NA	NA	NA	NA	NA	NA	NA	NA	NA	NA	NA	NA	NA	NA	NA	NA	NA	NA	NA	NA	NA	0	0	0	178	NA	NA	NA
1.1.1.31	3-hydroxyisobutyrate dehydrogenase.	1	7407	NA	0	NA	233	NA	NA	NA	0	NA	NA	NA	38	0	0	0	0	NA	NA	NA	NA	NA	NA	NA	NA	NA	NA	NA	NA	NA	NA	NA	NA	NA	NA	NA	NA	NA	NA	NA	NA	NA	NA	NA	0	0	0
1.1.1.31	3-hydroxyisobutyrate dehydrogenase.	3	7408	0	0	0	1408	NA	75	0	NA	NA	NA	0	NA	NA	NA	NA	NA	NA	NA	NA	NA	NA	NA	NA	NA	NA	NA	NA	NA	NA	NA	NA	NA	NA	NA	NA	NA	NA	NA	NA	NA	NA	NA	NA	NA	NA	NA
1.1.1.31	3-hydroxyisobutyrate dehydrogenase.	4	74010	0	0	0	852	0	17	0	NA	NA	NA	NA	NA	NA	NA	NA	NA	NA	NA	NA	NA	NA	NA	NA	NA	NA	NA	NA	NA	NA	NA	NA	NA	NA	NA	NA	NA	NA	NA	NA	NA	NA	NA	NA	NA	NA	NA
1.1.1.311	NA	0	7406	0	NA	NA	0	NA	NA	NA	0	0	0	NA	0	0	NA	NA	NA	0	NA	NA	NA	NA	NA	NA	NA	NA	NA	NA	NA	NA	NA	NA	NA	NA	NA	NA	NA	NA	NA	NA	0	0	0	59	NA	NA	NA
1.1.1.313	Sulfoacetaldehyde reductase.	0	7405	NA	NA	NA	0	0	NA	NA	0	NA	NA	0	2	0	0	0	0	0	0	0	0	0	0	0	0	0	0	0	0	0	0	86	0	0	0	0	0	0	0	0	NA	NA	NA	NA	NA	NA	NA
1.1.1.313	Sulfoacetaldehyde reductase.	0	7407	NA	0	NA	0	NA	NA	NA	0	NA	NA	NA	9	0	0	0	0	NA	NA	NA	NA	NA	NA	NA	NA	NA	NA	NA	NA	NA	NA	NA	NA	NA	NA	NA	NA	NA	NA	NA	NA	NA	NA	NA	0	0	0
1.1.1.313	Sulfoacetaldehyde reductase.	1	7406	0	NA	NA	0	NA	NA	NA	0	0	0	NA	367	0	NA	NA	NA	0	NA	NA	NA	NA	NA	NA	NA	NA	NA	NA	NA	NA	NA	NA	NA	NA	NA	NA	NA	NA	NA	NA	6	0	0	47	NA	NA	NA
1.1.1.317	NA	0	7405	NA	NA	NA	0	0	NA	NA	0	NA	NA	0	0	0	0	0	0	0	0	0	0	0	0	5625	0	0	0	0	0	0	0	0	0	0	0	0	0	0	0	0	NA	NA	NA	NA	NA	NA	NA
1.1.1.317	NA	0	7409	0	0	0	NA	NA	NA	NA	0	0	0	NA	NA	NA	NA	NA	NA	NA	NA	NA	NA	NA	NA	NA	NA	NA	NA	NA	NA	NA	NA	NA	NA	NA	NA	NA	NA	NA	NA	NA	NA	NA	NA	NA	NA	NA	NA
1.1.1.320	NA	0	74010	0	0	0	0	0	3	0	NA	NA	NA	NA	NA	NA	NA	NA	NA	NA	NA	NA	NA	NA	NA	NA	NA	NA	NA	NA	NA	NA	NA	NA	NA	NA	NA	NA	NA	NA	NA	NA	NA	NA	NA	NA	NA	NA	NA
1.1.1.320	NA	0	7408	0	0	0	0	NA	9	0	NA	NA	NA	0	NA	NA	NA	NA	NA	NA	NA	NA	NA	NA	NA	NA	NA	NA	NA	NA	NA	NA	NA	NA	NA	NA	NA	NA	NA	NA	NA	NA	NA	NA	NA	NA	NA	NA	NA
1.1.1.325	NA	4	7409	0	0	0	NA	NA	NA	NA	0	0	0	NA	NA	NA	NA	NA	NA	NA	NA	NA	NA	NA	NA	NA	NA	NA	NA	NA	NA	NA	NA	NA	NA	NA	NA	NA	NA	NA	NA	NA	NA	NA	NA	NA	NA	NA	NA
1.1.1.336	UDP-N-acetyl-D-mannosamine dehydrogenase.	0	7405	NA	NA	NA	0	0	NA	NA	0	NA	NA	0	0	0	0	0	0	10	0	0	0	0	6	0	14	0	0	0	0	0	0	124	0	0	0	0	0	0	0	0	NA	NA	NA	NA	NA	NA	NA
1.1.1.336	UDP-N-acetyl-D-mannosamine dehydrogenase.	0	7407	NA	0	NA	0	NA	NA	NA	0	NA	NA	NA	14	0	0	0	0	NA	NA	NA	NA	NA	NA	NA	NA	NA	NA	NA	NA	NA	NA	NA	NA	NA	NA	NA	NA	NA	NA	NA	NA	NA	NA	NA	0	0	0
1.1.1.336	UDP-N-acetyl-D-mannosamine dehydrogenase.	3	7406	0	NA	NA	0	NA	NA	NA	0	5	788	NA	566	0	NA	NA	NA	4	NA	NA	NA	NA	NA	NA	NA	NA	NA	NA	NA	NA	NA	NA	NA	NA	NA	NA	NA	NA	NA	NA	0	2	0	0	NA	NA	NA
1.1.1.336	UDP-N-acetyl-D-mannosamine dehydrogenase.	13	7409	0	0	0	NA	NA	NA	NA	0	1175	2	NA	NA	NA	NA	NA	NA	NA	NA	NA	NA	NA	NA	NA	NA	NA	NA	NA	NA	NA	NA	NA	NA	NA	NA	NA	NA	NA	NA	NA	NA	NA	NA	NA	NA	NA	NA
1.1.1.338	NA	0	7406	0	NA	NA	0	NA	NA	NA	0	0	0	NA	0	0	NA	NA	NA	0	NA	NA	NA	NA	NA	NA	NA	NA	NA	NA	NA	NA	NA	NA	NA	NA	NA	NA	NA	NA	NA	NA	0	0	0	32	NA	NA	NA
1.1.1.34	Hydroxymethylglutaryl-CoA reductase (NADPH).	0	74010	0	0	0	0	0	0	0	NA	NA	NA	NA	NA	NA	NA	NA	NA	NA	NA	NA	NA	NA	NA	NA	NA	NA	NA	NA	NA	NA	NA	NA	NA	NA	NA	NA	NA	NA	NA	NA	NA	NA	NA	NA	NA	NA	NA
1.1.1.34	Hydroxymethylglutaryl-CoA reductase (NADPH).	0	7405	NA	NA	NA	0	27	NA	NA	0	NA	NA	2	0	0	0	7	0	0	0	0	0	0	0	0	0	0	0	0	0	0	0	0	0	0	0	0	0	0	0	0	NA	NA	NA	NA	NA	NA	NA
1.1.1.34	Hydroxymethylglutaryl-CoA reductase (NADPH).	0	7407	NA	0	NA	0	NA	NA	NA	0	NA	NA	NA	0	0	0	5	0	NA	NA	NA	NA	NA	NA	NA	NA	NA	NA	NA	NA	NA	NA	NA	NA	NA	NA	NA	NA	NA	NA	NA	NA	NA	NA	NA	0	0	0
1.1.1.34	Hydroxymethylglutaryl-CoA reductase (NADPH).	0	7408	0	0	0	0	NA	0	0	NA	NA	NA	18	NA	NA	NA	NA	NA	NA	NA	NA	NA	NA	NA	NA	NA	NA	NA	NA	NA	NA	NA	NA	NA	NA	NA	NA	NA	NA	NA	NA	NA	NA	NA	NA	NA	NA	NA
1.1.1.34	Hydroxymethylglutaryl-CoA reductase (NADPH).	1	7406	0	NA	NA	0	NA	NA	NA	0	0	0	NA	0	0	NA	NA	NA	0	NA	NA	NA	NA	NA	NA	NA	NA	NA	NA	NA	NA	NA	NA	NA	NA	NA	NA	NA	NA	NA	NA	0	0	0	0	NA	NA	NA
1.1.1.340	NA	0	7405	NA	NA	NA	0	0	NA	NA	0	NA	NA	0	0	0	0	0	0	8	0	0	0	0	0	0	0	0	0	0	0	0	0	0	0	0	0	0	0	0	0	0	NA	NA	NA	NA	NA	NA	NA
1.1.1.343	NA	0	74010	0	0	0	0	0	3	0	NA	NA	NA	NA	NA	NA	NA	NA	NA	NA	NA	NA	NA	NA	NA	NA	NA	NA	NA	NA	NA	NA	NA	NA	NA	NA	NA	NA	NA	NA	NA	NA	NA	NA	NA	NA	NA	NA	NA
1.1.1.343	NA	0	7408	0	0	0	0	NA	18	0	NA	NA	NA	0	NA	NA	NA	NA	NA	NA	NA	NA	NA	NA	NA	NA	NA	NA	NA	NA	NA	NA	NA	NA	NA	NA	NA	NA	NA	NA	NA	NA	NA	NA	NA	NA	NA	NA	NA
1.1.1.346	2.5-didehydrogluconate reductase (2-dehydro-L-gulonate-forming).	0	7405	NA	NA	NA	0	0	NA	NA	0	NA	NA	0	1	0	0	0	0	6	0	0	0	0	0	2125	3	0	0	0	0	0	0	223	0	0	0	0	0	0	0	0	NA	NA	NA	NA	NA	NA	NA
1.1.1.346	2.5-didehydrogluconate reductase (2-dehydro-L-gulonate-forming).	0	7407	NA	0	NA	0	NA	NA	NA	0	NA	NA	NA	35	0	0	0	0	NA	NA	NA	NA	NA	NA	NA	NA	NA	NA	NA	NA	NA	NA	NA	NA	NA	NA	NA	NA	NA	NA	NA	NA	NA	NA	NA	0	0	0
1.1.1.346	2.5-didehydrogluconate reductase (2-dehydro-L-gulonate-forming).	5	7406	0	NA	NA	0	NA	NA	NA	0	6	1006	NA	1013	0	NA	NA	NA	1	NA	NA	NA	NA	NA	NA	NA	NA	NA	NA	NA	NA	NA	NA	NA	NA	NA	NA	NA	NA	NA	NA	0	1	0	54	NA	NA	NA
1.1.1.346	2.5-didehydrogluconate reductase (2-dehydro-L-gulonate-forming).	12	7409	0	0	0	NA	NA	NA	NA	0	1353	6	NA	NA	NA	NA	NA	NA	NA	NA	NA	NA	NA	NA	NA	NA	NA	NA	NA	NA	NA	NA	NA	NA	NA	NA	NA	NA	NA	NA	NA	NA	NA	NA	NA	NA	NA	NA
1.1.1.35	3-hydroxyacyl-CoA dehydrogenase.	0	7407	NA	0	NA	0	NA	NA	NA	0	NA	NA	NA	78	0	0	12	0	NA	NA	NA	NA	NA	NA	NA	NA	NA	NA	NA	NA	NA	NA	NA	NA	NA	NA	NA	NA	NA	NA	NA	NA	NA	NA	NA	0	0	0
1.1.1.35	3-hydroxyacyl-CoA dehydrogenase.	1	74010	0	0	0	0	0	22	0	NA	NA	NA	NA	NA	NA	NA	NA	NA	NA	NA	NA	NA	NA	NA	NA	NA	NA	NA	NA	NA	NA	NA	NA	NA	NA	NA	NA	NA	NA	NA	NA	NA	NA	NA	NA	NA	NA	NA
1.1.1.35	3-hydroxyacyl-CoA dehydrogenase.	1	7406	0	NA	NA	0	NA	NA	NA	0	5	2614	NA	2814	0	NA	NA	NA	3	NA	NA	NA	NA	NA	NA	NA	NA	NA	NA	NA	NA	NA	NA	NA	NA	NA	NA	NA	NA	NA	NA	62	4	1	207	NA	NA	NA
1.1.1.35	3-hydroxyacyl-CoA dehydrogenase.	1	7408	0	0	0	0	NA	84	0	NA	NA	NA	0	NA	NA	NA	NA	NA	NA	NA	NA	NA	NA	NA	NA	NA	NA	NA	NA	NA	NA	NA	NA	NA	NA	NA	NA	NA	NA	NA	NA	NA	NA	NA	NA	NA	NA	NA
1.1.1.35	3-hydroxyacyl-CoA dehydrogenase.	4	7409	0	0	0	NA	NA	NA	NA	0	3452	9	NA	NA	NA	NA	NA	NA	NA	NA	NA	NA	NA	NA	NA	NA	NA	NA	NA	NA	NA	NA	NA	NA	NA	NA	NA	NA	NA	NA	NA	NA	NA	NA	NA	NA	NA	NA
1.1.1.35	3-hydroxyacyl-CoA dehydrogenase.	54	7405	NA	NA	NA	0	0	NA	NA	0	NA	NA	0	6	0	0	19	0	20	0	0	3	0	2	0	29	0	0	0	0	0	0	496	1	0	0	0	0	0	0	0	NA	NA	NA	NA	NA	NA	NA
1.1.1.350	NA	1	7406	0	NA	NA	0	NA	NA	NA	0	0	954	NA	0	0	NA	NA	NA	0	NA	NA	NA	NA	NA	NA	NA	NA	NA	NA	NA	NA	NA	NA	NA	NA	NA	NA	NA	NA	NA	NA	0	0	0	0	NA	NA	NA
1.1.1.350	NA	2	7409	0	0	0	NA	NA	NA	NA	0	668	0	NA	NA	NA	NA	NA	NA	NA	NA	NA	NA	NA	NA	NA	NA	NA	NA	NA	NA	NA	NA	NA	NA	NA	NA	NA	NA	NA	NA	NA	NA	NA	NA	NA	NA	NA	NA
1.1.1.36	Acetoacetyl-CoA reductase.	0	7405	NA	NA	NA	1	24	NA	NA	0	NA	NA	0	0	0	0	2	0	0	0	0	0	0	0	0	0	0	0	0	0	0	0	0	0	0	0	0	0	4	0	0	NA	NA	NA	NA	NA	NA	NA
1.1.1.36	Acetoacetyl-CoA reductase.	1	7407	NA	0	NA	11	NA	NA	NA	0	NA	NA	NA	0	0	0	0	0	NA	NA	NA	NA	NA	NA	NA	NA	NA	NA	NA	NA	NA	NA	NA	NA	NA	NA	NA	NA	NA	NA	NA	NA	NA	NA	NA	0	0	0
1.1.1.36	Acetoacetyl-CoA reductase.	1	7409	0	0	0	NA	NA	NA	NA	0	0	0	NA	NA	NA	NA	NA	NA	NA	NA	NA	NA	NA	NA	NA	NA	NA	NA	NA	NA	NA	NA	NA	NA	NA	NA	NA	NA	NA	NA	NA	NA	NA	NA	NA	NA	NA	NA
1.1.1.36	Acetoacetyl-CoA reductase.	3	74010	0	0	0	303	3	5	6	NA	NA	NA	NA	NA	NA	NA	NA	NA	NA	NA	NA	NA	NA	NA	NA	NA	NA	NA	NA	NA	NA	NA	NA	NA	NA	NA	NA	NA	NA	NA	NA	NA	NA	NA	NA	NA	NA	NA
1.1.1.36	Acetoacetyl-CoA reductase.	5	7408	0	0	0	473	NA	18	178	NA	NA	NA	13	NA	NA	NA	NA	NA	NA	NA	NA	NA	NA	NA	NA	NA	NA	NA	NA	NA	NA	NA	NA	NA	NA	NA	NA	NA	NA	NA	NA	NA	NA	NA	NA	NA	NA	NA
1.1.1.361	Glucose-6-phosphate 3-dehydrogenase.	0	7406	0	NA	NA	0	NA	NA	NA	0	0	0	NA	828	0	NA	NA	NA	0	NA	NA	NA	NA	NA	NA	NA	NA	NA	NA	NA	NA	NA	NA	NA	NA	NA	NA	NA	NA	NA	NA	0	0	0	0	NA	NA	NA
1.1.1.361	Glucose-6-phosphate 3-dehydrogenase.	0	7407	NA	0	NA	0	NA	NA	NA	0	NA	NA	NA	4	0	0	0	0	NA	NA	NA	NA	NA	NA	NA	NA	NA	NA	NA	NA	NA	NA	NA	NA	NA	NA	NA	NA	NA	NA	NA	NA	NA	NA	NA	0	0	0
1.1.1.361	Glucose-6-phosphate 3-dehydrogenase.	1	7405	NA	NA	NA	0	0	NA	NA	0	NA	NA	0	0	0	0	0	0	0	0	0	0	0	0	0	0	0	0	0	0	0	0	96	0	0	0	0	0	0	0	0	NA	NA	NA	NA	NA	NA	NA
1.1.1.363	NA	0	7406	0	NA	NA	0	NA	NA	NA	0	0	0	NA	0	0	NA	NA	NA	0	NA	NA	NA	NA	NA	NA	NA	NA	NA	NA	NA	NA	NA	NA	NA	NA	NA	NA	NA	NA	NA	NA	0	0	0	53	NA	NA	NA
1.1.1.369	D-chiro-inositol 1-dehydrogenase.	0	74010	0	0	0	1483	0	0	0	NA	NA	NA	NA	NA	NA	NA	NA	NA	NA	NA	NA	NA	NA	NA	NA	NA	NA	NA	NA	NA	NA	NA	NA	NA	NA	NA	NA	NA	NA	NA	NA	NA	NA	NA	NA	NA	NA	NA
1.1.1.369	D-chiro-inositol 1-dehydrogenase.	0	7405	NA	NA	NA	1	0	NA	NA	0	NA	NA	0	0	0	0	0	0	0	0	0	0	0	0	0	0	0	0	0	0	0	0	0	0	0	0	0	0	0	0	0	NA	NA	NA	NA	NA	NA	NA
1.1.1.369	D-chiro-inositol 1-dehydrogenase.	0	7407	NA	0	NA	48	NA	NA	NA	0	NA	NA	NA	0	0	0	0	0	NA	NA	NA	NA	NA	NA	NA	NA	NA	NA	NA	NA	NA	NA	NA	NA	NA	NA	NA	NA	NA	NA	NA	NA	NA	NA	NA	0	0	0
1.1.1.369	D-chiro-inositol 1-dehydrogenase.	0	7408	0	0	0	2340	NA	0	0	NA	NA	NA	0	NA	NA	NA	NA	NA	NA	NA	NA	NA	NA	NA	NA	NA	NA	NA	NA	NA	NA	NA	NA	NA	NA	NA	NA	NA	NA	NA	NA	NA	NA	NA	NA	NA	NA	NA
1.1.1.37	Malate dehydrogenase.	0	7407	NA	4	NA	0	NA	NA	NA	0	NA	NA	NA	45	323	0	0	1	NA	NA	NA	NA	NA	NA	NA	NA	NA	NA	NA	NA	NA	NA	NA	NA	NA	NA	NA	NA	NA	NA	NA	NA	NA	NA	NA	0	0	0
1.1.1.37	Malate dehydrogenase.	2	74010	1516	0	54	0	0	9	0	NA	NA	NA	NA	NA	NA	NA	NA	NA	NA	NA	NA	NA	NA	NA	NA	NA	NA	NA	NA	NA	NA	NA	NA	NA	NA	NA	NA	NA	NA	NA	NA	NA	NA	NA	NA	NA	NA	NA
1.1.1.37	Malate dehydrogenase.	2	7405	NA	NA	NA	0	0	NA	NA	0	NA	NA	0	1	76	0	0	4	1	86	0	0	0	1	0	34	0	0	0	0	0	0	209	0	0	0	0	0	0	37	2	NA	NA	NA	NA	NA	NA	NA
1.1.1.37	Malate dehydrogenase.	5	7408	478	4	75	0	NA	72	0	NA	NA	NA	0	NA	NA	NA	NA	NA	NA	NA	NA	NA	NA	NA	NA	NA	NA	NA	NA	NA	NA	NA	NA	NA	NA	NA	NA	NA	NA	NA	NA	NA	NA	NA	NA	NA	NA	NA
1.1.1.37	Malate dehydrogenase.	8	7406	6	NA	NA	0	NA	NA	NA	0	1	2108	NA	1253	1	NA	NA	NA	0	NA	NA	NA	NA	NA	NA	NA	NA	NA	NA	NA	NA	NA	NA	NA	NA	NA	NA	NA	NA	NA	NA	27	0	0	0	NA	NA	NA
1.1.1.37	Malate dehydrogenase.	9	7409	5	0	0	NA	NA	NA	NA	0	2333	5	NA	NA	NA	NA	NA	NA	NA	NA	NA	NA	NA	NA	NA	NA	NA	NA	NA	NA	NA	NA	NA	NA	NA	NA	NA	NA	NA	NA	NA	NA	NA	NA	NA	NA	NA	NA
1.1.1.370	Scyllo-inositol 2-dehydrogenase (NAD(+)).	0	7405	NA	NA	NA	0	0	NA	NA	0	NA	NA	0	3	0	0	0	0	0	0	0	0	0	0	0	0	0	0	0	0	0	0	130	0	0	0	0	0	0	0	0	NA	NA	NA	NA	NA	NA	NA
1.1.1.370	Scyllo-inositol 2-dehydrogenase (NAD(+)).	0	7406	0	NA	NA	0	NA	NA	NA	0	0	0	NA	577	0	NA	NA	NA	0	NA	NA	NA	NA	NA	NA	NA	NA	NA	NA	NA	NA	NA	NA	NA	NA	NA	NA	NA	NA	NA	NA	0	0	0	0	NA	NA	NA
1.1.1.370	Scyllo-inositol 2-dehydrogenase (NAD(+)).	0	7407	NA	6	NA	0	NA	NA	NA	0	NA	NA	NA	19	0	0	0	0	NA	NA	NA	NA	NA	NA	NA	NA	NA	NA	NA	NA	NA	NA	NA	NA	NA	NA	NA	NA	NA	NA	NA	NA	NA	NA	NA	0	0	0
1.1.1.370	Scyllo-inositol 2-dehydrogenase (NAD(+)).	0	7408	0	3	0	0	NA	0	0	NA	NA	NA	0	NA	NA	NA	NA	NA	NA	NA	NA	NA	NA	NA	NA	NA	NA	NA	NA	NA	NA	NA	NA	NA	NA	NA	NA	NA	NA	NA	NA	NA	NA	NA	NA	NA	NA	NA
1.1.1.371	Scyllo-inositol 2-dehydrogenase (NADP(+)).	0	74010	0	0	0	0	0	0	0	NA	NA	NA	NA	NA	NA	NA	NA	NA	NA	NA	NA	NA	NA	NA	NA	NA	NA	NA	NA	NA	NA	NA	NA	NA	NA	NA	NA	NA	NA	NA	NA	NA	NA	NA	NA	NA	NA	NA
1.1.1.371	Scyllo-inositol 2-dehydrogenase (NADP(+)).	0	7405	NA	NA	NA	0	0	NA	NA	0	NA	NA	0	0	0	0	0	0	0	0	0	0	0	0	0	0	0	0	0	0	0	0	89	0	0	0	0	0	0	0	0	NA	NA	NA	NA	NA	NA	NA
1.1.1.371	Scyllo-inositol 2-dehydrogenase (NADP(+)).	0	7406	0	NA	NA	0	NA	NA	NA	0	0	571	NA	547	0	NA	NA	NA	0	NA	NA	NA	NA	NA	NA	NA	NA	NA	NA	NA	NA	NA	NA	NA	NA	NA	NA	NA	NA	NA	NA	0	0	0	0	NA	NA	NA
1.1.1.371	Scyllo-inositol 2-dehydrogenase (NADP(+)).	0	7407	NA	0	NA	0	NA	NA	NA	0	NA	NA	NA	21	0	0	0	0	NA	NA	NA	NA	NA	NA	NA	NA	NA	NA	NA	NA	NA	NA	NA	NA	NA	NA	NA	NA	NA	NA	NA	NA	NA	NA	NA	0	0	0
1.1.1.371	Scyllo-inositol 2-dehydrogenase (NADP(+)).	2	7409	0	0	0	NA	NA	NA	NA	0	708	0	NA	NA	NA	NA	NA	NA	NA	NA	NA	NA	NA	NA	NA	NA	NA	NA	NA	NA	NA	NA	NA	NA	NA	NA	NA	NA	NA	NA	NA	NA	NA	NA	NA	NA	NA	NA
1.1.1.373	Sulfolactaldehyde 3-reductase.	0	7405	NA	NA	NA	0	0	NA	NA	0	NA	NA	0	4	0	0	0	0	2	0	0	0	0	1	0	10	0	0	0	0	0	0	74	0	0	0	0	0	0	0	0	NA	NA	NA	NA	NA	NA	NA
1.1.1.373	Sulfolactaldehyde 3-reductase.	0	7407	NA	0	NA	0	NA	NA	NA	0	NA	NA	NA	9	0	0	0	0	NA	NA	NA	NA	NA	NA	NA	NA	NA	NA	NA	NA	NA	NA	NA	NA	NA	NA	NA	NA	NA	NA	NA	NA	NA	NA	NA	0	0	0
1.1.1.373	Sulfolactaldehyde 3-reductase.	1	7406	0	NA	NA	0	NA	NA	NA	0	0	608	NA	694	0	NA	NA	NA	19	NA	NA	NA	NA	NA	NA	NA	NA	NA	NA	NA	NA	NA	NA	NA	NA	NA	NA	NA	NA	NA	NA	0	2	0	0	NA	NA	NA
1.1.1.373	Sulfolactaldehyde 3-reductase.	2	7409	0	0	0	NA	NA	NA	NA	0	827	5	NA	NA	NA	NA	NA	NA	NA	NA	NA	NA	NA	NA	NA	NA	NA	NA	NA	NA	NA	NA	NA	NA	NA	NA	NA	NA	NA	NA	NA	NA	NA	NA	NA	NA	NA	NA
1.1.1.38	Malate dehydrogenase (oxaloacetate-decarboxylating).	0	7409	6	0	0	NA	NA	NA	NA	0	1063	0	NA	NA	NA	NA	NA	NA	NA	NA	NA	NA	NA	NA	NA	NA	NA	NA	NA	NA	NA	NA	NA	NA	NA	NA	NA	NA	NA	NA	NA	NA	NA	NA	NA	NA	NA	NA
1.1.1.38	Malate dehydrogenase (oxaloacetate-decarboxylating).	5	7406	4	NA	NA	2	NA	NA	NA	0	1	888	NA	906	1	NA	NA	NA	43	NA	NA	NA	NA	NA	NA	NA	NA	NA	NA	NA	NA	NA	NA	NA	NA	NA	NA	NA	NA	NA	NA	5	6	0	39	NA	NA	NA
1.1.1.38	Malate dehydrogenase (oxaloacetate-decarboxylating).	5	7408	650	10	0	3468	NA	114	0	NA	NA	NA	0	NA	NA	NA	NA	NA	NA	NA	NA	NA	NA	NA	NA	NA	NA	NA	NA	NA	NA	NA	NA	NA	NA	NA	NA	NA	NA	NA	NA	NA	NA	NA	NA	NA	NA	NA
1.1.1.38	Malate dehydrogenase (oxaloacetate-decarboxylating).	7	74010	2106	5	0	1960	1	23	8	NA	NA	NA	NA	NA	NA	NA	NA	NA	NA	NA	NA	NA	NA	NA	NA	NA	NA	NA	NA	NA	NA	NA	NA	NA	NA	NA	NA	NA	NA	NA	NA	NA	NA	NA	NA	NA	NA	NA
1.1.1.38	Malate dehydrogenase (oxaloacetate-decarboxylating).	9	7405	NA	NA	NA	5	0	NA	NA	0	NA	NA	0	6	59	0	3	6	10	0	0	0	0	0	0	19	6	0	0	0	1	0	315	2	0	0	0	0	0	0	0	NA	NA	NA	NA	NA	NA	NA
1.1.1.38	Malate dehydrogenase (oxaloacetate-decarboxylating).	9	7407	NA	7	NA	37	NA	NA	NA	0	NA	NA	NA	21	178	0	1	12	NA	NA	NA	NA	NA	NA	NA	NA	NA	NA	NA	NA	NA	NA	NA	NA	NA	NA	NA	NA	NA	NA	NA	NA	NA	NA	NA	158	46	0
1.1.1.381	3-hydroxy acid dehydrogenase.	0	7405	NA	NA	NA	0	0	NA	NA	0	NA	NA	0	3	0	0	0	0	0	0	0	0	0	0	0	0	0	0	0	0	0	0	92	0	0	0	0	0	0	0	0	NA	NA	NA	NA	NA	NA	NA
1.1.1.381	3-hydroxy acid dehydrogenase.	0	7407	NA	0	NA	0	NA	NA	NA	0	NA	NA	NA	11	0	0	0	0	NA	NA	NA	NA	NA	NA	NA	NA	NA	NA	NA	NA	NA	NA	NA	NA	NA	NA	NA	NA	NA	NA	NA	NA	NA	NA	NA	0	0	0
1.1.1.381	3-hydroxy acid dehydrogenase.	2	7406	0	NA	NA	0	NA	NA	NA	0	0	409	NA	416	0	NA	NA	NA	0	NA	NA	NA	NA	NA	NA	NA	NA	NA	NA	NA	NA	NA	NA	NA	NA	NA	NA	NA	NA	NA	NA	8	0	0	0	NA	NA	NA
1.1.1.381	3-hydroxy acid dehydrogenase.	3	7409	0	0	0	NA	NA	NA	NA	0	378	0	NA	NA	NA	NA	NA	NA	NA	NA	NA	NA	NA	NA	NA	NA	NA	NA	NA	NA	NA	NA	NA	NA	NA	NA	NA	NA	NA	NA	NA	NA	NA	NA	NA	NA	NA	NA
1.1.1.385	Dihydroanticapsin 7-dehydrogenase.	0	7405	NA	NA	NA	0	0	NA	NA	0	NA	NA	0	0	0	0	0	0	0	0	0	0	0	5	0	7	0	0	0	0	0	0	87	0	0	0	0	0	0	0	0	NA	NA	NA	NA	NA	NA	NA
1.1.1.385	Dihydroanticapsin 7-dehydrogenase.	0	7409	0	0	0	NA	NA	NA	NA	0	783	0	NA	NA	NA	NA	NA	NA	NA	NA	NA	NA	NA	NA	NA	NA	NA	NA	NA	NA	NA	NA	NA	NA	NA	NA	NA	NA	NA	NA	NA	NA	NA	NA	NA	NA	NA	NA
1.1.1.385	Dihydroanticapsin 7-dehydrogenase.	2	7406	0	NA	NA	0	NA	NA	NA	0	0	0	NA	377	0	NA	NA	NA	0	NA	NA	NA	NA	NA	NA	NA	NA	NA	NA	NA	NA	NA	NA	NA	NA	NA	NA	NA	NA	NA	NA	0	0	0	0	NA	NA	NA
1.1.1.387	NA	0	7406	0	NA	NA	0	NA	NA	NA	0	0	0	NA	0	0	NA	NA	NA	0	NA	NA	NA	NA	NA	NA	NA	NA	NA	NA	NA	NA	NA	NA	NA	NA	NA	NA	NA	NA	NA	NA	0	0	0	57	NA	NA	NA
1.1.1.39	Malate dehydrogenase (decarboxylating).	0	7405	NA	NA	NA	5	0	NA	NA	0	NA	NA	0	2	0	0	0	0	10	0	0	0	0	5	0	15	0	0	0	0	0	0	232	0	0	0	0	0	0	0	0	NA	NA	NA	NA	NA	NA	NA
1.1.1.39	Malate dehydrogenase (decarboxylating).	0	7406	0	NA	NA	2	NA	NA	NA	0	0	1237	NA	1539	0	NA	NA	NA	41	NA	NA	NA	NA	NA	NA	NA	NA	NA	NA	NA	NA	NA	NA	NA	NA	NA	NA	NA	NA	NA	NA	0	9	0	0	NA	NA	NA
1.1.1.39	Malate dehydrogenase (decarboxylating).	0	7407	NA	0	NA	37	NA	NA	NA	0	NA	NA	NA	32	0	0	0	0	NA	NA	NA	NA	NA	NA	NA	NA	NA	NA	NA	NA	NA	NA	NA	NA	NA	NA	NA	NA	NA	NA	NA	NA	NA	NA	NA	0	0	0
1.1.1.39	Malate dehydrogenase (decarboxylating).	1	7409	0	0	0	NA	NA	NA	NA	0	1482	0	NA	NA	NA	NA	NA	NA	NA	NA	NA	NA	NA	NA	NA	NA	NA	NA	NA	NA	NA	NA	NA	NA	NA	NA	NA	NA	NA	NA	NA	NA	NA	NA	NA	NA	NA	NA
1.1.1.39	Malate dehydrogenase (decarboxylating).	3	7408	0	0	0	3468	NA	114	0	NA	NA	NA	0	NA	NA	NA	NA	NA	NA	NA	NA	NA	NA	NA	NA	NA	NA	NA	NA	NA	NA	NA	NA	NA	NA	NA	NA	NA	NA	NA	NA	NA	NA	NA	NA	NA	NA	NA
1.1.1.39	Malate dehydrogenase (decarboxylating).	7	74010	0	0	0	1960	0	23	0	NA	NA	NA	NA	NA	NA	NA	NA	NA	NA	NA	NA	NA	NA	NA	NA	NA	NA	NA	NA	NA	NA	NA	NA	NA	NA	NA	NA	NA	NA	NA	NA	NA	NA	NA	NA	NA	NA	NA
1.1.1.390	NA	0	7405	NA	NA	NA	0	0	NA	NA	0	NA	NA	0	0	0	0	0	0	0	0	0	0	0	0	0	0	0	0	0	0	0	0	74	0	0	0	0	0	0	0	0	NA	NA	NA	NA	NA	NA	NA
1.1.1.395	NA	0	7405	NA	NA	NA	0	0	NA	NA	0	NA	NA	0	0	0	0	0	0	0	0	0	0	0	0	0	0	5	0	0	0	0	0	28	0	0	0	0	0	0	0	0	NA	NA	NA	NA	NA	NA	NA
1.1.1.395	NA	14	7406	0	NA	NA	0	NA	NA	NA	0	0	0	NA	563	0	NA	NA	NA	0	NA	NA	NA	NA	NA	NA	NA	NA	NA	NA	NA	NA	NA	NA	NA	NA	NA	NA	NA	NA	NA	NA	14	0	0	0	NA	NA	NA
1.1.1.399	2-oxoglutarate reductase.	0	74010	0	4	0	0	0	0	0	NA	NA	NA	NA	NA	NA	NA	NA	NA	NA	NA	NA	NA	NA	NA	NA	NA	NA	NA	NA	NA	NA	NA	NA	NA	NA	NA	NA	NA	NA	NA	NA	NA	NA	NA	NA	NA	NA	NA
1.1.1.399	2-oxoglutarate reductase.	0	7405	NA	NA	NA	0	0	NA	NA	1297	NA	NA	0	2	0	0	0	0	1	0	109	0	0	0	1133	19	0	0	0	0	0	0	123	0	0	0	0	0	0	28	0	NA	NA	NA	NA	NA	NA	NA
1.1.1.399	2-oxoglutarate reductase.	0	7407	NA	8	NA	0	NA	NA	NA	516	NA	NA	NA	14	0	0	0	0	NA	NA	NA	NA	NA	NA	NA	NA	NA	NA	NA	NA	NA	NA	NA	NA	NA	NA	NA	NA	NA	NA	NA	NA	NA	NA	NA	0	0	1
1.1.1.399	2-oxoglutarate reductase.	0	7408	0	2	0	0	NA	0	0	NA	NA	NA	0	NA	NA	NA	NA	NA	NA	NA	NA	NA	NA	NA	NA	NA	NA	NA	NA	NA	NA	NA	NA	NA	NA	NA	NA	NA	NA	NA	NA	NA	NA	NA	NA	NA	NA	NA
1.1.1.399	2-oxoglutarate reductase.	2	7406	0	NA	NA	0	NA	NA	NA	12	0	765	NA	610	0	NA	NA	NA	0	NA	NA	NA	NA	NA	NA	NA	NA	NA	NA	NA	NA	NA	NA	NA	NA	NA	NA	NA	NA	NA	NA	11	1	0	0	NA	NA	NA
1.1.1.399	2-oxoglutarate reductase.	3	7409	0	0	0	NA	NA	NA	NA	13	1014	2	NA	NA	NA	NA	NA	NA	NA	NA	NA	NA	NA	NA	NA	NA	NA	NA	NA	NA	NA	NA	NA	NA	NA	NA	NA	NA	NA	NA	NA	NA	NA	NA	NA	NA	NA	NA
1.1.1.4	(R.R)-butanediol dehydrogenase.	0	74010	1819	0	0	0	0	8	12	NA	NA	NA	NA	NA	NA	NA	NA	NA	NA	NA	NA	NA	NA	NA	NA	NA	NA	NA	NA	NA	NA	NA	NA	NA	NA	NA	NA	NA	NA	NA	NA	NA	NA	NA	NA	NA	NA	NA
1.1.1.4	(R.R)-butanediol dehydrogenase.	0	7405	NA	NA	NA	0	30	NA	NA	0	NA	NA	4	1	0	0	7	0	0	0	0	0	0	0	0	0	0	0	0	0	0	0	89	0	0	0	0	0	2	0	0	NA	NA	NA	NA	NA	NA	NA
1.1.1.4	(R.R)-butanediol dehydrogenase.	0	7406	1	NA	NA	0	NA	NA	NA	0	0	0	NA	550	0	NA	NA	NA	0	NA	NA	NA	NA	NA	NA	NA	NA	NA	NA	NA	NA	NA	NA	NA	NA	NA	NA	NA	NA	NA	NA	10	0	0	13	NA	NA	NA
1.1.1.4	(R.R)-butanediol dehydrogenase.	0	7409	5	0	0	NA	NA	NA	NA	0	0	0	NA	NA	NA	NA	NA	NA	NA	NA	NA	NA	NA	NA	NA	NA	NA	NA	NA	NA	NA	NA	NA	NA	NA	NA	NA	NA	NA	NA	NA	NA	NA	NA	NA	NA	NA	NA
1.1.1.4	(R.R)-butanediol dehydrogenase.	3	7407	NA	0	NA	0	NA	NA	NA	0	NA	NA	NA	4	0	0	0	0	NA	NA	NA	NA	NA	NA	NA	NA	NA	NA	NA	NA	NA	NA	NA	NA	NA	NA	NA	NA	NA	NA	NA	NA	NA	NA	NA	0	0	0
1.1.1.4	(R.R)-butanediol dehydrogenase.	32	7408	578	0	0	0	NA	28	452	NA	NA	NA	16	NA	NA	NA	NA	NA	NA	NA	NA	NA	NA	NA	NA	NA	NA	NA	NA	NA	NA	NA	NA	NA	NA	NA	NA	NA	NA	NA	NA	NA	NA	NA	NA	NA	NA	NA
1.1.1.40	Malate dehydrogenase (oxaloacetate-decarboxylating) (NADP(+)).	1	7409	6	0	0	NA	NA	NA	NA	0	1482	0	NA	NA	NA	NA	NA	NA	NA	NA	NA	NA	NA	NA	NA	NA	NA	NA	NA	NA	NA	NA	NA	NA	NA	NA	NA	NA	NA	NA	NA	NA	NA	NA	NA	NA	NA	NA
1.1.1.40	Malate dehydrogenase (oxaloacetate-decarboxylating) (NADP(+)).	3	7406	4	NA	NA	2	NA	NA	NA	0	0	1237	NA	1539	1	NA	NA	NA	8	NA	NA	NA	NA	NA	NA	NA	NA	NA	NA	NA	NA	NA	NA	NA	NA	NA	NA	NA	NA	NA	NA	26	9	0	28	NA	NA	NA
1.1.1.40	Malate dehydrogenase (oxaloacetate-decarboxylating) (NADP(+)).	5	7408	650	0	0	3468	NA	114	0	NA	NA	NA	0	NA	NA	NA	NA	NA	NA	NA	NA	NA	NA	NA	NA	NA	NA	NA	NA	NA	NA	NA	NA	NA	NA	NA	NA	NA	NA	NA	NA	NA	NA	NA	NA	NA	NA	NA
1.1.1.40	Malate dehydrogenase (oxaloacetate-decarboxylating) (NADP(+)).	7	74010	2106	0	0	1960	0	23	0	NA	NA	NA	NA	NA	NA	NA	NA	NA	NA	NA	NA	NA	NA	NA	NA	NA	NA	NA	NA	NA	NA	NA	NA	NA	NA	NA	NA	NA	NA	NA	NA	NA	NA	NA	NA	NA	NA	NA
1.1.1.40	Malate dehydrogenase (oxaloacetate-decarboxylating) (NADP(+)).	9	7405	NA	NA	NA	5	0	NA	NA	0	NA	NA	0	2	59	0	3	6	5	0	0	0	0	5	0	15	6	0	0	24	0	0	232	0	0	0	0	0	0	0	0	NA	NA	NA	NA	NA	NA	NA
1.1.1.40	Malate dehydrogenase (oxaloacetate-decarboxylating) (NADP(+)).	11	7407	NA	0	NA	37	NA	NA	NA	0	NA	NA	NA	32	178	0	1	12	NA	NA	NA	NA	NA	NA	NA	NA	NA	NA	NA	NA	NA	NA	NA	NA	NA	NA	NA	NA	NA	NA	NA	NA	NA	NA	NA	158	46	0
1.1.1.405	Ribitol-5-phosphate 2-dehydrogenase (NADP(+)).	0	74010	1632	0	0	0	0	0	0	NA	NA	NA	NA	NA	NA	NA	NA	NA	NA	NA	NA	NA	NA	NA	NA	NA	NA	NA	NA	NA	NA	NA	NA	NA	NA	NA	NA	NA	NA	NA	NA	NA	NA	NA	NA	NA	NA	NA
1.1.1.405	Ribitol-5-phosphate 2-dehydrogenase (NADP(+)).	0	7405	NA	NA	NA	0	0	NA	NA	0	NA	NA	0	0	0	0	5	0	0	0	0	0	0	0	0	0	0	0	0	0	0	0	0	0	0	0	0	0	0	0	0	NA	NA	NA	NA	NA	NA	NA
1.1.1.405	Ribitol-5-phosphate 2-dehydrogenase (NADP(+)).	0	7406	8	NA	NA	0	NA	NA	NA	0	0	0	NA	0	0	NA	NA	NA	0	NA	NA	NA	NA	NA	NA	NA	NA	NA	NA	NA	NA	NA	NA	NA	NA	NA	NA	NA	NA	NA	NA	0	0	0	0	NA	NA	NA
1.1.1.405	Ribitol-5-phosphate 2-dehydrogenase (NADP(+)).	0	7408	498	0	0	0	NA	0	0	NA	NA	NA	0	NA	NA	NA	NA	NA	NA	NA	NA	NA	NA	NA	NA	NA	NA	NA	NA	NA	NA	NA	NA	NA	NA	NA	NA	NA	NA	NA	NA	NA	NA	NA	NA	NA	NA	NA
1.1.1.405	Ribitol-5-phosphate 2-dehydrogenase (NADP(+)).	0	7409	6	0	0	NA	NA	NA	NA	0	0	0	NA	NA	NA	NA	NA	NA	NA	NA	NA	NA	NA	NA	NA	NA	NA	NA	NA	NA	NA	NA	NA	NA	NA	NA	NA	NA	NA	NA	NA	NA	NA	NA	NA	NA	NA	NA
1.1.1.405	Ribitol-5-phosphate 2-dehydrogenase (NADP(+)).	2	7407	NA	0	NA	0	NA	NA	NA	0	NA	NA	NA	0	0	0	2	0	NA	NA	NA	NA	NA	NA	NA	NA	NA	NA	NA	NA	NA	NA	NA	NA	NA	NA	NA	NA	NA	NA	NA	NA	NA	NA	NA	0	0	0
1.1.1.41	NA	0	7407	NA	0	NA	0	NA	NA	NA	0	NA	NA	NA	0	0	0	0	0	NA	NA	NA	NA	NA	NA	NA	NA	NA	NA	NA	NA	NA	NA	NA	NA	NA	NA	NA	NA	NA	NA	NA	NA	NA	NA	NA	0	13	0
1.1.1.411	NA	0	7409	0	0	0	NA	NA	NA	NA	0	788	12	NA	NA	NA	NA	NA	NA	NA	NA	NA	NA	NA	NA	NA	NA	NA	NA	NA	NA	NA	NA	NA	NA	NA	NA	NA	NA	NA	NA	NA	NA	NA	NA	NA	NA	NA	NA
1.1.1.411	NA	5	7406	0	NA	NA	0	NA	NA	NA	0	1	544	NA	0	0	NA	NA	NA	0	NA	NA	NA	NA	NA	NA	NA	NA	NA	NA	NA	NA	NA	NA	NA	NA	NA	NA	NA	NA	NA	NA	0	0	0	0	NA	NA	NA
1.1.1.414	NA	0	7406	0	NA	NA	0	NA	NA	NA	0	5	633	NA	0	0	NA	NA	NA	0	NA	NA	NA	NA	NA	NA	NA	NA	NA	NA	NA	NA	NA	NA	NA	NA	NA	NA	NA	NA	NA	NA	0	6	0	0	NA	NA	NA
1.1.1.414	NA	5	7409	0	0	0	NA	NA	NA	NA	0	206	107	NA	NA	NA	NA	NA	NA	NA	NA	NA	NA	NA	NA	NA	NA	NA	NA	NA	NA	NA	NA	NA	NA	NA	NA	NA	NA	NA	NA	NA	NA	NA	NA	NA	NA	NA	NA
1.1.1.42	Isocitrate dehydrogenase (NADP(+)).	0	7407	NA	11	NA	0	NA	NA	NA	329	NA	NA	NA	7	0	0	1	0	NA	NA	NA	NA	NA	NA	NA	NA	NA	NA	NA	NA	NA	NA	NA	NA	NA	NA	NA	NA	NA	NA	NA	NA	NA	NA	NA	0	13	5
1.1.1.42	Isocitrate dehydrogenase (NADP(+)).	1	74010	1737	5	52	0	0	9	0	NA	NA	NA	NA	NA	NA	NA	NA	NA	NA	NA	NA	NA	NA	NA	NA	NA	NA	NA	NA	NA	NA	NA	NA	NA	NA	NA	NA	NA	NA	NA	NA	NA	NA	NA	NA	NA	NA	NA
1.1.1.42	Isocitrate dehydrogenase (NADP(+)).	4	7409	1	0	0	NA	NA	NA	NA	15	819	0	NA	NA	NA	NA	NA	NA	NA	NA	NA	NA	NA	NA	NA	NA	NA	NA	NA	NA	NA	NA	NA	NA	NA	NA	NA	NA	NA	NA	NA	NA	NA	NA	NA	NA	NA	NA
1.1.1.42	Isocitrate dehydrogenase (NADP(+)).	13	7405	NA	NA	NA	0	23	NA	NA	902	NA	NA	0	2	0	0	13	0	6	131	0	0	0	2	971	18	0	0	0	9	0	0	108	0	0	2	0	0	16	28	0	NA	NA	NA	NA	NA	NA	NA
1.1.1.42	Isocitrate dehydrogenase (NADP(+)).	19	7406	3	NA	NA	0	NA	NA	NA	2	0	651	NA	578	0	NA	NA	NA	3	NA	NA	NA	NA	NA	NA	NA	NA	NA	NA	NA	NA	NA	NA	NA	NA	NA	NA	NA	NA	NA	NA	36	0	0	39	NA	NA	NA
1.1.1.42	Isocitrate dehydrogenase (NADP(+)).	25	7408	445	2	67	0	NA	41	0	NA	NA	NA	31	NA	NA	NA	NA	NA	NA	NA	NA	NA	NA	NA	NA	NA	NA	NA	NA	NA	NA	NA	NA	NA	NA	NA	NA	NA	NA	NA	NA	NA	NA	NA	NA	NA	NA	NA
1.1.1.43	Phosphogluconate 2-dehydrogenase.	0	7405	NA	NA	NA	0	0	NA	NA	0	NA	NA	0	1	0	0	0	0	1	0	0	0	0	0	0	0	0	0	0	0	0	0	0	0	0	0	0	0	0	0	0	NA	NA	NA	NA	NA	NA	NA
1.1.1.43	Phosphogluconate 2-dehydrogenase.	0	7406	0	NA	NA	0	NA	NA	NA	0	0	0	NA	708	0	NA	NA	NA	3	NA	NA	NA	NA	NA	NA	NA	NA	NA	NA	NA	NA	NA	NA	NA	NA	NA	NA	NA	NA	NA	NA	0	0	0	1	NA	NA	NA
1.1.1.43	Phosphogluconate 2-dehydrogenase.	0	7407	NA	0	NA	0	NA	NA	NA	0	NA	NA	NA	14	0	0	0	0	NA	NA	NA	NA	NA	NA	NA	NA	NA	NA	NA	NA	NA	NA	NA	NA	NA	NA	NA	NA	NA	NA	NA	NA	NA	NA	NA	0	0	0
1.1.1.44	Phosphogluconate dehydrogenase (NADP(+)-dependent. decarboxylating).	0	7407	NA	8	NA	54	NA	NA	NA	611	NA	NA	NA	12	0	0	3	0	NA	NA	NA	NA	NA	NA	NA	NA	NA	NA	NA	NA	NA	NA	NA	NA	NA	NA	NA	NA	NA	NA	NA	NA	NA	NA	NA	0	0	5
1.1.1.44	Phosphogluconate dehydrogenase (NADP(+)-dependent. decarboxylating).	1	74010	1989	1	72	1680	0	27	12	NA	NA	NA	NA	NA	NA	NA	NA	NA	NA	NA	NA	NA	NA	NA	NA	NA	NA	NA	NA	NA	NA	NA	NA	NA	NA	NA	NA	NA	NA	NA	NA	NA	NA	NA	NA	NA	NA	NA
1.1.1.44	Phosphogluconate dehydrogenase (NADP(+)-dependent. decarboxylating).	8	7405	NA	NA	NA	0	0	NA	NA	1583	NA	NA	0	26	0	0	6	0	0	118	204	0	2	3	2443	10	0	0	0	24	1	0	5	1	135	0	0	0	0	0	0	NA	NA	NA	NA	NA	NA	NA
1.1.1.44	Phosphogluconate dehydrogenase (NADP(+)-dependent. decarboxylating).	9	7408	550	2	107	3083	NA	119	420	NA	NA	NA	0	NA	NA	NA	NA	NA	NA	NA	NA	NA	NA	NA	NA	NA	NA	NA	NA	NA	NA	NA	NA	NA	NA	NA	NA	NA	NA	NA	NA	NA	NA	NA	NA	NA	NA	NA
1.1.1.44	Phosphogluconate dehydrogenase (NADP(+)-dependent. decarboxylating).	13	7409	5	0	0	NA	NA	NA	NA	31	1003	7	NA	NA	NA	NA	NA	NA	NA	NA	NA	NA	NA	NA	NA	NA	NA	NA	NA	NA	NA	NA	NA	NA	NA	NA	NA	NA	NA	NA	NA	NA	NA	NA	NA	NA	NA	NA
1.1.1.44	Phosphogluconate dehydrogenase (NADP(+)-dependent. decarboxylating).	26	7406	5	NA	NA	63	NA	NA	NA	21	14	435	NA	63	0	NA	NA	NA	0	NA	NA	NA	NA	NA	NA	NA	NA	NA	NA	NA	NA	NA	NA	NA	NA	NA	NA	NA	NA	NA	NA	0	177	0	0	NA	NA	NA
1.1.1.46	L-arabinose 1-dehydrogenase.	0	7405	NA	NA	NA	0	0	NA	NA	0	NA	NA	0	0	0	0	0	0	0	0	0	0	0	0	0	0	0	0	0	0	0	0	88	0	0	0	0	0	0	0	0	NA	NA	NA	NA	NA	NA	NA
1.1.1.46	L-arabinose 1-dehydrogenase.	0	7406	0	NA	NA	0	NA	NA	NA	0	0	571	NA	545	0	NA	NA	NA	0	NA	NA	NA	NA	NA	NA	NA	NA	NA	NA	NA	NA	NA	NA	NA	NA	NA	NA	NA	NA	NA	NA	0	0	0	0	NA	NA	NA
1.1.1.46	L-arabinose 1-dehydrogenase.	0	7407	NA	0	NA	0	NA	NA	NA	0	NA	NA	NA	20	0	0	0	0	NA	NA	NA	NA	NA	NA	NA	NA	NA	NA	NA	NA	NA	NA	NA	NA	NA	NA	NA	NA	NA	NA	NA	NA	NA	NA	NA	0	0	0
1.1.1.46	L-arabinose 1-dehydrogenase.	2	7409	0	0	0	NA	NA	NA	NA	0	708	0	NA	NA	NA	NA	NA	NA	NA	NA	NA	NA	NA	NA	NA	NA	NA	NA	NA	NA	NA	NA	NA	NA	NA	NA	NA	NA	NA	NA	NA	NA	NA	NA	NA	NA	NA	NA
1.1.1.47	Glucose 1-dehydrogenase (NAD(P)(+)).	0	7405	NA	NA	NA	3	0	NA	NA	0	NA	NA	0	0	0	0	2	0	0	0	0	0	0	4	0	9	18	0	0	138	0	0	109	0	0	0	0	0	0	0	0	NA	NA	NA	NA	NA	NA	NA
1.1.1.47	Glucose 1-dehydrogenase (NAD(P)(+)).	0	7407	NA	0	NA	636	NA	NA	NA	0	NA	NA	NA	17	0	0	0	0	NA	NA	NA	NA	NA	NA	NA	NA	NA	NA	NA	NA	NA	NA	NA	NA	NA	NA	NA	NA	NA	NA	NA	NA	NA	NA	NA	0	0	0
1.1.1.47	Glucose 1-dehydrogenase (NAD(P)(+)).	2	7406	0	NA	NA	12	NA	NA	NA	0	2	1769	NA	434	0	NA	NA	NA	0	NA	NA	NA	NA	NA	NA	NA	NA	NA	NA	NA	NA	NA	NA	NA	NA	NA	NA	NA	NA	NA	NA	21	1	0	7	NA	NA	NA
1.1.1.47	Glucose 1-dehydrogenase (NAD(P)(+)).	9	74010	0	0	71	1031	0	13	0	NA	NA	NA	NA	NA	NA	NA	NA	NA	NA	NA	NA	NA	NA	NA	NA	NA	NA	NA	NA	NA	NA	NA	NA	NA	NA	NA	NA	NA	NA	NA	NA	NA	NA	NA	NA	NA	NA	NA
1.1.1.47	Glucose 1-dehydrogenase (NAD(P)(+)).	11	7408	0	0	86	1866	NA	46	0	NA	NA	NA	0	NA	NA	NA	NA	NA	NA	NA	NA	NA	NA	NA	NA	NA	NA	NA	NA	NA	NA	NA	NA	NA	NA	NA	NA	NA	NA	NA	NA	NA	NA	NA	NA	NA	NA	NA
1.1.1.47	Glucose 1-dehydrogenase (NAD(P)(+)).	11	7409	0	0	0	NA	NA	NA	NA	0	1371	4	NA	NA	NA	NA	NA	NA	NA	NA	NA	NA	NA	NA	NA	NA	NA	NA	NA	NA	NA	NA	NA	NA	NA	NA	NA	NA	NA	NA	NA	NA	NA	NA	NA	NA	NA	NA
1.1.1.49	Glucose-6-phosphate dehydrogenase (NADP(+)).	0	7407	NA	2	NA	572	NA	NA	NA	762	NA	NA	NA	28	0	0	2	0	NA	NA	NA	NA	NA	NA	NA	NA	NA	NA	NA	NA	NA	NA	NA	NA	NA	NA	NA	NA	NA	NA	NA	NA	NA	NA	NA	0	0	2
1.1.1.49	Glucose-6-phosphate dehydrogenase (NADP(+)).	2	7406	8	NA	NA	37	NA	NA	NA	21	2	756	NA	675	0	NA	NA	NA	0	NA	NA	NA	NA	NA	NA	NA	NA	NA	NA	NA	NA	NA	NA	NA	NA	NA	NA	NA	NA	NA	NA	0	5	0	56	NA	NA	NA
1.1.1.49	Glucose-6-phosphate dehydrogenase (NADP(+)).	3	7405	NA	NA	NA	1	0	NA	NA	1874	NA	NA	0	0	0	0	6	0	4	103	182	0	0	3	1697	6	0	0	0	13	1	0	140	0	135	0	0	3	0	0	0	NA	NA	NA	NA	NA	NA	NA
1.1.1.49	Glucose-6-phosphate dehydrogenase (NADP(+)).	3	7408	901	0	94	3383	NA	27	433	NA	NA	NA	0	NA	NA	NA	NA	NA	NA	NA	NA	NA	NA	NA	NA	NA	NA	NA	NA	NA	NA	NA	NA	NA	NA	NA	NA	NA	NA	NA	NA	NA	NA	NA	NA	NA	NA	NA
1.1.1.49	Glucose-6-phosphate dehydrogenase (NADP(+)).	11	7409	9	0	0	NA	NA	NA	NA	31	972	0	NA	NA	NA	NA	NA	NA	NA	NA	NA	NA	NA	NA	NA	NA	NA	NA	NA	NA	NA	NA	NA	NA	NA	NA	NA	NA	NA	NA	NA	NA	NA	NA	NA	NA	NA	NA
1.1.1.49	Glucose-6-phosphate dehydrogenase (NADP(+)).	16	74010	3041	0	74	2087	0	11	3	NA	NA	NA	NA	NA	NA	NA	NA	NA	NA	NA	NA	NA	NA	NA	NA	NA	NA	NA	NA	NA	NA	NA	NA	NA	NA	NA	NA	NA	NA	NA	NA	NA	NA	NA	NA	NA	NA	NA
1.1.1.5	Transferred entry: 1.1.1.303 and 1.1.1.304.	0	74010	0	0	0	0	0	0	6	NA	NA	NA	NA	NA	NA	NA	NA	NA	NA	NA	NA	NA	NA	NA	NA	NA	NA	NA	NA	NA	NA	NA	NA	NA	NA	NA	NA	NA	NA	NA	NA	NA	NA	NA	NA	NA	NA	NA
1.1.1.5	Transferred entry: 1.1.1.303 and 1.1.1.304.	0	7405	NA	NA	NA	0	0	NA	NA	0	NA	NA	0	0	0	0	0	0	0	0	0	0	0	0	0	0	0	0	0	0	0	0	0	0	0	0	0	1	0	0	0	NA	NA	NA	NA	NA	NA	NA
1.1.1.5	Transferred entry: 1.1.1.303 and 1.1.1.304.	0	7406	0	NA	NA	0	NA	NA	NA	0	0	0	NA	0	0	NA	NA	NA	0	NA	NA	NA	NA	NA	NA	NA	NA	NA	NA	NA	NA	NA	NA	NA	NA	NA	NA	NA	NA	NA	NA	5	0	0	2	NA	NA	NA
1.1.1.5	Transferred entry: 1.1.1.303 and 1.1.1.304.	1	7407	NA	0	NA	0	NA	NA	NA	0	NA	NA	NA	0	0	0	0	0	NA	NA	NA	NA	NA	NA	NA	NA	NA	NA	NA	NA	NA	NA	NA	NA	NA	NA	NA	NA	NA	NA	NA	NA	NA	NA	NA	0	0	0
1.1.1.5	Transferred entry: 1.1.1.303 and 1.1.1.304.	11	7408	0	0	0	0	NA	0	235	NA	NA	NA	0	NA	NA	NA	NA	NA	NA	NA	NA	NA	NA	NA	NA	NA	NA	NA	NA	NA	NA	NA	NA	NA	NA	NA	NA	NA	NA	NA	NA	NA	NA	NA	NA	NA	NA	NA
1.1.1.50	NA	0	7406	0	NA	NA	0	NA	NA	NA	0	0	0	NA	1	0	NA	NA	NA	0	NA	NA	NA	NA	NA	NA	NA	NA	NA	NA	NA	NA	NA	NA	NA	NA	NA	NA	NA	NA	NA	NA	0	0	0	0	NA	NA	NA
1.1.1.51	NA	0	7406	0	NA	NA	0	NA	NA	NA	0	0	0	NA	0	0	NA	NA	NA	0	NA	NA	NA	NA	NA	NA	NA	NA	NA	NA	NA	NA	NA	NA	NA	NA	NA	NA	NA	NA	NA	NA	9	0	0	0	NA	NA	NA
1.1.1.53	3-alpha(or 20-beta)-hydroxysteroid dehydrogenase.	0	7405	NA	NA	NA	0	0	NA	NA	0	NA	NA	0	0	0	0	0	0	0	0	0	0	0	0	0	7	0	0	0	0	0	0	0	0	0	0	0	0	0	0	0	NA	NA	NA	NA	NA	NA	NA
1.1.1.53	3-alpha(or 20-beta)-hydroxysteroid dehydrogenase.	0	7406	0	NA	NA	0	NA	NA	NA	0	0	506	NA	0	0	NA	NA	NA	0	NA	NA	NA	NA	NA	NA	NA	NA	NA	NA	NA	NA	NA	NA	NA	NA	NA	NA	NA	NA	NA	NA	9	0	0	57	NA	NA	NA
1.1.1.53	3-alpha(or 20-beta)-hydroxysteroid dehydrogenase.	0	7409	0	0	0	NA	NA	NA	NA	0	745	0	NA	NA	NA	NA	NA	NA	NA	NA	NA	NA	NA	NA	NA	NA	NA	NA	NA	NA	NA	NA	NA	NA	NA	NA	NA	NA	NA	NA	NA	NA	NA	NA	NA	NA	NA	NA
1.1.1.56	Ribitol 2-dehydrogenase.	0	7405	NA	NA	NA	0	0	NA	NA	0	NA	NA	0	2	0	0	0	0	0	0	0	0	0	0	0	0	0	0	0	0	0	0	101	0	0	0	0	0	0	0	0	NA	NA	NA	NA	NA	NA	NA
1.1.1.56	Ribitol 2-dehydrogenase.	0	7406	0	NA	NA	0	NA	NA	NA	0	0	0	NA	1395	0	NA	NA	NA	0	NA	NA	NA	NA	NA	NA	NA	NA	NA	NA	NA	NA	NA	NA	NA	NA	NA	NA	NA	NA	NA	NA	0	0	0	0	NA	NA	NA
1.1.1.56	Ribitol 2-dehydrogenase.	0	7407	NA	0	NA	0	NA	NA	NA	0	NA	NA	NA	22	0	0	0	0	NA	NA	NA	NA	NA	NA	NA	NA	NA	NA	NA	NA	NA	NA	NA	NA	NA	NA	NA	NA	NA	NA	NA	NA	NA	NA	NA	0	0	0
1.1.1.57	Fructuronate reductase.	0	7405	NA	NA	NA	0	0	NA	NA	0	NA	NA	0	4	0	0	0	2	7	0	0	0	0	4	0	37	0	0	0	0	0	0	279	2	0	0	0	0	0	0	0	NA	NA	NA	NA	NA	NA	NA
1.1.1.57	Fructuronate reductase.	0	7407	NA	0	NA	0	NA	NA	NA	0	NA	NA	NA	39	1	0	0	21	NA	NA	NA	NA	NA	NA	NA	NA	NA	NA	NA	NA	NA	NA	NA	NA	NA	NA	NA	NA	NA	NA	NA	NA	NA	NA	NA	0	0	0
1.1.1.57	Fructuronate reductase.	2	7409	0	0	0	NA	NA	NA	NA	0	3206	440	NA	NA	NA	NA	NA	NA	NA	NA	NA	NA	NA	NA	NA	NA	NA	NA	NA	NA	NA	NA	NA	NA	NA	NA	NA	NA	NA	NA	NA	NA	NA	NA	NA	NA	NA	NA
1.1.1.57	Fructuronate reductase.	4	7406	0	NA	NA	0	NA	NA	NA	0	5	1597	NA	1838	0	NA	NA	NA	3	NA	NA	NA	NA	NA	NA	NA	NA	NA	NA	NA	NA	NA	NA	NA	NA	NA	NA	NA	NA	NA	NA	0	2	2	0	NA	NA	NA
1.1.1.58	Tagaturonate reductase.	0	7405	NA	NA	NA	0	0	NA	NA	0	NA	NA	0	2	0	0	0	0	3	0	0	0	0	1	0	19	0	0	0	0	0	0	99	0	0	0	0	0	0	0	0	NA	NA	NA	NA	NA	NA	NA
1.1.1.58	Tagaturonate reductase.	0	7406	0	NA	NA	0	NA	NA	NA	0	2	768	NA	804	0	NA	NA	NA	16	NA	NA	NA	NA	NA	NA	NA	NA	NA	NA	NA	NA	NA	NA	NA	NA	NA	NA	NA	NA	NA	NA	0	1	0	0	NA	NA	NA
1.1.1.58	Tagaturonate reductase.	0	7407	NA	0	NA	0	NA	NA	NA	0	NA	NA	NA	13	0	0	0	0	NA	NA	NA	NA	NA	NA	NA	NA	NA	NA	NA	NA	NA	NA	NA	NA	NA	NA	NA	NA	NA	NA	NA	NA	NA	NA	NA	0	0	0
1.1.1.58	Tagaturonate reductase.	106	7409	0	0	0	NA	NA	NA	NA	0	590	25	NA	NA	NA	NA	NA	NA	NA	NA	NA	NA	NA	NA	NA	NA	NA	NA	NA	NA	NA	NA	NA	NA	NA	NA	NA	NA	NA	NA	NA	NA	NA	NA	NA	NA	NA	NA
1.1.1.6	Glycerol dehydrogenase.	0	74010	2113	0	0	1521	1	0	2	NA	NA	NA	NA	NA	NA	NA	NA	NA	NA	NA	NA	NA	NA	NA	NA	NA	NA	NA	NA	NA	NA	NA	NA	NA	NA	NA	NA	NA	NA	NA	NA	NA	NA	NA	NA	NA	NA	NA
1.1.1.6	Glycerol dehydrogenase.	2	7406	3	NA	NA	60	NA	NA	NA	0	7	2889	NA	1742	3	NA	NA	NA	17	NA	NA	NA	NA	NA	NA	NA	NA	NA	NA	NA	NA	NA	NA	NA	NA	NA	NA	NA	NA	NA	NA	0	5	0	0	NA	NA	NA
1.1.1.6	Glycerol dehydrogenase.	2	7409	9	0	0	NA	NA	NA	NA	0	2820	5	NA	NA	NA	NA	NA	NA	NA	NA	NA	NA	NA	NA	NA	NA	NA	NA	NA	NA	NA	NA	NA	NA	NA	NA	NA	NA	NA	NA	NA	NA	NA	NA	NA	NA	NA	NA
1.1.1.6	Glycerol dehydrogenase.	4	7408	651	0	0	2494	NA	0	226	NA	NA	NA	19	NA	NA	NA	NA	NA	NA	NA	NA	NA	NA	NA	NA	NA	NA	NA	NA	NA	NA	NA	NA	NA	NA	NA	NA	NA	NA	NA	NA	NA	NA	NA	NA	NA	NA	NA
1.1.1.6	Glycerol dehydrogenase.	7	7407	NA	0	NA	117	NA	NA	NA	0	NA	NA	NA	83	60	0	0	0	NA	NA	NA	NA	NA	NA	NA	NA	NA	NA	NA	NA	NA	NA	NA	NA	NA	NA	NA	NA	NA	NA	NA	NA	NA	NA	NA	0	0	0
1.1.1.6	Glycerol dehydrogenase.	30	7405	NA	NA	NA	3	22	NA	NA	0	NA	NA	0	11	4	0	0	0	9	0	0	0	8	5	2363	57	17	0	0	13	0	15	534	0	0	1	0	0	0	0	6	NA	NA	NA	NA	NA	NA	NA
1.1.1.60	2-hydroxy-3-oxopropionate reductase.	1	7405	NA	NA	NA	0	0	NA	NA	0	NA	NA	0	4	0	0	0	0	2	0	0	0	0	5	0	6	16	0	0	13	0	0	211	1	47	0	0	0	0	0	0	NA	NA	NA	NA	NA	NA	NA
1.1.1.60	2-hydroxy-3-oxopropionate reductase.	1	7407	NA	0	NA	233	NA	NA	NA	0	NA	NA	NA	24	0	0	0	0	NA	NA	NA	NA	NA	NA	NA	NA	NA	NA	NA	NA	NA	NA	NA	NA	NA	NA	NA	NA	NA	NA	NA	NA	NA	NA	NA	0	0	0
1.1.1.60	2-hydroxy-3-oxopropionate reductase.	3	7408	0	0	0	1408	NA	57	0	NA	NA	NA	0	NA	NA	NA	NA	NA	NA	NA	NA	NA	NA	NA	NA	NA	NA	NA	NA	NA	NA	NA	NA	NA	NA	NA	NA	NA	NA	NA	NA	NA	NA	NA	NA	NA	NA	NA
1.1.1.60	2-hydroxy-3-oxopropionate reductase.	4	74010	0	0	0	852	0	14	0	NA	NA	NA	NA	NA	NA	NA	NA	NA	NA	NA	NA	NA	NA	NA	NA	NA	NA	NA	NA	NA	NA	NA	NA	NA	NA	NA	NA	NA	NA	NA	NA	NA	NA	NA	NA	NA	NA	NA
1.1.1.60	2-hydroxy-3-oxopropionate reductase.	4	7409	0	0	0	NA	NA	NA	NA	0	4143	27	NA	NA	NA	NA	NA	NA	NA	NA	NA	NA	NA	NA	NA	NA	NA	NA	NA	NA	NA	NA	NA	NA	NA	NA	NA	NA	NA	NA	NA	NA	NA	NA	NA	NA	NA	NA
1.1.1.60	2-hydroxy-3-oxopropionate reductase.	7	7406	0	NA	NA	0	NA	NA	NA	0	6	3053	NA	1181	0	NA	NA	NA	22	NA	NA	NA	NA	NA	NA	NA	NA	NA	NA	NA	NA	NA	NA	NA	NA	NA	NA	NA	NA	NA	NA	5	6	0	9	NA	NA	NA
1.1.1.61	NA	0	7405	NA	NA	NA	0	0	NA	NA	0	NA	NA	0	0	0	0	0	0	0	0	0	0	0	0	0	0	16	0	0	0	0	0	0	0	0	0	0	0	0	0	0	NA	NA	NA	NA	NA	NA	NA
1.1.1.62	17-beta-estradiol 17-dehydrogenase.	0	7405	NA	NA	NA	0	0	NA	NA	0	NA	NA	0	1	0	0	0	0	0	0	0	0	0	0	0	0	0	0	0	0	0	0	89	0	0	0	0	0	0	0	0	NA	NA	NA	NA	NA	NA	NA
1.1.1.62	17-beta-estradiol 17-dehydrogenase.	0	7406	0	NA	NA	0	NA	NA	NA	0	0	0	NA	542	0	NA	NA	NA	0	NA	NA	NA	NA	NA	NA	NA	NA	NA	NA	NA	NA	NA	NA	NA	NA	NA	NA	NA	NA	NA	NA	0	0	0	0	NA	NA	NA
1.1.1.62	17-beta-estradiol 17-dehydrogenase.	0	7407	NA	0	NA	0	NA	NA	NA	0	NA	NA	NA	11	0	0	0	0	NA	NA	NA	NA	NA	NA	NA	NA	NA	NA	NA	NA	NA	NA	NA	NA	NA	NA	NA	NA	NA	NA	NA	NA	NA	NA	NA	0	0	0
1.1.1.65	Pyridoxine 4-dehydrogenase.	0	7406	0	NA	NA	0	NA	NA	NA	6	0	0	NA	0	0	NA	NA	NA	0	NA	NA	NA	NA	NA	NA	NA	NA	NA	NA	NA	NA	NA	NA	NA	NA	NA	NA	NA	NA	NA	NA	0	0	0	0	NA	NA	NA
1.1.1.65	Pyridoxine 4-dehydrogenase.	0	7409	0	0	0	NA	NA	NA	NA	7	0	0	NA	NA	NA	NA	NA	NA	NA	NA	NA	NA	NA	NA	NA	NA	NA	NA	NA	NA	NA	NA	NA	NA	NA	NA	NA	NA	NA	NA	NA	NA	NA	NA	NA	NA	NA	NA
1.1.1.65	Pyridoxine 4-dehydrogenase.	2	7405	NA	NA	NA	0	0	NA	NA	1044	NA	NA	0	0	0	0	0	0	0	0	0	0	0	0	1248	0	0	0	0	0	0	0	0	0	0	0	0	0	0	0	0	NA	NA	NA	NA	NA	NA	NA
1.1.1.65	Pyridoxine 4-dehydrogenase.	3	7407	NA	0	NA	0	NA	NA	NA	384	NA	NA	NA	0	0	0	0	0	NA	NA	NA	NA	NA	NA	NA	NA	NA	NA	NA	NA	NA	NA	NA	NA	NA	NA	NA	NA	NA	NA	NA	NA	NA	NA	NA	0	0	0
1.1.1.67	Mannitol 2-dehydrogenase.	0	7405	NA	NA	NA	0	0	NA	NA	0	NA	NA	0	3	0	0	0	0	0	0	0	0	0	0	0	10	0	0	0	0	0	0	125	2	0	0	0	0	0	0	0	NA	NA	NA	NA	NA	NA	NA
1.1.1.67	Mannitol 2-dehydrogenase.	0	7407	NA	0	NA	0	NA	NA	NA	0	NA	NA	NA	9	0	0	0	0	NA	NA	NA	NA	NA	NA	NA	NA	NA	NA	NA	NA	NA	NA	NA	NA	NA	NA	NA	NA	NA	NA	NA	NA	NA	NA	NA	0	0	0
1.1.1.67	Mannitol 2-dehydrogenase.	1	7406	0	NA	NA	0	NA	NA	NA	0	2	716	NA	797	0	NA	NA	NA	0	NA	NA	NA	NA	NA	NA	NA	NA	NA	NA	NA	NA	NA	NA	NA	NA	NA	NA	NA	NA	NA	NA	0	1	0	4	NA	NA	NA
1.1.1.67	Mannitol 2-dehydrogenase.	1	7409	0	0	0	NA	NA	NA	NA	0	1944	0	NA	NA	NA	NA	NA	NA	NA	NA	NA	NA	NA	NA	NA	NA	NA	NA	NA	NA	NA	NA	NA	NA	NA	NA	NA	NA	NA	NA	NA	NA	NA	NA	NA	NA	NA	NA
1.1.1.69	Gluconate 5-dehydrogenase.	0	7405	NA	NA	NA	0	0	NA	NA	0	NA	NA	0	0	0	0	0	0	5	0	0	0	0	1	0	13	0	0	0	113	0	0	147	0	0	0	0	0	0	0	0	NA	NA	NA	NA	NA	NA	NA
1.1.1.69	Gluconate 5-dehydrogenase.	1	74010	0	0	0	1045	0	0	0	NA	NA	NA	NA	NA	NA	NA	NA	NA	NA	NA	NA	NA	NA	NA	NA	NA	NA	NA	NA	NA	NA	NA	NA	NA	NA	NA	NA	NA	NA	NA	NA	NA	NA	NA	NA	NA	NA	NA
1.1.1.69	Gluconate 5-dehydrogenase.	1	7406	0	NA	NA	0	NA	NA	NA	0	0	959	NA	0	0	NA	NA	NA	0	NA	NA	NA	NA	NA	NA	NA	NA	NA	NA	NA	NA	NA	NA	NA	NA	NA	NA	NA	NA	NA	NA	0	0	0	75	NA	NA	NA
1.1.1.69	Gluconate 5-dehydrogenase.	1	7407	NA	0	NA	16	NA	NA	NA	0	NA	NA	NA	0	0	0	0	0	NA	NA	NA	NA	NA	NA	NA	NA	NA	NA	NA	NA	NA	NA	NA	NA	NA	NA	NA	NA	NA	NA	NA	NA	NA	NA	NA	0	0	0
1.1.1.69	Gluconate 5-dehydrogenase.	2	7409	0	0	0	NA	NA	NA	NA	0	1424	2	NA	NA	NA	NA	NA	NA	NA	NA	NA	NA	NA	NA	NA	NA	NA	NA	NA	NA	NA	NA	NA	NA	NA	NA	NA	NA	NA	NA	NA	NA	NA	NA	NA	NA	NA	NA
1.1.1.69	Gluconate 5-dehydrogenase.	4	7408	0	0	0	1810	NA	0	0	NA	NA	NA	0	NA	NA	NA	NA	NA	NA	NA	NA	NA	NA	NA	NA	NA	NA	NA	NA	NA	NA	NA	NA	NA	NA	NA	NA	NA	NA	NA	NA	NA	NA	NA	NA	NA	NA	NA
1.1.1.75	(R)-aminopropanol dehydrogenase.	0	74010	0	0	0	185	0	0	0	NA	NA	NA	NA	NA	NA	NA	NA	NA	NA	NA	NA	NA	NA	NA	NA	NA	NA	NA	NA	NA	NA	NA	NA	NA	NA	NA	NA	NA	NA	NA	NA	NA	NA	NA	NA	NA	NA	NA
1.1.1.75	(R)-aminopropanol dehydrogenase.	0	7407	NA	0	NA	82	NA	NA	NA	0	NA	NA	NA	54	0	0	0	0	NA	NA	NA	NA	NA	NA	NA	NA	NA	NA	NA	NA	NA	NA	NA	NA	NA	NA	NA	NA	NA	NA	NA	NA	NA	NA	NA	0	0	0
1.1.1.75	(R)-aminopropanol dehydrogenase.	0	7408	0	0	0	241	NA	0	0	NA	NA	NA	0	NA	NA	NA	NA	NA	NA	NA	NA	NA	NA	NA	NA	NA	NA	NA	NA	NA	NA	NA	NA	NA	NA	NA	NA	NA	NA	NA	NA	NA	NA	NA	NA	NA	NA	NA
1.1.1.75	(R)-aminopropanol dehydrogenase.	1	7406	0	NA	NA	59	NA	NA	NA	0	7	1401	NA	1742	0	NA	NA	NA	0	NA	NA	NA	NA	NA	NA	NA	NA	NA	NA	NA	NA	NA	NA	NA	NA	NA	NA	NA	NA	NA	NA	0	5	0	0	NA	NA	NA
1.1.1.75	(R)-aminopropanol dehydrogenase.	2	7409	0	0	0	NA	NA	NA	NA	0	2013	5	NA	NA	NA	NA	NA	NA	NA	NA	NA	NA	NA	NA	NA	NA	NA	NA	NA	NA	NA	NA	NA	NA	NA	NA	NA	NA	NA	NA	NA	NA	NA	NA	NA	NA	NA	NA
1.1.1.75	(R)-aminopropanol dehydrogenase.	3	7405	NA	NA	NA	1	0	NA	NA	0	NA	NA	0	11	0	0	0	0	0	0	0	0	0	0	0	45	0	0	0	0	0	0	440	0	0	1	0	0	0	0	0	NA	NA	NA	NA	NA	NA	NA
1.1.1.76	NA	0	7406	0	NA	NA	0	NA	NA	NA	0	0	0	NA	0	0	NA	NA	NA	0	NA	NA	NA	NA	NA	NA	NA	NA	NA	NA	NA	NA	NA	NA	NA	NA	NA	NA	NA	NA	NA	NA	5	0	0	0	NA	NA	NA
1.1.1.77	Lactaldehyde reductase.	0	7409	0	0	0	NA	NA	NA	NA	9	916	0	NA	NA	NA	NA	NA	NA	NA	NA	NA	NA	NA	NA	NA	NA	NA	NA	NA	NA	NA	NA	NA	NA	NA	NA	NA	NA	NA	NA	NA	NA	NA	NA	NA	NA	NA	NA
1.1.1.77	Lactaldehyde reductase.	1	7406	0	NA	NA	0	NA	NA	NA	5	0	1536	NA	1320	0	NA	NA	NA	0	NA	NA	NA	NA	NA	NA	NA	NA	NA	NA	NA	NA	NA	NA	NA	NA	NA	NA	NA	NA	NA	NA	28	5	0	0	NA	NA	NA
1.1.1.77	Lactaldehyde reductase.	2	7405	NA	NA	NA	0	0	NA	NA	1113	NA	NA	0	8	1	0	0	2	0	0	0	0	0	0	1160	41	19	0	0	203	0	0	526	0	0	0	0	0	0	0	8	NA	NA	NA	NA	NA	NA	NA
1.1.1.77	Lactaldehyde reductase.	10	7407	NA	0	NA	0	NA	NA	NA	497	NA	NA	NA	49	91	0	0	10	NA	NA	NA	NA	NA	NA	NA	NA	NA	NA	NA	NA	NA	NA	NA	NA	NA	NA	NA	NA	NA	NA	NA	NA	NA	NA	NA	0	0	0
1.1.1.79	Glyoxylate reductase (NADP(+)).	3	7407	NA	0	NA	60	NA	NA	NA	0	NA	NA	NA	19	396	0	6	10	NA	NA	NA	NA	NA	NA	NA	NA	NA	NA	NA	NA	NA	NA	NA	NA	NA	NA	NA	NA	NA	NA	NA	NA	NA	NA	NA	0	0	0
1.1.1.79	Glyoxylate reductase (NADP(+)).	3	7409	9	0	0	NA	NA	NA	NA	0	2163	1	NA	NA	NA	NA	NA	NA	NA	NA	NA	NA	NA	NA	NA	NA	NA	NA	NA	NA	NA	NA	NA	NA	NA	NA	NA	NA	NA	NA	NA	NA	NA	NA	NA	NA	NA	NA
1.1.1.79	Glyoxylate reductase (NADP(+)).	4	7405	NA	NA	NA	3	0	NA	NA	0	NA	NA	0	23	76	0	5	14	4	0	0	0	0	9	2018	16	0	0	0	0	0	0	520	0	0	0	0	0	0	0	2	NA	NA	NA	NA	NA	NA	NA
1.1.1.79	Glyoxylate reductase (NADP(+)).	8	7408	830	0	0	3503	NA	26	0	NA	NA	NA	0	NA	NA	NA	NA	NA	NA	NA	NA	NA	NA	NA	NA	NA	NA	NA	NA	NA	NA	NA	NA	NA	NA	NA	NA	NA	NA	NA	NA	NA	NA	NA	NA	NA	NA	NA
1.1.1.79	Glyoxylate reductase (NADP(+)).	10	7406	12	NA	NA	2	NA	NA	NA	0	2	1219	NA	1628	0	NA	NA	NA	5	NA	NA	NA	NA	NA	NA	NA	NA	NA	NA	NA	NA	NA	NA	NA	NA	NA	NA	NA	NA	NA	NA	13	4	0	233	NA	NA	NA
1.1.1.79	Glyoxylate reductase (NADP(+)).	13	74010	2854	0	0	2129	0	18	0	NA	NA	NA	NA	NA	NA	NA	NA	NA	NA	NA	NA	NA	NA	NA	NA	NA	NA	NA	NA	NA	NA	NA	NA	NA	NA	NA	NA	NA	NA	NA	NA	NA	NA	NA	NA	NA	NA	NA
1.1.1.8	Glycerol-3-phosphate dehydrogenase (NAD(+)).	0	7405	NA	NA	NA	0	0	NA	NA	0	NA	NA	0	2	0	0	0	0	1	0	0	0	0	0	0	8	0	0	0	0	0	0	135	0	0	0	0	0	0	0	0	NA	NA	NA	NA	NA	NA	NA
1.1.1.8	Glycerol-3-phosphate dehydrogenase (NAD(+)).	0	7406	0	NA	NA	0	NA	NA	NA	0	0	736	NA	593	0	NA	NA	NA	16	NA	NA	NA	NA	NA	NA	NA	NA	NA	NA	NA	NA	NA	NA	NA	NA	NA	NA	NA	NA	NA	NA	13	0	0	0	NA	NA	NA
1.1.1.8	Glycerol-3-phosphate dehydrogenase (NAD(+)).	0	7407	NA	0	NA	0	NA	NA	NA	0	NA	NA	NA	16	0	0	0	0	NA	NA	NA	NA	NA	NA	NA	NA	NA	NA	NA	NA	NA	NA	NA	NA	NA	NA	NA	NA	NA	NA	NA	NA	NA	NA	NA	0	0	0
1.1.1.8	Glycerol-3-phosphate dehydrogenase (NAD(+)).	0	7409	0	0	0	NA	NA	NA	NA	0	1091	1	NA	NA	NA	NA	NA	NA	NA	NA	NA	NA	NA	NA	NA	NA	NA	NA	NA	NA	NA	NA	NA	NA	NA	NA	NA	NA	NA	NA	NA	NA	NA	NA	NA	NA	NA	NA
1.1.1.80	Isopropanol dehydrogenase (NADP(+)).	0	74010	0	0	0	0	0	0	16	NA	NA	NA	NA	NA	NA	NA	NA	NA	NA	NA	NA	NA	NA	NA	NA	NA	NA	NA	NA	NA	NA	NA	NA	NA	NA	NA	NA	NA	NA	NA	NA	NA	NA	NA	NA	NA	NA	NA
1.1.1.80	Isopropanol dehydrogenase (NADP(+)).	1	7406	0	NA	NA	0	NA	NA	NA	0	0	0	NA	0	0	NA	NA	NA	0	NA	NA	NA	NA	NA	NA	NA	NA	NA	NA	NA	NA	NA	NA	NA	NA	NA	NA	NA	NA	NA	NA	0	0	0	0	NA	NA	NA
1.1.1.80	Isopropanol dehydrogenase (NADP(+)).	6	7408	0	0	0	0	NA	0	597	NA	NA	NA	0	NA	NA	NA	NA	NA	NA	NA	NA	NA	NA	NA	NA	NA	NA	NA	NA	NA	NA	NA	NA	NA	NA	NA	NA	NA	NA	NA	NA	NA	NA	NA	NA	NA	NA	NA
1.1.1.81	Hydroxypyruvate reductase.	0	74010	0	0	0	0	0	29	0	NA	NA	NA	NA	NA	NA	NA	NA	NA	NA	NA	NA	NA	NA	NA	NA	NA	NA	NA	NA	NA	NA	NA	NA	NA	NA	NA	NA	NA	NA	NA	NA	NA	NA	NA	NA	NA	NA	NA
1.1.1.81	Hydroxypyruvate reductase.	0	7407	NA	0	NA	0	NA	NA	NA	0	NA	NA	NA	19	0	0	4	0	NA	NA	NA	NA	NA	NA	NA	NA	NA	NA	NA	NA	NA	NA	NA	NA	NA	NA	NA	NA	NA	NA	NA	NA	NA	NA	NA	0	0	0
1.1.1.81	Hydroxypyruvate reductase.	0	7408	0	0	0	0	NA	44	0	NA	NA	NA	0	NA	NA	NA	NA	NA	NA	NA	NA	NA	NA	NA	NA	NA	NA	NA	NA	NA	NA	NA	NA	NA	NA	NA	NA	NA	NA	NA	NA	NA	NA	NA	NA	NA	NA	NA
1.1.1.81	Hydroxypyruvate reductase.	1	7405	NA	NA	NA	0	0	NA	NA	0	NA	NA	0	21	0	0	4	0	3	0	0	0	0	9	2018	16	0	0	0	0	0	0	408	0	0	0	0	0	0	0	0	NA	NA	NA	NA	NA	NA	NA
1.1.1.81	Hydroxypyruvate reductase.	3	7406	0	NA	NA	0	NA	NA	NA	0	2	1219	NA	1839	0	NA	NA	NA	5	NA	NA	NA	NA	NA	NA	NA	NA	NA	NA	NA	NA	NA	NA	NA	NA	NA	NA	NA	NA	NA	NA	13	4	9	200	NA	NA	NA
1.1.1.81	Hydroxypyruvate reductase.	3	7409	0	0	0	NA	NA	NA	NA	0	2163	1	NA	NA	NA	NA	NA	NA	NA	NA	NA	NA	NA	NA	NA	NA	NA	NA	NA	NA	NA	NA	NA	NA	NA	NA	NA	NA	NA	NA	NA	NA	NA	NA	NA	NA	NA	NA
1.1.1.83	D-malate dehydrogenase (decarboxylating).	1	7407	NA	0	NA	0	NA	NA	NA	0	NA	NA	NA	17	0	0	0	0	NA	NA	NA	NA	NA	NA	NA	NA	NA	NA	NA	NA	NA	NA	NA	NA	NA	NA	NA	NA	NA	NA	NA	NA	NA	NA	NA	0	0	0
1.1.1.83	D-malate dehydrogenase (decarboxylating).	2	7405	NA	NA	NA	0	0	NA	NA	0	NA	NA	0	1	0	0	0	0	0	0	0	0	0	0	0	8	0	0	0	0	0	0	187	0	0	0	0	0	0	0	0	NA	NA	NA	NA	NA	NA	NA
1.1.1.83	D-malate dehydrogenase (decarboxylating).	2	7406	0	NA	NA	0	NA	NA	NA	0	3	633	NA	1307	0	NA	NA	NA	0	NA	NA	NA	NA	NA	NA	NA	NA	NA	NA	NA	NA	NA	NA	NA	NA	NA	NA	NA	NA	NA	NA	19	0	0	0	NA	NA	NA
1.1.1.83	D-malate dehydrogenase (decarboxylating).	5	7409	0	0	0	NA	NA	NA	NA	0	597	0	NA	NA	NA	NA	NA	NA	NA	NA	NA	NA	NA	NA	NA	NA	NA	NA	NA	NA	NA	NA	NA	NA	NA	NA	NA	NA	NA	NA	NA	NA	NA	NA	NA	NA	NA	NA
1.1.1.85	3-isopropylmalate dehydrogenase.	2	7406	3	NA	NA	0	NA	NA	NA	4	6	1672	NA	933	1	NA	NA	NA	1	NA	NA	NA	NA	NA	NA	NA	NA	NA	NA	NA	NA	NA	NA	NA	NA	NA	NA	NA	NA	NA	NA	4	3	0	18	NA	NA	NA
1.1.1.85	3-isopropylmalate dehydrogenase.	5	7407	NA	0	NA	0	NA	NA	NA	350	NA	NA	NA	29	212	0	7	37	NA	NA	NA	NA	NA	NA	NA	NA	NA	NA	NA	NA	NA	NA	NA	NA	NA	NA	NA	NA	NA	NA	NA	NA	NA	NA	NA	0	0	4
1.1.1.85	3-isopropylmalate dehydrogenase.	8	7405	NA	NA	NA	0	27	NA	NA	1006	NA	NA	0	2	138	0	6	21	0	72	185	0	0	5	1050	12	0	0	0	54	0	0	214	0	0	0	0	0	2	32	2	NA	NA	NA	NA	NA	NA	NA
1.1.1.85	3-isopropylmalate dehydrogenase.	10	74010	1814	2	53	0	0	8	3	NA	NA	NA	NA	NA	NA	NA	NA	NA	NA	NA	NA	NA	NA	NA	NA	NA	NA	NA	NA	NA	NA	NA	NA	NA	NA	NA	NA	NA	NA	NA	NA	NA	NA	NA	NA	NA	NA	NA
1.1.1.85	3-isopropylmalate dehydrogenase.	14	7408	528	2	70	0	NA	22	235	NA	NA	NA	13	NA	NA	NA	NA	NA	NA	NA	NA	NA	NA	NA	NA	NA	NA	NA	NA	NA	NA	NA	NA	NA	NA	NA	NA	NA	NA	NA	NA	NA	NA	NA	NA	NA	NA	NA
1.1.1.85	3-isopropylmalate dehydrogenase.	15	7409	2	2	0	NA	NA	NA	NA	21	1992	2	NA	NA	NA	NA	NA	NA	NA	NA	NA	NA	NA	NA	NA	NA	NA	NA	NA	NA	NA	NA	NA	NA	NA	NA	NA	NA	NA	NA	NA	NA	NA	NA	NA	NA	NA	NA
1.1.1.86	Ketol-acid reductoisomerase (NADP(+)).	0	74010	1824	1	59	0	0	10	11	NA	NA	NA	NA	NA	NA	NA	NA	NA	NA	NA	NA	NA	NA	NA	NA	NA	NA	NA	NA	NA	NA	NA	NA	NA	NA	NA	NA	NA	NA	NA	NA	NA	NA	NA	NA	NA	NA	NA
1.1.1.86	Ketol-acid reductoisomerase (NADP(+)).	4	7408	498	2	88	0	NA	36	226	NA	NA	NA	27	NA	NA	NA	NA	NA	NA	NA	NA	NA	NA	NA	NA	NA	NA	NA	NA	NA	NA	NA	NA	NA	NA	NA	NA	NA	NA	NA	NA	NA	NA	NA	NA	NA	NA	NA
1.1.1.86	Ketol-acid reductoisomerase (NADP(+)).	8	7406	4	NA	NA	0	NA	NA	NA	9	0	829	NA	762	1	NA	NA	NA	11	NA	NA	NA	NA	NA	NA	NA	NA	NA	NA	NA	NA	NA	NA	NA	NA	NA	NA	NA	NA	NA	NA	2	0	1	43	NA	NA	NA
1.1.1.86	Ketol-acid reductoisomerase (NADP(+)).	11	7407	NA	2	NA	0	NA	NA	NA	553	NA	NA	NA	30	260	0	0	4	NA	NA	NA	NA	NA	NA	NA	NA	NA	NA	NA	NA	NA	NA	NA	NA	NA	NA	NA	NA	NA	NA	NA	NA	NA	NA	NA	0	0	7
1.1.1.86	Ketol-acid reductoisomerase (NADP(+)).	15	7409	3	0	1	NA	NA	NA	NA	24	1512	0	NA	NA	NA	NA	NA	NA	NA	NA	NA	NA	NA	NA	NA	NA	NA	NA	NA	NA	NA	NA	NA	NA	NA	NA	NA	NA	NA	NA	NA	NA	NA	NA	NA	NA	NA	NA
1.1.1.86	Ketol-acid reductoisomerase (NADP(+)).	28	7405	NA	NA	NA	0	28	NA	NA	1463	NA	NA	0	5	130	0	5	3	0	112	157	0	6	5	2495	16	0	0	0	4	0	0	190	0	0	0	0	0	7	24	4	NA	NA	NA	NA	NA	NA	NA
1.1.1.87	Homoisocitrate dehydrogenase.	0	7409	0	0	0	NA	NA	NA	NA	0	0	0	NA	NA	NA	NA	NA	NA	NA	NA	NA	NA	NA	NA	NA	NA	NA	NA	NA	NA	NA	NA	NA	NA	NA	NA	NA	NA	NA	NA	NA	NA	NA	NA	NA	NA	NA	NA
1.1.1.87	Homoisocitrate dehydrogenase.	10	7405	NA	NA	NA	0	0	NA	NA	0	NA	NA	0	0	0	0	0	0	0	0	0	0	0	0	0	0	0	0	0	0	0	0	0	0	0	0	0	0	13	0	0	NA	NA	NA	NA	NA	NA	NA
1.1.1.87	Homoisocitrate dehydrogenase.	17	7408	0	0	0	0	NA	0	0	NA	NA	NA	0	NA	NA	NA	NA	NA	NA	NA	NA	NA	NA	NA	NA	NA	NA	NA	NA	NA	NA	NA	NA	NA	NA	NA	NA	NA	NA	NA	NA	NA	NA	NA	NA	NA	NA	NA
1.1.1.88	Hydroxymethylglutaryl-CoA reductase.	0	74010	1908	0	74	0	0	0	22	NA	NA	NA	NA	NA	NA	NA	NA	NA	NA	NA	NA	NA	NA	NA	NA	NA	NA	NA	NA	NA	NA	NA	NA	NA	NA	NA	NA	NA	NA	NA	NA	NA	NA	NA	NA	NA	NA	NA
1.1.1.88	Hydroxymethylglutaryl-CoA reductase.	0	7405	NA	NA	NA	0	27	NA	NA	0	NA	NA	2	0	0	0	7	0	0	0	160	0	0	0	0	0	0	0	0	0	1	0	0	0	105	0	0	0	0	0	0	NA	NA	NA	NA	NA	NA	NA
1.1.1.88	Hydroxymethylglutaryl-CoA reductase.	0	7407	NA	0	NA	0	NA	NA	NA	0	NA	NA	NA	0	0	0	5	0	NA	NA	NA	NA	NA	NA	NA	NA	NA	NA	NA	NA	NA	NA	NA	NA	NA	NA	NA	NA	NA	NA	NA	NA	NA	NA	NA	0	0	0
1.1.1.88	Hydroxymethylglutaryl-CoA reductase.	0	7409	11	0	0	NA	NA	NA	NA	0	0	0	NA	NA	NA	NA	NA	NA	NA	NA	NA	NA	NA	NA	NA	NA	NA	NA	NA	NA	NA	NA	NA	NA	NA	NA	NA	NA	NA	NA	NA	NA	NA	NA	NA	NA	NA	NA
1.1.1.88	Hydroxymethylglutaryl-CoA reductase.	1	7406	6	NA	NA	0	NA	NA	NA	0	0	0	NA	0	0	NA	NA	NA	0	NA	NA	NA	NA	NA	NA	NA	NA	NA	NA	NA	NA	NA	NA	NA	NA	NA	NA	NA	NA	NA	NA	0	0	0	0	NA	NA	NA
1.1.1.88	Hydroxymethylglutaryl-CoA reductase.	6	7408	526	0	112	0	NA	0	282	NA	NA	NA	18	NA	NA	NA	NA	NA	NA	NA	NA	NA	NA	NA	NA	NA	NA	NA	NA	NA	NA	NA	NA	NA	NA	NA	NA	NA	NA	NA	NA	NA	NA	NA	NA	NA	NA	NA
1.1.1.9	D-xylulose reductase.	0	74010	0	0	0	0	0	0	0	NA	NA	NA	NA	NA	NA	NA	NA	NA	NA	NA	NA	NA	NA	NA	NA	NA	NA	NA	NA	NA	NA	NA	NA	NA	NA	NA	NA	NA	NA	NA	NA	NA	NA	NA	NA	NA	NA	NA
1.1.1.9	D-xylulose reductase.	0	7405	NA	NA	NA	0	0	NA	NA	0	NA	NA	0	0	0	0	0	0	0	0	0	0	0	0	0	7	0	0	0	0	0	0	0	0	0	0	0	0	0	0	0	NA	NA	NA	NA	NA	NA	NA
1.1.1.9	D-xylulose reductase.	0	7406	0	NA	NA	0	NA	NA	NA	0	0	643	NA	0	0	NA	NA	NA	0	NA	NA	NA	NA	NA	NA	NA	NA	NA	NA	NA	NA	NA	NA	NA	NA	NA	NA	NA	NA	NA	NA	0	0	0	0	NA	NA	NA
1.1.1.9	D-xylulose reductase.	3	7408	0	0	0	0	NA	0	220	NA	NA	NA	0	NA	NA	NA	NA	NA	NA	NA	NA	NA	NA	NA	NA	NA	NA	NA	NA	NA	NA	NA	NA	NA	NA	NA	NA	NA	NA	NA	NA	NA	NA	NA	NA	NA	NA	NA
1.1.1.9	D-xylulose reductase.	5	7409	0	0	0	NA	NA	NA	NA	0	0	0	NA	NA	NA	NA	NA	NA	NA	NA	NA	NA	NA	NA	NA	NA	NA	NA	NA	NA	NA	NA	NA	NA	NA	NA	NA	NA	NA	NA	NA	NA	NA	NA	NA	NA	NA	NA
1.1.1.90	Aryl-alcohol dehydrogenase.	0	7405	NA	NA	NA	0	0	NA	NA	0	NA	NA	0	1	0	0	0	0	0	0	0	0	0	0	0	0	0	0	0	0	0	0	114	0	0	0	0	0	0	0	0	NA	NA	NA	NA	NA	NA	NA
1.1.1.90	Aryl-alcohol dehydrogenase.	0	7407	NA	0	NA	0	NA	NA	NA	0	NA	NA	NA	18	0	0	0	0	NA	NA	NA	NA	NA	NA	NA	NA	NA	NA	NA	NA	NA	NA	NA	NA	NA	NA	NA	NA	NA	NA	NA	NA	NA	NA	NA	0	0	0
1.1.1.90	Aryl-alcohol dehydrogenase.	2	7406	0	NA	NA	0	NA	NA	NA	0	0	0	NA	784	0	NA	NA	NA	0	NA	NA	NA	NA	NA	NA	NA	NA	NA	NA	NA	NA	NA	NA	NA	NA	NA	NA	NA	NA	NA	NA	0	0	0	0	NA	NA	NA
1.1.1.90	Aryl-alcohol dehydrogenase.	2	7409	2	0	0	NA	NA	NA	NA	0	0	0	NA	NA	NA	NA	NA	NA	NA	NA	NA	NA	NA	NA	NA	NA	NA	NA	NA	NA	NA	NA	NA	NA	NA	NA	NA	NA	NA	NA	NA	NA	NA	NA	NA	NA	NA	NA
1.1.1.90	Aryl-alcohol dehydrogenase.	46	7408	187	0	0	0	NA	0	263	NA	NA	NA	0	NA	NA	NA	NA	NA	NA	NA	NA	NA	NA	NA	NA	NA	NA	NA	NA	NA	NA	NA	NA	NA	NA	NA	NA	NA	NA	NA	NA	NA	NA	NA	NA	NA	NA	NA
1.1.1.90	Aryl-alcohol dehydrogenase.	286	74010	765	0	0	0	0	0	4	NA	NA	NA	NA	NA	NA	NA	NA	NA	NA	NA	NA	NA	NA	NA	NA	NA	NA	NA	NA	NA	NA	NA	NA	NA	NA	NA	NA	NA	NA	NA	NA	NA	NA	NA	NA	NA	NA	NA
1.1.1.91	Aryl-alcohol dehydrogenase (NADP(+)).	0	74010	0	0	0	0	0	0	0	NA	NA	NA	NA	NA	NA	NA	NA	NA	NA	NA	NA	NA	NA	NA	NA	NA	NA	NA	NA	NA	NA	NA	NA	NA	NA	NA	NA	NA	NA	NA	NA	NA	NA	NA	NA	NA	NA	NA
1.1.1.91	Aryl-alcohol dehydrogenase (NADP(+)).	0	7405	NA	NA	NA	0	0	NA	NA	0	NA	NA	0	1	0	0	0	0	0	0	0	0	0	0	1409	0	0	0	0	0	0	0	146	0	0	0	0	0	0	0	0	NA	NA	NA	NA	NA	NA	NA
1.1.1.91	Aryl-alcohol dehydrogenase (NADP(+)).	0	7407	NA	0	NA	0	NA	NA	NA	0	NA	NA	NA	15	0	0	0	0	NA	NA	NA	NA	NA	NA	NA	NA	NA	NA	NA	NA	NA	NA	NA	NA	NA	NA	NA	NA	NA	NA	NA	NA	NA	NA	NA	0	0	0
1.1.1.91	Aryl-alcohol dehydrogenase (NADP(+)).	1	7406	0	NA	NA	0	NA	NA	NA	0	0	0	NA	1250	0	NA	NA	NA	0	NA	NA	NA	NA	NA	NA	NA	NA	NA	NA	NA	NA	NA	NA	NA	NA	NA	NA	NA	NA	NA	NA	0	0	0	0	NA	NA	NA
1.1.1.93	Tartrate dehydrogenase.	1	7407	NA	0	NA	0	NA	NA	NA	0	NA	NA	NA	17	0	0	0	0	NA	NA	NA	NA	NA	NA	NA	NA	NA	NA	NA	NA	NA	NA	NA	NA	NA	NA	NA	NA	NA	NA	NA	NA	NA	NA	NA	0	0	0
1.1.1.93	Tartrate dehydrogenase.	2	7405	NA	NA	NA	0	0	NA	NA	0	NA	NA	0	1	0	0	0	0	0	0	0	0	0	0	0	8	0	0	0	0	0	0	187	0	0	0	0	0	0	0	0	NA	NA	NA	NA	NA	NA	NA
1.1.1.93	Tartrate dehydrogenase.	2	7406	0	NA	NA	0	NA	NA	NA	0	3	633	NA	1307	0	NA	NA	NA	0	NA	NA	NA	NA	NA	NA	NA	NA	NA	NA	NA	NA	NA	NA	NA	NA	NA	NA	NA	NA	NA	NA	19	0	0	0	NA	NA	NA
1.1.1.93	Tartrate dehydrogenase.	5	7409	0	0	0	NA	NA	NA	NA	0	597	0	NA	NA	NA	NA	NA	NA	NA	NA	NA	NA	NA	NA	NA	NA	NA	NA	NA	NA	NA	NA	NA	NA	NA	NA	NA	NA	NA	NA	NA	NA	NA	NA	NA	NA	NA	NA
1.1.1.94	Glycerol-3-phosphate dehydrogenase (NAD(P)(+)).	0	7406	13	NA	NA	0	NA	NA	NA	15	0	736	NA	593	2	NA	NA	NA	16	NA	NA	NA	NA	NA	NA	NA	NA	NA	NA	NA	NA	NA	NA	NA	NA	NA	NA	NA	NA	NA	NA	13	0	0	2	NA	NA	NA
1.1.1.94	Glycerol-3-phosphate dehydrogenase (NAD(P)(+)).	1	74010	3090	4	113	8	0	2	6	NA	NA	NA	NA	NA	NA	NA	NA	NA	NA	NA	NA	NA	NA	NA	NA	NA	NA	NA	NA	NA	NA	NA	NA	NA	NA	NA	NA	NA	NA	NA	NA	NA	NA	NA	NA	NA	NA	NA
1.1.1.94	Glycerol-3-phosphate dehydrogenase (NAD(P)(+)).	2	7405	NA	NA	NA	0	15	NA	NA	1223	NA	NA	16	2	86	0	16	5	1	82	155	0	13	2	1150	8	10	0	0	48	0	54	135	0	77	0	11	0	0	88	8	NA	NA	NA	NA	NA	NA	NA
1.1.1.94	Glycerol-3-phosphate dehydrogenase (NAD(P)(+)).	3	7409	8	1	2	NA	NA	NA	NA	18	1091	1	NA	NA	NA	NA	NA	NA	NA	NA	NA	NA	NA	NA	NA	NA	NA	NA	NA	NA	NA	NA	NA	NA	NA	NA	NA	NA	NA	NA	NA	NA	NA	NA	NA	NA	NA	NA
1.1.1.94	Glycerol-3-phosphate dehydrogenase (NAD(P)(+)).	19	7408	900	3	139	29	NA	20	255	NA	NA	NA	23	NA	NA	NA	NA	NA	NA	NA	NA	NA	NA	NA	NA	NA	NA	NA	NA	NA	NA	NA	NA	NA	NA	NA	NA	NA	NA	NA	NA	NA	NA	NA	NA	NA	NA	NA
1.1.1.94	Glycerol-3-phosphate dehydrogenase (NAD(P)(+)).	65	7407	NA	5	NA	235	NA	NA	NA	481	NA	NA	NA	16	375	0	0	10	NA	NA	NA	NA	NA	NA	NA	NA	NA	NA	NA	NA	NA	NA	NA	NA	NA	NA	NA	NA	NA	NA	NA	NA	NA	NA	NA	17	60	2
1.1.1.95	Phosphoglycerate dehydrogenase.	5	7405	NA	NA	NA	3	15	NA	NA	2312	NA	NA	0	25	78	0	15	0	2	0	109	0	28	0	4392	19	0	0	0	0	0	0	489	0	0	0	0	0	5	28	4	NA	NA	NA	NA	NA	NA	NA
1.1.1.95	Phosphoglycerate dehydrogenase.	6	7407	NA	14	NA	60	NA	NA	NA	923	NA	NA	NA	33	477	0	6	0	NA	NA	NA	NA	NA	NA	NA	NA	NA	NA	NA	NA	NA	NA	NA	NA	NA	NA	NA	NA	NA	NA	NA	NA	NA	NA	NA	0	0	3
1.1.1.95	Phosphoglycerate dehydrogenase.	7	7406	23	NA	NA	2	NA	NA	NA	19	0	1331	NA	1804	0	NA	NA	NA	0	NA	NA	NA	NA	NA	NA	NA	NA	NA	NA	NA	NA	NA	NA	NA	NA	NA	NA	NA	NA	NA	NA	11	5	0	57	NA	NA	NA
1.1.1.95	Phosphoglycerate dehydrogenase.	9	7408	2374	6	124	3503	NA	35	0	NA	NA	NA	16	NA	NA	NA	NA	NA	NA	NA	NA	NA	NA	NA	NA	NA	NA	NA	NA	NA	NA	NA	NA	NA	NA	NA	NA	NA	NA	NA	NA	NA	NA	NA	NA	NA	NA	NA
1.1.1.95	Phosphoglycerate dehydrogenase.	16	7409	30	0	1	NA	NA	NA	NA	36	1801	3	NA	NA	NA	NA	NA	NA	NA	NA	NA	NA	NA	NA	NA	NA	NA	NA	NA	NA	NA	NA	NA	NA	NA	NA	NA	NA	NA	NA	NA	NA	NA	NA	NA	NA	NA	NA
1.1.1.95	Phosphoglycerate dehydrogenase.	17	74010	8320	6	83	2129	3	25	0	NA	NA	NA	NA	NA	NA	NA	NA	NA	NA	NA	NA	NA	NA	NA	NA	NA	NA	NA	NA	NA	NA	NA	NA	NA	NA	NA	NA	NA	NA	NA	NA	NA	NA	NA	NA	NA	NA	NA
1.1.2.-	NA	0	74010	0	0	0	0	0	10	0	NA	NA	NA	NA	NA	NA	NA	NA	NA	NA	NA	NA	NA	NA	NA	NA	NA	NA	NA	NA	NA	NA	NA	NA	NA	NA	NA	NA	NA	NA	NA	NA	NA	NA	NA	NA	NA	NA	NA
1.1.2.-	NA	0	7406	0	NA	NA	0	NA	NA	NA	0	0	0	NA	0	0	NA	NA	NA	0	NA	NA	NA	NA	NA	NA	NA	NA	NA	NA	NA	NA	NA	NA	NA	NA	NA	NA	NA	NA	NA	NA	0	0	0	22	NA	NA	NA
1.1.2.-	NA	0	7408	0	0	0	0	NA	37	0	NA	NA	NA	0	NA	NA	NA	NA	NA	NA	NA	NA	NA	NA	NA	NA	NA	NA	NA	NA	NA	NA	NA	NA	NA	NA	NA	NA	NA	NA	NA	NA	NA	NA	NA	NA	NA	NA	NA
1.1.2.3	L-lactate dehydrogenase (cytochrome).	0	7405	NA	NA	NA	0	0	NA	NA	0	NA	NA	0	2	0	0	0	0	1	0	0	0	0	0	0	6	8	0	0	0	0	0	310	0	0	0	0	0	0	0	0	NA	NA	NA	NA	NA	NA	NA
1.1.2.3	L-lactate dehydrogenase (cytochrome).	0	7406	0	NA	NA	0	NA	NA	NA	0	0	0	NA	1540	0	NA	NA	NA	9	NA	NA	NA	NA	NA	NA	NA	NA	NA	NA	NA	NA	NA	NA	NA	NA	NA	NA	NA	NA	NA	NA	3	0	0	54	NA	NA	NA
1.1.2.3	L-lactate dehydrogenase (cytochrome).	1	7407	NA	0	NA	0	NA	NA	NA	0	NA	NA	NA	42	0	0	0	0	NA	NA	NA	NA	NA	NA	NA	NA	NA	NA	NA	NA	NA	NA	NA	NA	NA	NA	NA	NA	NA	NA	NA	NA	NA	NA	NA	0	0	0
1.1.2.3	L-lactate dehydrogenase (cytochrome).	1	7408	0	0	0	0	NA	0	0	NA	NA	NA	0	NA	NA	NA	NA	NA	NA	NA	NA	NA	NA	NA	NA	NA	NA	NA	NA	NA	NA	NA	NA	NA	NA	NA	NA	NA	NA	NA	NA	NA	NA	NA	NA	NA	NA	NA
1.1.2.4	D-lactate dehydrogenase (cytochrome).	1	7408	0	0	0	0	NA	0	0	NA	NA	NA	0	NA	NA	NA	NA	NA	NA	NA	NA	NA	NA	NA	NA	NA	NA	NA	NA	NA	NA	NA	NA	NA	NA	NA	NA	NA	NA	NA	NA	NA	NA	NA	NA	NA	NA	NA
1.1.2.4	D-lactate dehydrogenase (cytochrome).	1	7409	0	0	0	NA	NA	NA	NA	0	2315	2	NA	NA	NA	NA	NA	NA	NA	NA	NA	NA	NA	NA	NA	NA	NA	NA	NA	NA	NA	NA	NA	NA	NA	NA	NA	NA	NA	NA	NA	NA	NA	NA	NA	NA	NA	NA
1.1.2.4	D-lactate dehydrogenase (cytochrome).	19	7406	0	NA	NA	0	NA	NA	NA	0	158	1829	NA	0	0	NA	NA	NA	0	NA	NA	NA	NA	NA	NA	NA	NA	NA	NA	NA	NA	NA	NA	NA	NA	NA	NA	NA	NA	NA	NA	10	48	0	0	NA	NA	NA
1.1.2.5	D-lactate dehydrogenase (cytochrome c-553).	0	7405	NA	NA	NA	0	0	NA	NA	0	NA	NA	0	0	0	0	0	0	0	0	0	0	0	0	0	11	0	0	0	0	0	0	0	0	0	0	0	0	0	0	0	NA	NA	NA	NA	NA	NA	NA
1.1.2.5	D-lactate dehydrogenase (cytochrome c-553).	0	7408	0	0	0	0	NA	0	0	NA	NA	NA	0	NA	NA	NA	NA	NA	NA	NA	NA	NA	NA	NA	NA	NA	NA	NA	NA	NA	NA	NA	NA	NA	NA	NA	NA	NA	NA	NA	NA	NA	NA	NA	NA	NA	NA	NA
1.1.2.5	D-lactate dehydrogenase (cytochrome c-553).	0	7409	0	0	0	NA	NA	NA	NA	0	1253	0	NA	NA	NA	NA	NA	NA	NA	NA	NA	NA	NA	NA	NA	NA	NA	NA	NA	NA	NA	NA	NA	NA	NA	NA	NA	NA	NA	NA	NA	NA	NA	NA	NA	NA	NA	NA
1.1.2.5	D-lactate dehydrogenase (cytochrome c-553).	1	7406	0	NA	NA	0	NA	NA	NA	0	0	1090	NA	0	0	NA	NA	NA	0	NA	NA	NA	NA	NA	NA	NA	NA	NA	NA	NA	NA	NA	NA	NA	NA	NA	NA	NA	NA	NA	NA	0	4	0	0	NA	NA	NA
1.1.2.8	NA	0	7406	0	NA	NA	0	NA	NA	NA	0	0	0	NA	0	0	NA	NA	NA	0	NA	NA	NA	NA	NA	NA	NA	NA	NA	NA	NA	NA	NA	NA	NA	NA	NA	NA	NA	NA	NA	NA	0	0	0	18	NA	NA	NA
1.1.3.-	NA	0	7405	NA	NA	NA	0	0	NA	NA	0	NA	NA	0	1	0	0	0	0	0	0	0	0	0	0	0	3	0	0	0	0	0	0	140	0	0	0	0	0	0	0	0	NA	NA	NA	NA	NA	NA	NA
1.1.3.-	NA	1	7408	0	0	0	0	NA	0	0	NA	NA	NA	0	NA	NA	NA	NA	NA	NA	NA	NA	NA	NA	NA	NA	NA	NA	NA	NA	NA	NA	NA	NA	NA	NA	NA	NA	NA	NA	NA	NA	NA	NA	NA	NA	NA	NA	NA
1.1.3.-	NA	2	7406	0	NA	NA	0	NA	NA	NA	0	0	0	NA	571	0	NA	NA	NA	0	NA	NA	NA	NA	NA	NA	NA	NA	NA	NA	NA	NA	NA	NA	NA	NA	NA	NA	NA	NA	NA	NA	0	0	0	7	NA	NA	NA
1.1.3.15	(S)-2-hydroxy-acid oxidase.	0	74010	0	0	0	0	0	15	0	NA	NA	NA	NA	NA	NA	NA	NA	NA	NA	NA	NA	NA	NA	NA	NA	NA	NA	NA	NA	NA	NA	NA	NA	NA	NA	NA	NA	NA	NA	NA	NA	NA	NA	NA	NA	NA	NA	NA
1.1.3.15	(S)-2-hydroxy-acid oxidase.	0	7405	NA	NA	NA	0	0	NA	NA	0	NA	NA	0	1	0	0	0	0	0	0	0	0	0	0	0	3	48	0	0	31	0	0	140	0	143	0	0	0	0	0	0	NA	NA	NA	NA	NA	NA	NA
1.1.3.15	(S)-2-hydroxy-acid oxidase.	0	7408	0	1	0	0	NA	86	0	NA	NA	NA	0	NA	NA	NA	NA	NA	NA	NA	NA	NA	NA	NA	NA	NA	NA	NA	NA	NA	NA	NA	NA	NA	NA	NA	NA	NA	NA	NA	NA	NA	NA	NA	NA	NA	NA	NA
1.1.3.15	(S)-2-hydroxy-acid oxidase.	1	7407	NA	4	NA	0	NA	NA	NA	0	NA	NA	NA	0	0	0	0	0	NA	NA	NA	NA	NA	NA	NA	NA	NA	NA	NA	NA	NA	NA	NA	NA	NA	NA	NA	NA	NA	NA	NA	NA	NA	NA	NA	72	117	0
1.1.3.15	(S)-2-hydroxy-acid oxidase.	2	7409	0	0	0	NA	NA	NA	NA	0	2875	3	NA	NA	NA	NA	NA	NA	NA	NA	NA	NA	NA	NA	NA	NA	NA	NA	NA	NA	NA	NA	NA	NA	NA	NA	NA	NA	NA	NA	NA	NA	NA	NA	NA	NA	NA	NA
1.1.3.15	(S)-2-hydroxy-acid oxidase.	93	7406	0	NA	NA	0	NA	NA	NA	0	173	2121	NA	571	0	NA	NA	NA	0	NA	NA	NA	NA	NA	NA	NA	NA	NA	NA	NA	NA	NA	NA	NA	NA	NA	NA	NA	NA	NA	NA	0	52	0	89	NA	NA	NA
1.1.3.21	Glycerol-3-phosphate oxidase.	0	7405	NA	NA	NA	0	0	NA	NA	0	NA	NA	0	0	0	0	5	0	0	0	0	0	0	0	0	12	0	0	0	163	0	0	0	0	0	0	0	0	0	0	0	NA	NA	NA	NA	NA	NA	NA
1.1.3.21	Glycerol-3-phosphate oxidase.	0	7407	NA	0	NA	180	NA	NA	NA	0	NA	NA	NA	0	0	0	1	0	NA	NA	NA	NA	NA	NA	NA	NA	NA	NA	NA	NA	NA	NA	NA	NA	NA	NA	NA	NA	NA	NA	NA	NA	NA	NA	NA	0	0	0
1.1.3.21	Glycerol-3-phosphate oxidase.	0	7408	690	0	0	2421	NA	36	0	NA	NA	NA	0	NA	NA	NA	NA	NA	NA	NA	NA	NA	NA	NA	NA	NA	NA	NA	NA	NA	NA	NA	NA	NA	NA	NA	NA	NA	NA	NA	NA	NA	NA	NA	NA	NA	NA	NA
1.1.3.21	Glycerol-3-phosphate oxidase.	0	7409	5	0	0	NA	NA	NA	NA	0	1335	0	NA	NA	NA	NA	NA	NA	NA	NA	NA	NA	NA	NA	NA	NA	NA	NA	NA	NA	NA	NA	NA	NA	NA	NA	NA	NA	NA	NA	NA	NA	NA	NA	NA	NA	NA	NA
1.1.3.21	Glycerol-3-phosphate oxidase.	1	7406	12	NA	NA	2	NA	NA	NA	0	1	942	NA	0	0	NA	NA	NA	0	NA	NA	NA	NA	NA	NA	NA	NA	NA	NA	NA	NA	NA	NA	NA	NA	NA	NA	NA	NA	NA	NA	0	2	0	79	NA	NA	NA
1.1.3.21	Glycerol-3-phosphate oxidase.	3	74010	2464	0	0	1454	0	9	0	NA	NA	NA	NA	NA	NA	NA	NA	NA	NA	NA	NA	NA	NA	NA	NA	NA	NA	NA	NA	NA	NA	NA	NA	NA	NA	NA	NA	NA	NA	NA	NA	NA	NA	NA	NA	NA	NA	NA
1.1.3.37	NA	0	74010	0	0	0	0	0	13	0	NA	NA	NA	NA	NA	NA	NA	NA	NA	NA	NA	NA	NA	NA	NA	NA	NA	NA	NA	NA	NA	NA	NA	NA	NA	NA	NA	NA	NA	NA	NA	NA	NA	NA	NA	NA	NA	NA	NA
1.1.3.37	NA	0	7408	0	0	0	0	NA	55	0	NA	NA	NA	0	NA	NA	NA	NA	NA	NA	NA	NA	NA	NA	NA	NA	NA	NA	NA	NA	NA	NA	NA	NA	NA	NA	NA	NA	NA	NA	NA	NA	NA	NA	NA	NA	NA	NA	NA
1.1.3.41	Alditol oxidase.	0	74010	0	0	0	0	0	10	0	NA	NA	NA	NA	NA	NA	NA	NA	NA	NA	NA	NA	NA	NA	NA	NA	NA	NA	NA	NA	NA	NA	NA	NA	NA	NA	NA	NA	NA	NA	NA	NA	NA	NA	NA	NA	NA	NA	NA
1.1.3.41	Alditol oxidase.	0	7406	0	NA	NA	0	NA	NA	NA	0	0	0	NA	0	0	NA	NA	NA	0	NA	NA	NA	NA	NA	NA	NA	NA	NA	NA	NA	NA	NA	NA	NA	NA	NA	NA	NA	NA	NA	NA	0	0	0	4	NA	NA	NA
1.1.3.41	Alditol oxidase.	0	7408	0	0	0	0	NA	37	0	NA	NA	NA	0	NA	NA	NA	NA	NA	NA	NA	NA	NA	NA	NA	NA	NA	NA	NA	NA	NA	NA	NA	NA	NA	NA	NA	NA	NA	NA	NA	NA	NA	NA	NA	NA	NA	NA	NA
1.1.3.6	Cholesterol oxidase.	0	74010	0	0	0	0	0	0	0	NA	NA	NA	NA	NA	NA	NA	NA	NA	NA	NA	NA	NA	NA	NA	NA	NA	NA	NA	NA	NA	NA	NA	NA	NA	NA	NA	NA	NA	NA	NA	NA	NA	NA	NA	NA	NA	NA	NA
1.1.3.6	Cholesterol oxidase.	0	7405	NA	NA	NA	0	0	NA	NA	0	NA	NA	0	0	0	0	0	0	0	0	0	0	0	3	0	0	0	0	0	0	0	0	0	0	0	0	0	0	0	0	0	NA	NA	NA	NA	NA	NA	NA
1.1.3.6	Cholesterol oxidase.	1	7406	0	NA	NA	0	NA	NA	NA	0	0	0	NA	0	0	NA	NA	NA	0	NA	NA	NA	NA	NA	NA	NA	NA	NA	NA	NA	NA	NA	NA	NA	NA	NA	NA	NA	NA	NA	NA	26	0	0	12	NA	NA	NA
1.1.3.8	NA	0	74010	0	0	0	0	0	20	0	NA	NA	NA	NA	NA	NA	NA	NA	NA	NA	NA	NA	NA	NA	NA	NA	NA	NA	NA	NA	NA	NA	NA	NA	NA	NA	NA	NA	NA	NA	NA	NA	NA	NA	NA	NA	NA	NA	NA
1.1.3.8	NA	0	7408	0	0	0	0	NA	93	0	NA	NA	NA	0	NA	NA	NA	NA	NA	NA	NA	NA	NA	NA	NA	NA	NA	NA	NA	NA	NA	NA	NA	NA	NA	NA	NA	NA	NA	NA	NA	NA	NA	NA	NA	NA	NA	NA	NA
1.1.5.-	NA	0	7405	NA	NA	NA	0	0	NA	NA	0	NA	NA	0	2	0	0	0	0	0	0	0	0	0	3	0	10	0	0	0	0	0	0	284	0	0	0	0	0	0	0	0	NA	NA	NA	NA	NA	NA	NA
1.1.5.-	NA	1	7409	0	0	0	NA	NA	NA	NA	0	2135	2	NA	NA	NA	NA	NA	NA	NA	NA	NA	NA	NA	NA	NA	NA	NA	NA	NA	NA	NA	NA	NA	NA	NA	NA	NA	NA	NA	NA	NA	NA	NA	NA	NA	NA	NA	NA
1.1.5.-	NA	3	7406	0	NA	NA	0	NA	NA	NA	0	5	1449	NA	1229	0	NA	NA	NA	2	NA	NA	NA	NA	NA	NA	NA	NA	NA	NA	NA	NA	NA	NA	NA	NA	NA	NA	NA	NA	NA	NA	35	3	1	5	NA	NA	NA
1.1.5.12	D-lactate dehydrogenase (quinone).	0	7405	NA	NA	NA	0	0	NA	NA	0	NA	NA	0	5	0	0	0	0	1	0	0	0	0	8	0	11	0	0	0	0	0	0	153	1	0	0	0	0	0	0	0	NA	NA	NA	NA	NA	NA	NA
1.1.5.12	D-lactate dehydrogenase (quinone).	0	7407	NA	0	NA	0	NA	NA	NA	0	NA	NA	NA	43	0	0	0	0	NA	NA	NA	NA	NA	NA	NA	NA	NA	NA	NA	NA	NA	NA	NA	NA	NA	NA	NA	NA	NA	NA	NA	NA	NA	NA	NA	0	0	0
1.1.5.12	D-lactate dehydrogenase (quinone).	0	7408	0	0	0	0	NA	0	0	NA	NA	NA	0	NA	NA	NA	NA	NA	NA	NA	NA	NA	NA	NA	NA	NA	NA	NA	NA	NA	NA	NA	NA	NA	NA	NA	NA	NA	NA	NA	NA	NA	NA	NA	NA	NA	NA	NA
1.1.5.12	D-lactate dehydrogenase (quinone).	0	7409	0	0	0	NA	NA	NA	NA	0	1253	0	NA	NA	NA	NA	NA	NA	NA	NA	NA	NA	NA	NA	NA	NA	NA	NA	NA	NA	NA	NA	NA	NA	NA	NA	NA	NA	NA	NA	NA	NA	NA	NA	NA	NA	NA	NA
1.1.5.12	D-lactate dehydrogenase (quinone).	1	7406	0	NA	NA	0	NA	NA	NA	0	0	2049	NA	1555	0	NA	NA	NA	1	NA	NA	NA	NA	NA	NA	NA	NA	NA	NA	NA	NA	NA	NA	NA	NA	NA	NA	NA	NA	NA	NA	10	4	0	0	NA	NA	NA
1.1.5.2	Quinoprotein glucose dehydrogenase (PQQ. quinone).	0	7405	NA	NA	NA	0	0	NA	NA	0	NA	NA	0	2	0	0	0	0	2	0	0	0	0	2	0	7	0	0	0	0	0	0	778	0	0	0	0	0	0	0	0	NA	NA	NA	NA	NA	NA	NA
1.1.5.2	Quinoprotein glucose dehydrogenase (PQQ. quinone).	0	7407	NA	0	NA	0	NA	NA	NA	0	NA	NA	NA	54	0	0	0	0	NA	NA	NA	NA	NA	NA	NA	NA	NA	NA	NA	NA	NA	NA	NA	NA	NA	NA	NA	NA	NA	NA	NA	NA	NA	NA	NA	0	0	0
1.1.5.2	Quinoprotein glucose dehydrogenase (PQQ. quinone).	0	7409	0	0	0	NA	NA	NA	NA	0	2530	2	NA	NA	NA	NA	NA	NA	NA	NA	NA	NA	NA	NA	NA	NA	NA	NA	NA	NA	NA	NA	NA	NA	NA	NA	NA	NA	NA	NA	NA	NA	NA	NA	NA	NA	NA	NA
1.1.5.2	Quinoprotein glucose dehydrogenase (PQQ. quinone).	1	7406	0	NA	NA	0	NA	NA	NA	0	1	1402	NA	2985	0	NA	NA	NA	1	NA	NA	NA	NA	NA	NA	NA	NA	NA	NA	NA	NA	NA	NA	NA	NA	NA	NA	NA	NA	NA	NA	24	8	1	111	NA	NA	NA
1.1.5.3	Glycerol-3-phosphate dehydrogenase.	5	7408	690	9	119	0	NA	73	0	NA	NA	NA	0	NA	NA	NA	NA	NA	NA	NA	NA	NA	NA	NA	NA	NA	NA	NA	NA	NA	NA	NA	NA	NA	NA	NA	NA	NA	NA	NA	NA	NA	NA	NA	NA	NA	NA	NA
1.1.5.3	Glycerol-3-phosphate dehydrogenase.	7	7405	NA	NA	NA	0	0	NA	NA	0	NA	NA	0	7	0	0	5	0	6	166	0	0	0	12	0	82	0	0	0	0	0	0	520	1	0	1	0	0	0	30	0	NA	NA	NA	NA	NA	NA	NA
1.1.5.3	Glycerol-3-phosphate dehydrogenase.	8	7409	5	1	3	NA	NA	NA	NA	0	7057	15	NA	NA	NA	NA	NA	NA	NA	NA	NA	NA	NA	NA	NA	NA	NA	NA	NA	NA	NA	NA	NA	NA	NA	NA	NA	NA	NA	NA	NA	NA	NA	NA	NA	NA	NA	NA
1.1.5.3	Glycerol-3-phosphate dehydrogenase.	9	74010	2464	10	71	0	0	10	0	NA	NA	NA	NA	NA	NA	NA	NA	NA	NA	NA	NA	NA	NA	NA	NA	NA	NA	NA	NA	NA	NA	NA	NA	NA	NA	NA	NA	NA	NA	NA	NA	NA	NA	NA	NA	NA	NA	NA
1.1.5.3	Glycerol-3-phosphate dehydrogenase.	12	7406	12	NA	NA	0	NA	NA	NA	0	131	5789	NA	3740	0	NA	NA	NA	64	NA	NA	NA	NA	NA	NA	NA	NA	NA	NA	NA	NA	NA	NA	NA	NA	NA	NA	NA	NA	NA	NA	20	65	3	93	NA	NA	NA
1.1.5.3	Glycerol-3-phosphate dehydrogenase.	19	7407	NA	11	NA	0	NA	NA	NA	0	NA	NA	NA	88	0	0	1	0	NA	NA	NA	NA	NA	NA	NA	NA	NA	NA	NA	NA	NA	NA	NA	NA	NA	NA	NA	NA	NA	NA	NA	NA	NA	NA	NA	273	281	0
1.1.5.4	Malate dehydrogenase (quinone).	2	7405	NA	NA	NA	0	0	NA	NA	0	NA	NA	0	6	0	0	24	0	5	0	0	0	0	0	0	12	0	0	0	0	0	0	317	0	0	0	0	0	0	0	0	NA	NA	NA	NA	NA	NA	NA
1.1.5.4	Malate dehydrogenase (quinone).	2	7408	3136	0	262	0	NA	19	0	NA	NA	NA	0	NA	NA	NA	NA	NA	NA	NA	NA	NA	NA	NA	NA	NA	NA	NA	NA	NA	NA	NA	NA	NA	NA	NA	NA	NA	NA	NA	NA	NA	NA	NA	NA	NA	NA	NA
1.1.5.4	Malate dehydrogenase (quinone).	5	7409	29	0	4	NA	NA	NA	NA	0	1014	4	NA	NA	NA	NA	NA	NA	NA	NA	NA	NA	NA	NA	NA	NA	NA	NA	NA	NA	NA	NA	NA	NA	NA	NA	NA	NA	NA	NA	NA	NA	NA	NA	NA	NA	NA	NA
1.1.5.4	Malate dehydrogenase (quinone).	8	74010	9795	0	179	0	0	1	0	NA	NA	NA	NA	NA	NA	NA	NA	NA	NA	NA	NA	NA	NA	NA	NA	NA	NA	NA	NA	NA	NA	NA	NA	NA	NA	NA	NA	NA	NA	NA	NA	NA	NA	NA	NA	NA	NA	NA
1.1.5.4	Malate dehydrogenase (quinone).	9	7407	NA	0	NA	0	NA	NA	NA	0	NA	NA	NA	50	0	0	6	0	NA	NA	NA	NA	NA	NA	NA	NA	NA	NA	NA	NA	NA	NA	NA	NA	NA	NA	NA	NA	NA	NA	NA	NA	NA	NA	NA	0	0	0
1.1.5.4	Malate dehydrogenase (quinone).	16	7406	28	NA	NA	0	NA	NA	NA	0	12	826	NA	1699	0	NA	NA	NA	1	NA	NA	NA	NA	NA	NA	NA	NA	NA	NA	NA	NA	NA	NA	NA	NA	NA	NA	NA	NA	NA	NA	0	51	0	84	NA	NA	NA
1.1.5.6	Transferred entry: 1.17.5.3.	0	7406	0	NA	NA	0	NA	NA	NA	0	4	364	NA	399	0	NA	NA	NA	0	NA	NA	NA	NA	NA	NA	NA	NA	NA	NA	NA	NA	NA	NA	NA	NA	NA	NA	NA	NA	NA	NA	0	0	2	0	NA	NA	NA
1.1.5.6	Transferred entry: 1.17.5.3.	0	7407	NA	0	NA	0	NA	NA	NA	0	NA	NA	NA	4	0	0	0	0	NA	NA	NA	NA	NA	NA	NA	NA	NA	NA	NA	NA	NA	NA	NA	NA	NA	NA	NA	NA	NA	NA	NA	NA	NA	NA	NA	0	0	0
1.1.5.6	Transferred entry: 1.17.5.3.	1	7409	0	0	0	NA	NA	NA	NA	0	464	0	NA	NA	NA	NA	NA	NA	NA	NA	NA	NA	NA	NA	NA	NA	NA	NA	NA	NA	NA	NA	NA	NA	NA	NA	NA	NA	NA	NA	NA	NA	NA	NA	NA	NA	NA	NA
1.1.5.6	Transferred entry: 1.17.5.3.	2	7405	NA	NA	NA	0	0	NA	NA	0	NA	NA	0	2	0	0	0	0	4	0	0	0	0	0	0	32	0	0	0	0	0	0	34	1	0	0	0	0	0	0	0	NA	NA	NA	NA	NA	NA	NA
1.1.5.8	Quinate dehydrogenase (quinone).	0	7405	NA	NA	NA	0	0	NA	NA	0	NA	NA	0	0	0	0	0	0	0	0	0	0	0	0	0	0	0	0	0	0	0	0	392	0	0	0	0	0	0	0	0	NA	NA	NA	NA	NA	NA	NA
1.1.5.8	Quinate dehydrogenase (quinone).	0	7406	0	NA	NA	0	NA	NA	NA	0	0	0	NA	1351	0	NA	NA	NA	0	NA	NA	NA	NA	NA	NA	NA	NA	NA	NA	NA	NA	NA	NA	NA	NA	NA	NA	NA	NA	NA	NA	21	0	2	18	NA	NA	NA
1.1.5.8	Quinate dehydrogenase (quinone).	0	7407	NA	0	NA	0	NA	NA	NA	0	NA	NA	NA	22	0	0	0	0	NA	NA	NA	NA	NA	NA	NA	NA	NA	NA	NA	NA	NA	NA	NA	NA	NA	NA	NA	NA	NA	NA	NA	NA	NA	NA	NA	0	0	0
1.1.5.8	Quinate dehydrogenase (quinone).	0	7409	0	0	0	NA	NA	NA	NA	0	843	0	NA	NA	NA	NA	NA	NA	NA	NA	NA	NA	NA	NA	NA	NA	NA	NA	NA	NA	NA	NA	NA	NA	NA	NA	NA	NA	NA	NA	NA	NA	NA	NA	NA	NA	NA	NA
1.1.5.9	NA	0	74010	0	0	0	0	0	13	0	NA	NA	NA	NA	NA	NA	NA	NA	NA	NA	NA	NA	NA	NA	NA	NA	NA	NA	NA	NA	NA	NA	NA	NA	NA	NA	NA	NA	NA	NA	NA	NA	NA	NA	NA	NA	NA	NA	NA
1.1.5.9	NA	0	7408	0	0	0	0	NA	46	0	NA	NA	NA	0	NA	NA	NA	NA	NA	NA	NA	NA	NA	NA	NA	NA	NA	NA	NA	NA	NA	NA	NA	NA	NA	NA	NA	NA	NA	NA	NA	NA	NA	NA	NA	NA	NA	NA	NA
1.1.9.1	NA	0	7406	0	NA	NA	0	NA	NA	NA	0	0	0	NA	0	0	NA	NA	NA	0	NA	NA	NA	NA	NA	NA	NA	NA	NA	NA	NA	NA	NA	NA	NA	NA	NA	NA	NA	NA	NA	NA	0	0	0	33	NA	NA	NA
1.1.98.3	NA	0	74010	0	0	0	0	0	13	0	NA	NA	NA	NA	NA	NA	NA	NA	NA	NA	NA	NA	NA	NA	NA	NA	NA	NA	NA	NA	NA	NA	NA	NA	NA	NA	NA	NA	NA	NA	NA	NA	NA	NA	NA	NA	NA	NA	NA
1.1.98.3	NA	0	7408	0	0	0	0	NA	55	0	NA	NA	NA	0	NA	NA	NA	NA	NA	NA	NA	NA	NA	NA	NA	NA	NA	NA	NA	NA	NA	NA	NA	NA	NA	NA	NA	NA	NA	NA	NA	NA	NA	NA	NA	NA	NA	NA	NA
1.1.98.6	Ribonucleoside-triphosphate reductase (formate).	0	7405	NA	NA	NA	0	0	NA	NA	0	NA	NA	0	0	0	0	0	0	0	0	0	0	0	2	0	14	0	0	0	0	0	0	0	0	0	0	0	0	0	0	0	NA	NA	NA	NA	NA	NA	NA
1.1.98.6	Ribonucleoside-triphosphate reductase (formate).	7	7409	0	0	0	NA	NA	NA	NA	0	1831	20	NA	NA	NA	NA	NA	NA	NA	NA	NA	NA	NA	NA	NA	NA	NA	NA	NA	NA	NA	NA	NA	NA	NA	NA	NA	NA	NA	NA	NA	NA	NA	NA	NA	NA	NA	NA
1.1.98.6	Ribonucleoside-triphosphate reductase (formate).	9	7406	0	NA	NA	0	NA	NA	NA	0	7	1208	NA	0	0	NA	NA	NA	0	NA	NA	NA	NA	NA	NA	NA	NA	NA	NA	NA	NA	NA	NA	NA	NA	NA	NA	NA	NA	NA	NA	0	0	0	0	NA	NA	NA
1.1.99.-	NA	0	74010	0	0	0	0	0	0	0	NA	NA	NA	NA	NA	NA	NA	NA	NA	NA	NA	NA	NA	NA	NA	NA	NA	NA	NA	NA	NA	NA	NA	NA	NA	NA	NA	NA	NA	NA	NA	NA	NA	NA	NA	NA	NA	NA	NA
1.1.99.-	NA	0	7406	0	NA	NA	0	NA	NA	NA	0	2	1745	NA	1692	0	NA	NA	NA	0	NA	NA	NA	NA	NA	NA	NA	NA	NA	NA	NA	NA	NA	NA	NA	NA	NA	NA	NA	NA	NA	NA	0	0	0	187	NA	NA	NA
1.1.99.-	NA	1	7405	NA	NA	NA	0	0	NA	NA	0	NA	NA	0	0	0	0	0	0	0	0	0	0	0	8	0	17	0	0	0	0	2	0	107	0	143	0	0	0	0	0	0	NA	NA	NA	NA	NA	NA	NA
1.1.99.-	NA	1	7408	0	0	0	0	NA	0	0	NA	NA	NA	0	NA	NA	NA	NA	NA	NA	NA	NA	NA	NA	NA	NA	NA	NA	NA	NA	NA	NA	NA	NA	NA	NA	NA	NA	NA	NA	NA	NA	NA	NA	NA	NA	NA	NA	NA
1.1.99.-	NA	4	7407	NA	0	NA	0	NA	NA	NA	0	NA	NA	NA	32	0	0	0	0	NA	NA	NA	NA	NA	NA	NA	NA	NA	NA	NA	NA	NA	NA	NA	NA	NA	NA	NA	NA	NA	NA	NA	NA	NA	NA	NA	0	0	0
1.1.99.-	NA	14	7409	0	0	0	NA	NA	NA	NA	0	1999	10	NA	NA	NA	NA	NA	NA	NA	NA	NA	NA	NA	NA	NA	NA	NA	NA	NA	NA	NA	NA	NA	NA	NA	NA	NA	NA	NA	NA	NA	NA	NA	NA	NA	NA	NA	NA
1.1.99.1	Choline dehydrogenase.	0	74010	2415	0	99	0	0	0	0	NA	NA	NA	NA	NA	NA	NA	NA	NA	NA	NA	NA	NA	NA	NA	NA	NA	NA	NA	NA	NA	NA	NA	NA	NA	NA	NA	NA	NA	NA	NA	NA	NA	NA	NA	NA	NA	NA	NA
1.1.99.1	Choline dehydrogenase.	0	7405	NA	NA	NA	0	0	NA	NA	0	NA	NA	0	2	0	0	5	0	2	0	0	0	0	0	0	0	0	0	0	0	0	0	152	0	0	0	0	0	0	0	0	NA	NA	NA	NA	NA	NA	NA
1.1.99.1	Choline dehydrogenase.	0	7407	NA	0	NA	0	NA	NA	NA	0	NA	NA	NA	23	0	0	6	0	NA	NA	NA	NA	NA	NA	NA	NA	NA	NA	NA	NA	NA	NA	NA	NA	NA	NA	NA	NA	NA	NA	NA	NA	NA	NA	NA	0	0	0
1.1.99.1	Choline dehydrogenase.	0	7408	801	0	128	0	NA	0	0	NA	NA	NA	0	NA	NA	NA	NA	NA	NA	NA	NA	NA	NA	NA	NA	NA	NA	NA	NA	NA	NA	NA	NA	NA	NA	NA	NA	NA	NA	NA	NA	NA	NA	NA	NA	NA	NA	NA
1.1.99.1	Choline dehydrogenase.	0	7409	11	0	1	NA	NA	NA	NA	0	0	0	NA	NA	NA	NA	NA	NA	NA	NA	NA	NA	NA	NA	NA	NA	NA	NA	NA	NA	NA	NA	NA	NA	NA	NA	NA	NA	NA	NA	NA	NA	NA	NA	NA	NA	NA	NA
1.1.99.1	Choline dehydrogenase.	1	7406	9	NA	NA	0	NA	NA	NA	0	0	1025	NA	771	0	NA	NA	NA	19	NA	NA	NA	NA	NA	NA	NA	NA	NA	NA	NA	NA	NA	NA	NA	NA	NA	NA	NA	NA	NA	NA	1	0	0	221	NA	NA	NA
1.1.99.14	Glycolate dehydrogenase.	0	74010	0	0	0	0	0	10	0	NA	NA	NA	NA	NA	NA	NA	NA	NA	NA	NA	NA	NA	NA	NA	NA	NA	NA	NA	NA	NA	NA	NA	NA	NA	NA	NA	NA	NA	NA	NA	NA	NA	NA	NA	NA	NA	NA	NA
1.1.99.14	Glycolate dehydrogenase.	0	7405	NA	NA	NA	0	0	NA	NA	0	NA	NA	0	0	0	0	0	0	0	0	0	0	0	0	0	0	0	0	0	0	0	0	0	1	0	0	0	0	0	0	0	NA	NA	NA	NA	NA	NA	NA
1.1.99.14	Glycolate dehydrogenase.	0	7408	0	0	0	0	NA	59	0	NA	NA	NA	0	NA	NA	NA	NA	NA	NA	NA	NA	NA	NA	NA	NA	NA	NA	NA	NA	NA	NA	NA	NA	NA	NA	NA	NA	NA	NA	NA	NA	NA	NA	NA	NA	NA	NA	NA
1.1.99.14	Glycolate dehydrogenase.	8	7409	0	0	0	NA	NA	NA	NA	0	3684	2	NA	NA	NA	NA	NA	NA	NA	NA	NA	NA	NA	NA	NA	NA	NA	NA	NA	NA	NA	NA	NA	NA	NA	NA	NA	NA	NA	NA	NA	NA	NA	NA	NA	NA	NA	NA
1.1.99.14	Glycolate dehydrogenase.	96	7406	0	NA	NA	0	NA	NA	NA	0	472	3759	NA	0	0	NA	NA	NA	0	NA	NA	NA	NA	NA	NA	NA	NA	NA	NA	NA	NA	NA	NA	NA	NA	NA	NA	NA	NA	NA	NA	0	112	0	191	NA	NA	NA
1.1.99.17	NA	0	7406	0	NA	NA	0	NA	NA	NA	0	1	1402	NA	0	0	NA	NA	NA	0	NA	NA	NA	NA	NA	NA	NA	NA	NA	NA	NA	NA	NA	NA	NA	NA	NA	NA	NA	NA	NA	NA	0	7	0	0	NA	NA	NA
1.1.99.17	NA	0	7409	0	0	0	NA	NA	NA	NA	0	1648	0	NA	NA	NA	NA	NA	NA	NA	NA	NA	NA	NA	NA	NA	NA	NA	NA	NA	NA	NA	NA	NA	NA	NA	NA	NA	NA	NA	NA	NA	NA	NA	NA	NA	NA	NA	NA
1.1.99.18	NA	0	7406	0	NA	NA	0	NA	NA	NA	0	0	1023	NA	0	0	NA	NA	NA	0	NA	NA	NA	NA	NA	NA	NA	NA	NA	NA	NA	NA	NA	NA	NA	NA	NA	NA	NA	NA	NA	NA	0	0	0	0	NA	NA	NA
1.1.99.25	NA	0	7406	0	NA	NA	0	NA	NA	NA	0	0	0	NA	0	0	NA	NA	NA	0	NA	NA	NA	NA	NA	NA	NA	NA	NA	NA	NA	NA	NA	NA	NA	NA	NA	NA	NA	NA	NA	NA	21	0	0	0	NA	NA	NA
1.1.99.28	Glucose-fructose oxidoreductase.	0	74010	0	0	0	0	0	0	0	NA	NA	NA	NA	NA	NA	NA	NA	NA	NA	NA	NA	NA	NA	NA	NA	NA	NA	NA	NA	NA	NA	NA	NA	NA	NA	NA	NA	NA	NA	NA	NA	NA	NA	NA	NA	NA	NA	NA
1.1.99.28	Glucose-fructose oxidoreductase.	0	7405	NA	NA	NA	0	0	NA	NA	0	NA	NA	0	0	0	0	0	0	0	0	0	0	0	1	0	6	0	0	0	9	0	0	0	0	0	0	0	0	0	0	0	NA	NA	NA	NA	NA	NA	NA
1.1.99.28	Glucose-fructose oxidoreductase.	0	7406	0	NA	NA	0	NA	NA	NA	0	0	0	NA	0	0	NA	NA	NA	8	NA	NA	NA	NA	NA	NA	NA	NA	NA	NA	NA	NA	NA	NA	NA	NA	NA	NA	NA	NA	NA	NA	0	0	0	0	NA	NA	NA
1.1.99.28	Glucose-fructose oxidoreductase.	0	7407	NA	0	NA	0	NA	NA	NA	0	NA	NA	NA	0	0	0	0	0	NA	NA	NA	NA	NA	NA	NA	NA	NA	NA	NA	NA	NA	NA	NA	NA	NA	NA	NA	NA	NA	NA	NA	NA	NA	NA	NA	0	0	0
1.1.99.28	Glucose-fructose oxidoreductase.	1	7408	0	0	0	0	NA	0	0	NA	NA	NA	0	NA	NA	NA	NA	NA	NA	NA	NA	NA	NA	NA	NA	NA	NA	NA	NA	NA	NA	NA	NA	NA	NA	NA	NA	NA	NA	NA	NA	NA	NA	NA	NA	NA	NA	NA
1.1.99.28	Glucose-fructose oxidoreductase.	2	7409	0	0	0	NA	NA	NA	NA	0	0	0	NA	NA	NA	NA	NA	NA	NA	NA	NA	NA	NA	NA	NA	NA	NA	NA	NA	NA	NA	NA	NA	NA	NA	NA	NA	NA	NA	NA	NA	NA	NA	NA	NA	NA	NA	NA
1.1.99.3	Gluconate 2-dehydrogenase (acceptor).	0	7407	NA	0	NA	0	NA	NA	NA	0	NA	NA	NA	39	0	0	0	0	NA	NA	NA	NA	NA	NA	NA	NA	NA	NA	NA	NA	NA	NA	NA	NA	NA	NA	NA	NA	NA	NA	NA	NA	NA	NA	NA	0	0	0
1.1.99.3	Gluconate 2-dehydrogenase (acceptor).	8	7405	NA	NA	NA	0	0	NA	NA	0	NA	NA	0	14	0	0	0	0	0	0	0	0	0	0	0	0	0	0	0	0	0	0	343	0	0	0	0	0	0	0	0	NA	NA	NA	NA	NA	NA	NA
1.1.99.3	Gluconate 2-dehydrogenase (acceptor).	167	7406	0	NA	NA	0	NA	NA	NA	0	0	0	NA	2082	0	NA	NA	NA	0	NA	NA	NA	NA	NA	NA	NA	NA	NA	NA	NA	NA	NA	NA	NA	NA	NA	NA	NA	NA	NA	NA	0	0	0	92	NA	NA	NA
1.1.99.31	(S)-mandelate dehydrogenase.	0	74010	0	0	0	0	0	0	0	NA	NA	NA	NA	NA	NA	NA	NA	NA	NA	NA	NA	NA	NA	NA	NA	NA	NA	NA	NA	NA	NA	NA	NA	NA	NA	NA	NA	NA	NA	NA	NA	NA	NA	NA	NA	NA	NA	NA
1.1.99.31	(S)-mandelate dehydrogenase.	0	7406	0	NA	NA	0	NA	NA	NA	0	0	1480	NA	0	0	NA	NA	NA	0	NA	NA	NA	NA	NA	NA	NA	NA	NA	NA	NA	NA	NA	NA	NA	NA	NA	NA	NA	NA	NA	NA	0	0	0	0	NA	NA	NA
1.1.99.31	(S)-mandelate dehydrogenase.	0	7407	NA	0	NA	0	NA	NA	NA	0	NA	NA	NA	39	0	0	0	0	NA	NA	NA	NA	NA	NA	NA	NA	NA	NA	NA	NA	NA	NA	NA	NA	NA	NA	NA	NA	NA	NA	NA	NA	NA	NA	NA	0	0	0
1.1.99.32	L-sorbose 1-dehydrogenase.	0	7405	NA	NA	NA	0	0	NA	NA	0	NA	NA	0	0	0	0	0	0	0	0	0	0	0	0	0	0	0	0	0	0	0	0	144	0	0	0	0	0	0	0	0	NA	NA	NA	NA	NA	NA	NA
1.1.99.32	L-sorbose 1-dehydrogenase.	0	7406	0	NA	NA	0	NA	NA	NA	0	0	0	NA	436	0	NA	NA	NA	0	NA	NA	NA	NA	NA	NA	NA	NA	NA	NA	NA	NA	NA	NA	NA	NA	NA	NA	NA	NA	NA	NA	0	0	0	0	NA	NA	NA
1.1.99.32	L-sorbose 1-dehydrogenase.	0	7407	NA	0	NA	0	NA	NA	NA	0	NA	NA	NA	26	0	0	0	0	NA	NA	NA	NA	NA	NA	NA	NA	NA	NA	NA	NA	NA	NA	NA	NA	NA	NA	NA	NA	NA	NA	NA	NA	NA	NA	NA	0	0	0
1.1.99.33	Transferred entry: 1.17.99.7.	0	7405	NA	NA	NA	0	0	NA	NA	0	NA	NA	0	19	0	0	0	0	3	0	0	0	0	0	0	13	0	0	0	0	0	0	404	0	0	0	0	0	0	0	0	NA	NA	NA	NA	NA	NA	NA
1.1.99.33	Transferred entry: 1.17.99.7.	0	7406	0	NA	NA	0	NA	NA	NA	0	0	1011	NA	2560	0	NA	NA	NA	40	NA	NA	NA	NA	NA	NA	NA	NA	NA	NA	NA	NA	NA	NA	NA	NA	NA	NA	NA	NA	NA	NA	26	3	0	1	NA	NA	NA
1.1.99.33	Transferred entry: 1.17.99.7.	0	7407	NA	0	NA	0	NA	NA	NA	0	NA	NA	NA	81	0	0	0	0	NA	NA	NA	NA	NA	NA	NA	NA	NA	NA	NA	NA	NA	NA	NA	NA	NA	NA	NA	NA	NA	NA	NA	NA	NA	NA	NA	0	0	0
1.1.99.33	Transferred entry: 1.17.99.7.	2	7409	0	0	0	NA	NA	NA	NA	0	1322	0	NA	NA	NA	NA	NA	NA	NA	NA	NA	NA	NA	NA	NA	NA	NA	NA	NA	NA	NA	NA	NA	NA	NA	NA	NA	NA	NA	NA	NA	NA	NA	NA	NA	NA	NA	NA
1.1.99.35	Soluble quinoprotein glucose dehydrogenase.	0	7405	NA	NA	NA	0	0	NA	NA	0	NA	NA	0	1	0	0	0	0	2	0	0	0	0	0	0	0	0	0	0	0	0	0	242	0	0	0	0	0	0	0	0	NA	NA	NA	NA	NA	NA	NA
1.1.99.35	Soluble quinoprotein glucose dehydrogenase.	0	7406	0	NA	NA	0	NA	NA	NA	0	0	0	NA	1011	0	NA	NA	NA	1	NA	NA	NA	NA	NA	NA	NA	NA	NA	NA	NA	NA	NA	NA	NA	NA	NA	NA	NA	NA	NA	NA	24	0	1	111	NA	NA	NA
1.1.99.35	Soluble quinoprotein glucose dehydrogenase.	0	7407	NA	0	NA	0	NA	NA	NA	0	NA	NA	NA	32	0	0	0	0	NA	NA	NA	NA	NA	NA	NA	NA	NA	NA	NA	NA	NA	NA	NA	NA	NA	NA	NA	NA	NA	NA	NA	NA	NA	NA	NA	0	0	0
1.1.99.5	Transferred entry: 1.1.5.3.	0	7405	NA	NA	NA	0	0	NA	NA	0	NA	NA	0	0	0	0	0	0	0	0	0	0	0	0	0	5	0	0	0	0	0	0	0	0	0	0	0	0	0	0	0	NA	NA	NA	NA	NA	NA	NA
1.1.99.5	Transferred entry: 1.1.5.3.	0	7407	NA	0	NA	0	NA	NA	NA	0	NA	NA	NA	0	0	0	0	0	NA	NA	NA	NA	NA	NA	NA	NA	NA	NA	NA	NA	NA	NA	NA	NA	NA	NA	NA	NA	NA	NA	NA	NA	NA	NA	NA	0	0	0
1.1.99.5	Transferred entry: 1.1.5.3.	1	7406	0	NA	NA	0	NA	NA	NA	0	1	706	NA	0	0	NA	NA	NA	0	NA	NA	NA	NA	NA	NA	NA	NA	NA	NA	NA	NA	NA	NA	NA	NA	NA	NA	NA	NA	NA	NA	0	0	0	0	NA	NA	NA
1.1.99.5	Transferred entry: 1.1.5.3.	1	7409	0	0	0	NA	NA	NA	NA	0	964	2	NA	NA	NA	NA	NA	NA	NA	NA	NA	NA	NA	NA	NA	NA	NA	NA	NA	NA	NA	NA	NA	NA	NA	NA	NA	NA	NA	NA	NA	NA	NA	NA	NA	NA	NA	NA
1.1.99.5	Transferred entry: 1.1.5.3.	2	7408	0	0	0	0	NA	0	0	NA	NA	NA	0	NA	NA	NA	NA	NA	NA	NA	NA	NA	NA	NA	NA	NA	NA	NA	NA	NA	NA	NA	NA	NA	NA	NA	NA	NA	NA	NA	NA	NA	NA	NA	NA	NA	NA	NA
1.10.2.-	NA	0	7405	NA	NA	NA	0	0	NA	NA	0	NA	NA	0	3	0	0	0	0	0	0	0	0	0	0	0	31	0	0	0	0	0	0	326	0	0	0	0	0	0	0	0	NA	NA	NA	NA	NA	NA	NA
1.10.2.-	NA	0	7407	NA	0	NA	0	NA	NA	NA	0	NA	NA	NA	40	0	0	0	0	NA	NA	NA	NA	NA	NA	NA	NA	NA	NA	NA	NA	NA	NA	NA	NA	NA	NA	NA	NA	NA	NA	NA	NA	NA	NA	NA	0	0	0
1.10.2.-	NA	0	7408	0	0	0	0	NA	47	0	NA	NA	NA	0	NA	NA	NA	NA	NA	NA	NA	NA	NA	NA	NA	NA	NA	NA	NA	NA	NA	NA	NA	NA	NA	NA	NA	NA	NA	NA	NA	NA	NA	NA	NA	NA	NA	NA	NA
1.10.2.-	NA	1	74010	0	0	0	0	0	10	0	NA	NA	NA	NA	NA	NA	NA	NA	NA	NA	NA	NA	NA	NA	NA	NA	NA	NA	NA	NA	NA	NA	NA	NA	NA	NA	NA	NA	NA	NA	NA	NA	NA	NA	NA	NA	NA	NA	NA
1.10.2.-	NA	6	7406	0	NA	NA	0	NA	NA	NA	0	8	3092	NA	1695	0	NA	NA	NA	7	NA	NA	NA	NA	NA	NA	NA	NA	NA	NA	NA	NA	NA	NA	NA	NA	NA	NA	NA	NA	NA	NA	0	7	0	0	NA	NA	NA
1.10.2.-	NA	33	7409	0	0	0	NA	NA	NA	NA	0	4305	47	NA	NA	NA	NA	NA	NA	NA	NA	NA	NA	NA	NA	NA	NA	NA	NA	NA	NA	NA	NA	NA	NA	NA	NA	NA	NA	NA	NA	NA	NA	NA	NA	NA	NA	NA	NA
1.10.2.2	NA	0	7406	0	NA	NA	0	NA	NA	NA	0	0	0	NA	0	0	NA	NA	NA	0	NA	NA	NA	NA	NA	NA	NA	NA	NA	NA	NA	NA	NA	NA	NA	NA	NA	NA	NA	NA	NA	NA	0	0	0	4	NA	NA	NA
1.10.2.2	NA	0	7408	0	0	0	0	NA	0	0	NA	NA	NA	0	NA	NA	NA	NA	NA	NA	NA	NA	NA	NA	NA	NA	NA	NA	NA	NA	NA	NA	NA	NA	NA	NA	NA	NA	NA	NA	NA	NA	NA	NA	NA	NA	NA	NA	NA
1.10.3.-	NA	0	7407	NA	19	NA	263	NA	NA	NA	0	NA	NA	NA	195	11	0	13	31	NA	NA	NA	NA	NA	NA	NA	NA	NA	NA	NA	NA	NA	NA	NA	NA	NA	NA	NA	NA	NA	NA	NA	NA	NA	NA	NA	0	0	0
1.10.3.-	NA	6	7408	3507	8	334	1628	NA	294	0	NA	NA	NA	0	NA	NA	NA	NA	NA	NA	NA	NA	NA	NA	NA	NA	NA	NA	NA	NA	NA	NA	NA	NA	NA	NA	NA	NA	NA	NA	NA	NA	NA	NA	NA	NA	NA	NA	NA
1.10.3.-	NA	7	7405	NA	NA	NA	2	0	NA	NA	0	NA	NA	0	12	11	0	36	15	2	60	0	0	0	22	0	68	0	0	0	33	0	0	1207	0	253	0	0	0	0	0	0	NA	NA	NA	NA	NA	NA	NA
1.10.3.-	NA	8	74010	11777	10	262	896	0	88	0	NA	NA	NA	NA	NA	NA	NA	NA	NA	NA	NA	NA	NA	NA	NA	NA	NA	NA	NA	NA	NA	NA	NA	NA	NA	NA	NA	NA	NA	NA	NA	NA	NA	NA	NA	NA	NA	NA	NA
1.10.3.-	NA	32	7406	38	NA	NA	3	NA	NA	NA	0	11	7297	NA	7091	4	NA	NA	NA	67	NA	NA	NA	NA	NA	NA	NA	NA	NA	NA	NA	NA	NA	NA	NA	NA	NA	NA	NA	NA	NA	NA	69	91	1	117	NA	NA	NA
1.10.3.-	NA	59	7409	48	1	2	NA	NA	NA	NA	0	8188	66	NA	NA	NA	NA	NA	NA	NA	NA	NA	NA	NA	NA	NA	NA	NA	NA	NA	NA	NA	NA	NA	NA	NA	NA	NA	NA	NA	NA	NA	NA	NA	NA	NA	NA	NA	NA
1.10.3.10	Transferred entry: 7.1.1.3.	0	7405	NA	NA	NA	0	0	NA	NA	0	NA	NA	0	5	0	0	9	0	0	0	0	0	0	0	0	44	0	0	0	14	0	0	501	0	0	0	0	0	0	0	0	NA	NA	NA	NA	NA	NA	NA
1.10.3.10	Transferred entry: 7.1.1.3.	0	7407	NA	0	NA	20	NA	NA	NA	0	NA	NA	NA	72	0	0	2	0	NA	NA	NA	NA	NA	NA	NA	NA	NA	NA	NA	NA	NA	NA	NA	NA	NA	NA	NA	NA	NA	NA	NA	NA	NA	NA	NA	0	0	0
1.10.3.10	Transferred entry: 7.1.1.3.	1	7408	801	0	140	1227	NA	78	0	NA	NA	NA	0	NA	NA	NA	NA	NA	NA	NA	NA	NA	NA	NA	NA	NA	NA	NA	NA	NA	NA	NA	NA	NA	NA	NA	NA	NA	NA	NA	NA	NA	NA	NA	NA	NA	NA	NA
1.10.3.10	Transferred entry: 7.1.1.3.	3	74010	2643	0	130	691	0	17	0	NA	NA	NA	NA	NA	NA	NA	NA	NA	NA	NA	NA	NA	NA	NA	NA	NA	NA	NA	NA	NA	NA	NA	NA	NA	NA	NA	NA	NA	NA	NA	NA	NA	NA	NA	NA	NA	NA	NA
1.10.3.10	Transferred entry: 7.1.1.3.	25	7406	12	NA	NA	2	NA	NA	NA	0	9	5463	NA	2603	0	NA	NA	NA	21	NA	NA	NA	NA	NA	NA	NA	NA	NA	NA	NA	NA	NA	NA	NA	NA	NA	NA	NA	NA	NA	NA	47	10	1	11	NA	NA	NA
1.10.3.10	Transferred entry: 7.1.1.3.	47	7409	7	0	0	NA	NA	NA	NA	0	6080	44	NA	NA	NA	NA	NA	NA	NA	NA	NA	NA	NA	NA	NA	NA	NA	NA	NA	NA	NA	NA	NA	NA	NA	NA	NA	NA	NA	NA	NA	NA	NA	NA	NA	NA	NA	NA
1.10.3.12	Transferred entry: 7.1.1.5.	0	7405	NA	NA	NA	0	0	NA	NA	0	NA	NA	0	0	0	0	11	0	0	0	0	0	0	0	0	0	0	0	0	0	0	0	0	0	0	0	0	0	0	0	0	NA	NA	NA	NA	NA	NA	NA
1.10.3.12	Transferred entry: 7.1.1.5.	0	7406	14	NA	NA	0	NA	NA	NA	0	0	0	NA	0	0	NA	NA	NA	0	NA	NA	NA	NA	NA	NA	NA	NA	NA	NA	NA	NA	NA	NA	NA	NA	NA	NA	NA	NA	NA	NA	0	0	0	0	NA	NA	NA
1.10.3.12	Transferred entry: 7.1.1.5.	0	7407	NA	0	NA	0	NA	NA	NA	0	NA	NA	NA	0	0	0	3	0	NA	NA	NA	NA	NA	NA	NA	NA	NA	NA	NA	NA	NA	NA	NA	NA	NA	NA	NA	NA	NA	NA	NA	NA	NA	NA	NA	0	0	0
1.10.3.12	Transferred entry: 7.1.1.5.	0	7409	9	0	1	NA	NA	NA	NA	0	0	0	NA	NA	NA	NA	NA	NA	NA	NA	NA	NA	NA	NA	NA	NA	NA	NA	NA	NA	NA	NA	NA	NA	NA	NA	NA	NA	NA	NA	NA	NA	NA	NA	NA	NA	NA	NA
1.10.3.12	Transferred entry: 7.1.1.5.	1	7408	1087	0	184	0	NA	0	0	NA	NA	NA	0	NA	NA	NA	NA	NA	NA	NA	NA	NA	NA	NA	NA	NA	NA	NA	NA	NA	NA	NA	NA	NA	NA	NA	NA	NA	NA	NA	NA	NA	NA	NA	NA	NA	NA	NA
1.10.3.12	Transferred entry: 7.1.1.5.	2	74010	3599	0	175	0	0	0	0	NA	NA	NA	NA	NA	NA	NA	NA	NA	NA	NA	NA	NA	NA	NA	NA	NA	NA	NA	NA	NA	NA	NA	NA	NA	NA	NA	NA	NA	NA	NA	NA	NA	NA	NA	NA	NA	NA	NA
1.10.3.14	Transferred entry: 7.1.1.7.	0	74010	0	0	0	0	0	17	0	NA	NA	NA	NA	NA	NA	NA	NA	NA	NA	NA	NA	NA	NA	NA	NA	NA	NA	NA	NA	NA	NA	NA	NA	NA	NA	NA	NA	NA	NA	NA	NA	NA	NA	NA	NA	NA	NA	NA
1.10.3.14	Transferred entry: 7.1.1.7.	0	7405	NA	NA	NA	0	0	NA	NA	0	NA	NA	0	9	0	0	0	0	0	0	0	0	0	0	0	22	0	0	0	0	0	0	667	0	0	0	0	0	0	0	0	NA	NA	NA	NA	NA	NA	NA
1.10.3.14	Transferred entry: 7.1.1.7.	0	7407	NA	0	NA	0	NA	NA	NA	0	NA	NA	NA	111	0	0	0	0	NA	NA	NA	NA	NA	NA	NA	NA	NA	NA	NA	NA	NA	NA	NA	NA	NA	NA	NA	NA	NA	NA	NA	NA	NA	NA	NA	0	0	0
1.10.3.14	Transferred entry: 7.1.1.7.	0	7408	0	0	0	0	NA	78	0	NA	NA	NA	0	NA	NA	NA	NA	NA	NA	NA	NA	NA	NA	NA	NA	NA	NA	NA	NA	NA	NA	NA	NA	NA	NA	NA	NA	NA	NA	NA	NA	NA	NA	NA	NA	NA	NA	NA
1.10.3.14	Transferred entry: 7.1.1.7.	6	7406	0	NA	NA	0	NA	NA	NA	0	2	1629	NA	3406	0	NA	NA	NA	0	NA	NA	NA	NA	NA	NA	NA	NA	NA	NA	NA	NA	NA	NA	NA	NA	NA	NA	NA	NA	NA	NA	47	6	0	0	NA	NA	NA
1.10.3.14	Transferred entry: 7.1.1.7.	28	7409	0	0	0	NA	NA	NA	NA	0	2290	40	NA	NA	NA	NA	NA	NA	NA	NA	NA	NA	NA	NA	NA	NA	NA	NA	NA	NA	NA	NA	NA	NA	NA	NA	NA	NA	NA	NA	NA	NA	NA	NA	NA	NA	NA	NA
1.10.3.2	Laccase.	0	7405	NA	NA	NA	0	0	NA	NA	0	NA	NA	0	0	0	0	0	0	0	0	0	0	0	0	0	0	0	0	0	0	0	0	142	0	0	0	0	0	0	0	0	NA	NA	NA	NA	NA	NA	NA
1.10.3.2	Laccase.	0	7406	0	NA	NA	0	NA	NA	NA	0	0	0	NA	747	0	NA	NA	NA	0	NA	NA	NA	NA	NA	NA	NA	NA	NA	NA	NA	NA	NA	NA	NA	NA	NA	NA	NA	NA	NA	NA	0	0	0	0	NA	NA	NA
1.10.3.2	Laccase.	0	7407	NA	0	NA	0	NA	NA	NA	0	NA	NA	NA	35	0	0	0	0	NA	NA	NA	NA	NA	NA	NA	NA	NA	NA	NA	NA	NA	NA	NA	NA	NA	NA	NA	NA	NA	NA	NA	NA	NA	NA	NA	0	0	0
1.10.5.1	NA	0	7406	0	NA	NA	0	NA	NA	NA	0	0	0	NA	0	0	NA	NA	NA	0	NA	NA	NA	NA	NA	NA	NA	NA	NA	NA	NA	NA	NA	NA	NA	NA	NA	NA	NA	NA	NA	NA	0	0	0	20	NA	NA	NA
1.10.9.1	Transferred entry: 7.1.1.6.	0	74010	0	1	0	0	0	13	0	NA	NA	NA	NA	NA	NA	NA	NA	NA	NA	NA	NA	NA	NA	NA	NA	NA	NA	NA	NA	NA	NA	NA	NA	NA	NA	NA	NA	NA	NA	NA	NA	NA	NA	NA	NA	NA	NA	NA
1.10.9.1	Transferred entry: 7.1.1.6.	0	7405	NA	NA	NA	0	0	NA	NA	0	NA	NA	0	0	0	0	0	0	0	0	0	0	0	0	0	0	1	0	0	0	0	0	0	0	0	0	0	0	0	0	0	NA	NA	NA	NA	NA	NA	NA
1.10.9.1	Transferred entry: 7.1.1.6.	0	7407	NA	1	NA	0	NA	NA	NA	0	NA	NA	NA	0	0	0	0	0	NA	NA	NA	NA	NA	NA	NA	NA	NA	NA	NA	NA	NA	NA	NA	NA	NA	NA	NA	NA	NA	NA	NA	NA	NA	NA	NA	0	0	0
1.10.9.1	Transferred entry: 7.1.1.6.	0	7408	0	0	0	0	NA	52	0	NA	NA	NA	0	NA	NA	NA	NA	NA	NA	NA	NA	NA	NA	NA	NA	NA	NA	NA	NA	NA	NA	NA	NA	NA	NA	NA	NA	NA	NA	NA	NA	NA	NA	NA	NA	NA	NA	NA
1.10.99.2	Transferred entry: 1.10.5.1.	0	7405	NA	NA	NA	0	0	NA	NA	654	NA	NA	0	5	0	0	0	0	0	0	0	0	0	0	560	0	0	0	0	0	0	0	84	0	0	0	0	0	0	0	0	NA	NA	NA	NA	NA	NA	NA
1.10.99.2	Transferred entry: 1.10.5.1.	0	7406	0	NA	NA	0	NA	NA	NA	1	0	0	NA	393	0	NA	NA	NA	0	NA	NA	NA	NA	NA	NA	NA	NA	NA	NA	NA	NA	NA	NA	NA	NA	NA	NA	NA	NA	NA	NA	3	0	0	20	NA	NA	NA
1.10.99.2	Transferred entry: 1.10.5.1.	0	7407	NA	0	NA	0	NA	NA	NA	303	NA	NA	NA	17	0	0	0	0	NA	NA	NA	NA	NA	NA	NA	NA	NA	NA	NA	NA	NA	NA	NA	NA	NA	NA	NA	NA	NA	NA	NA	NA	NA	NA	NA	0	0	0
1.10.99.2	Transferred entry: 1.10.5.1.	0	7408	0	0	0	0	NA	0	0	NA	NA	NA	4	NA	NA	NA	NA	NA	NA	NA	NA	NA	NA	NA	NA	NA	NA	NA	NA	NA	NA	NA	NA	NA	NA	NA	NA	NA	NA	NA	NA	NA	NA	NA	NA	NA	NA	NA
1.10.99.2	Transferred entry: 1.10.5.1.	0	7409	0	0	0	NA	NA	NA	NA	11	0	0	NA	NA	NA	NA	NA	NA	NA	NA	NA	NA	NA	NA	NA	NA	NA	NA	NA	NA	NA	NA	NA	NA	NA	NA	NA	NA	NA	NA	NA	NA	NA	NA	NA	NA	NA	NA
1.11.1.-	NA	2	74010	2115	0	118	364	2	12	16	NA	NA	NA	NA	NA	NA	NA	NA	NA	NA	NA	NA	NA	NA	NA	NA	NA	NA	NA	NA	NA	NA	NA	NA	NA	NA	NA	NA	NA	NA	NA	NA	NA	NA	NA	NA	NA	NA	NA
1.11.1.-	NA	4	7405	NA	NA	NA	0	6	NA	NA	0	NA	NA	9	3	1	0	11	4	7	89	0	0	0	4	0	31	0	0	0	0	0	0	318	1	0	0	0	0	0	19	3	NA	NA	NA	NA	NA	NA	NA
1.11.1.-	NA	5	7406	7	NA	NA	2	NA	NA	NA	0	3	3901	NA	1950	1	NA	NA	NA	36	NA	NA	NA	NA	NA	NA	NA	NA	NA	NA	NA	NA	NA	NA	NA	NA	NA	NA	NA	NA	NA	NA	20	11	0	39	NA	NA	NA
1.11.1.-	NA	5	7407	NA	0	NA	5	NA	NA	NA	0	NA	NA	NA	42	105	0	6	0	NA	NA	NA	NA	NA	NA	NA	NA	NA	NA	NA	NA	NA	NA	NA	NA	NA	NA	NA	NA	NA	NA	NA	NA	NA	NA	NA	0	0	0
1.11.1.-	NA	8	7408	670	0	176	632	NA	55	368	NA	NA	NA	18	NA	NA	NA	NA	NA	NA	NA	NA	NA	NA	NA	NA	NA	NA	NA	NA	NA	NA	NA	NA	NA	NA	NA	NA	NA	NA	NA	NA	NA	NA	NA	NA	NA	NA	NA
1.11.1.-	NA	16	7409	3	0	1	NA	NA	NA	NA	0	5263	9	NA	NA	NA	NA	NA	NA	NA	NA	NA	NA	NA	NA	NA	NA	NA	NA	NA	NA	NA	NA	NA	NA	NA	NA	NA	NA	NA	NA	NA	NA	NA	NA	NA	NA	NA	NA
1.11.1.1	NADH peroxidase.	0	74010	1854	0	0	2686	1	0	8	NA	NA	NA	NA	NA	NA	NA	NA	NA	NA	NA	NA	NA	NA	NA	NA	NA	NA	NA	NA	NA	NA	NA	NA	NA	NA	NA	NA	NA	NA	NA	NA	NA	NA	NA	NA	NA	NA	NA
1.11.1.1	NADH peroxidase.	0	7405	NA	NA	NA	0	20	NA	NA	0	NA	NA	1	0	44	0	0	10	0	0	0	0	0	0	0	0	53	0	0	8	1	0	0	0	117	0	0	1	3	0	1	NA	NA	NA	NA	NA	NA	NA
1.11.1.1	NADH peroxidase.	0	7406	4	NA	NA	6	NA	NA	NA	0	0	0	NA	0	1	NA	NA	NA	0	NA	NA	NA	NA	NA	NA	NA	NA	NA	NA	NA	NA	NA	NA	NA	NA	NA	NA	NA	NA	NA	NA	0	0	0	0	NA	NA	NA
1.11.1.1	NADH peroxidase.	1	7407	NA	0	NA	939	NA	NA	NA	0	NA	NA	NA	0	296	0	0	1	NA	NA	NA	NA	NA	NA	NA	NA	NA	NA	NA	NA	NA	NA	NA	NA	NA	NA	NA	NA	NA	NA	NA	NA	NA	NA	NA	0	0	0
1.11.1.1	NADH peroxidase.	2	7409	4	0	0	NA	NA	NA	NA	0	0	0	NA	NA	NA	NA	NA	NA	NA	NA	NA	NA	NA	NA	NA	NA	NA	NA	NA	NA	NA	NA	NA	NA	NA	NA	NA	NA	NA	NA	NA	NA	NA	NA	NA	NA	NA	NA
1.11.1.1	NADH peroxidase.	62	7408	596	0	0	4377	NA	0	138	NA	NA	NA	11	NA	NA	NA	NA	NA	NA	NA	NA	NA	NA	NA	NA	NA	NA	NA	NA	NA	NA	NA	NA	NA	NA	NA	NA	NA	NA	NA	NA	NA	NA	NA	NA	NA	NA	NA
1.11.1.10	Chloride peroxidase.	0	74010	0	0	0	301	0	4	0	NA	NA	NA	NA	NA	NA	NA	NA	NA	NA	NA	NA	NA	NA	NA	NA	NA	NA	NA	NA	NA	NA	NA	NA	NA	NA	NA	NA	NA	NA	NA	NA	NA	NA	NA	NA	NA	NA	NA
1.11.1.10	Chloride peroxidase.	0	7406	0	NA	NA	40	NA	NA	NA	0	0	0	NA	1312	0	NA	NA	NA	17	NA	NA	NA	NA	NA	NA	NA	NA	NA	NA	NA	NA	NA	NA	NA	NA	NA	NA	NA	NA	NA	NA	0	0	0	71	NA	NA	NA
1.11.1.10	Chloride peroxidase.	0	7407	NA	0	NA	15	NA	NA	NA	0	NA	NA	NA	27	0	0	0	0	NA	NA	NA	NA	NA	NA	NA	NA	NA	NA	NA	NA	NA	NA	NA	NA	NA	NA	NA	NA	NA	NA	NA	NA	NA	NA	NA	0	0	0
1.11.1.10	Chloride peroxidase.	0	7408	0	0	0	422	NA	34	0	NA	NA	NA	5	NA	NA	NA	NA	NA	NA	NA	NA	NA	NA	NA	NA	NA	NA	NA	NA	NA	NA	NA	NA	NA	NA	NA	NA	NA	NA	NA	NA	NA	NA	NA	NA	NA	NA	NA
1.11.1.10	Chloride peroxidase.	94	7405	NA	NA	NA	1	13	NA	NA	0	NA	NA	0	5	0	0	5	0	3	0	0	0	0	0	0	5	0	0	0	0	0	0	161	0	63	0	0	0	1	0	0	NA	NA	NA	NA	NA	NA	NA
1.11.1.15	Peroxiredoxin.	5	74010	4366	1	136	367	12	15	13	NA	NA	NA	NA	NA	NA	NA	NA	NA	NA	NA	NA	NA	NA	NA	NA	NA	NA	NA	NA	NA	NA	NA	NA	NA	NA	NA	NA	NA	NA	NA	NA	NA	NA	NA	NA	NA	NA	NA
1.11.1.15	Peroxiredoxin.	14	7406	14	NA	NA	2	NA	NA	NA	10	7	2688	NA	4750	2	NA	NA	NA	20	NA	NA	NA	NA	NA	NA	NA	NA	NA	NA	NA	NA	NA	NA	NA	NA	NA	NA	NA	NA	NA	NA	61	11	2	164	NA	NA	NA
1.11.1.15	Peroxiredoxin.	20	7408	1384	2	209	643	NA	46	176	NA	NA	NA	68	NA	NA	NA	NA	NA	NA	NA	NA	NA	NA	NA	NA	NA	NA	NA	NA	NA	NA	NA	NA	NA	NA	NA	NA	NA	NA	NA	NA	NA	NA	NA	NA	NA	NA	NA
1.11.1.15	Peroxiredoxin.	45	7407	NA	1	NA	9	NA	NA	NA	444	NA	NA	NA	102	144	0	2	17	NA	NA	NA	NA	NA	NA	NA	NA	NA	NA	NA	NA	NA	NA	NA	NA	NA	NA	NA	NA	NA	NA	NA	NA	NA	NA	NA	128	41	1
1.11.1.15	Peroxiredoxin.	48	7405	NA	NA	NA	1	53	NA	NA	1251	NA	NA	74	11	33	0	26	5	16	207	0	1	11	10	1792	76	18	0	0	14	0	50	795	1	14	0	7	0	1	0	2	NA	NA	NA	NA	NA	NA	NA
1.11.1.15	Peroxiredoxin.	78	7409	6	0	0	NA	NA	NA	NA	64	3917	22	NA	NA	NA	NA	NA	NA	NA	NA	NA	NA	NA	NA	NA	NA	NA	NA	NA	NA	NA	NA	NA	NA	NA	NA	NA	NA	NA	NA	NA	NA	NA	NA	NA	NA	NA	NA
1.11.1.18	NA	0	7408	0	0	0	0	NA	0	159	NA	NA	NA	0	NA	NA	NA	NA	NA	NA	NA	NA	NA	NA	NA	NA	NA	NA	NA	NA	NA	NA	NA	NA	NA	NA	NA	NA	NA	NA	NA	NA	NA	NA	NA	NA	NA	NA	NA
1.11.1.19	NA	0	7409	0	0	0	NA	NA	NA	NA	0	791	0	NA	NA	NA	NA	NA	NA	NA	NA	NA	NA	NA	NA	NA	NA	NA	NA	NA	NA	NA	NA	NA	NA	NA	NA	NA	NA	NA	NA	NA	NA	NA	NA	NA	NA	NA	NA
1.11.1.19	NA	1	7406	0	NA	NA	0	NA	NA	NA	0	1	600	NA	0	0	NA	NA	NA	0	NA	NA	NA	NA	NA	NA	NA	NA	NA	NA	NA	NA	NA	NA	NA	NA	NA	NA	NA	NA	NA	NA	0	0	0	0	NA	NA	NA
1.11.1.21	Catalase peroxidase.	0	7405	NA	NA	NA	0	0	NA	NA	0	NA	NA	0	0	0	0	0	0	9	0	0	0	0	0	0	17	0	0	0	0	0	0	125	0	0	0	0	0	0	0	0	NA	NA	NA	NA	NA	NA	NA
1.11.1.21	Catalase peroxidase.	0	7407	NA	0	NA	0	NA	NA	NA	0	NA	NA	NA	33	0	0	0	0	NA	NA	NA	NA	NA	NA	NA	NA	NA	NA	NA	NA	NA	NA	NA	NA	NA	NA	NA	NA	NA	NA	NA	NA	NA	NA	NA	0	0	0
1.11.1.21	Catalase peroxidase.	1	7406	0	NA	NA	0	NA	NA	NA	0	2	1262	NA	1104	0	NA	NA	NA	18	NA	NA	NA	NA	NA	NA	NA	NA	NA	NA	NA	NA	NA	NA	NA	NA	NA	NA	NA	NA	NA	NA	33	7	0	0	NA	NA	NA
1.11.1.21	Catalase peroxidase.	2	7409	0	0	0	NA	NA	NA	NA	0	1615	0	NA	NA	NA	NA	NA	NA	NA	NA	NA	NA	NA	NA	NA	NA	NA	NA	NA	NA	NA	NA	NA	NA	NA	NA	NA	NA	NA	NA	NA	NA	NA	NA	NA	NA	NA	NA
1.11.1.22	NA	0	7405	NA	NA	NA	0	0	NA	NA	0	NA	NA	0	0	0	0	0	0	2	0	0	0	0	0	0	0	0	0	0	0	0	0	0	0	0	0	0	0	0	0	0	NA	NA	NA	NA	NA	NA	NA
1.11.1.22	NA	0	7406	0	NA	NA	0	NA	NA	NA	0	0	0	NA	0	0	NA	NA	NA	2	NA	NA	NA	NA	NA	NA	NA	NA	NA	NA	NA	NA	NA	NA	NA	NA	NA	NA	NA	NA	NA	NA	19	0	0	0	NA	NA	NA
1.11.1.23	NA	1	7409	0	0	0	NA	NA	NA	NA	0	0	0	NA	NA	NA	NA	NA	NA	NA	NA	NA	NA	NA	NA	NA	NA	NA	NA	NA	NA	NA	NA	NA	NA	NA	NA	NA	NA	NA	NA	NA	NA	NA	NA	NA	NA	NA	NA
1.11.1.5	Cytochrome-c peroxidase.	0	7405	NA	NA	NA	0	0	NA	NA	0	NA	NA	0	0	0	0	0	0	0	0	0	0	0	3	0	10	0	0	0	0	0	0	0	0	0	0	0	0	0	0	0	NA	NA	NA	NA	NA	NA	NA
1.11.1.5	Cytochrome-c peroxidase.	1	7407	NA	0	NA	0	NA	NA	NA	0	NA	NA	NA	0	0	0	0	0	NA	NA	NA	NA	NA	NA	NA	NA	NA	NA	NA	NA	NA	NA	NA	NA	NA	NA	NA	NA	NA	NA	NA	NA	NA	NA	NA	0	0	0
1.11.1.5	Cytochrome-c peroxidase.	2	7406	0	NA	NA	0	NA	NA	NA	0	0	857	NA	0	0	NA	NA	NA	0	NA	NA	NA	NA	NA	NA	NA	NA	NA	NA	NA	NA	NA	NA	NA	NA	NA	NA	NA	NA	NA	NA	0	3	0	119	NA	NA	NA
1.11.1.5	Cytochrome-c peroxidase.	4	7408	0	0	0	0	NA	0	0	NA	NA	NA	0	NA	NA	NA	NA	NA	NA	NA	NA	NA	NA	NA	NA	NA	NA	NA	NA	NA	NA	NA	NA	NA	NA	NA	NA	NA	NA	NA	NA	NA	NA	NA	NA	NA	NA	NA
1.11.1.5	Cytochrome-c peroxidase.	5	7409	0	0	0	NA	NA	NA	NA	0	1146	2	NA	NA	NA	NA	NA	NA	NA	NA	NA	NA	NA	NA	NA	NA	NA	NA	NA	NA	NA	NA	NA	NA	NA	NA	NA	NA	NA	NA	NA	NA	NA	NA	NA	NA	NA	NA
1.11.1.6	Catalase.	0	7407	NA	3	NA	154	NA	NA	NA	0	NA	NA	NA	78	171	0	0	0	NA	NA	NA	NA	NA	NA	NA	NA	NA	NA	NA	NA	NA	NA	NA	NA	NA	NA	NA	NA	NA	NA	NA	NA	NA	NA	NA	0	0	0
1.11.1.6	Catalase.	4	7405	NA	NA	NA	0	0	NA	NA	0	NA	NA	0	9	55	0	3	0	5	0	0	0	0	6	0	15	5	0	0	0	0	0	401	0	0	0	0	0	0	0	2	NA	NA	NA	NA	NA	NA	NA
1.11.1.6	Catalase.	4	7406	7	NA	NA	1	NA	NA	NA	0	7	2328	NA	3130	2	NA	NA	NA	2	NA	NA	NA	NA	NA	NA	NA	NA	NA	NA	NA	NA	NA	NA	NA	NA	NA	NA	NA	NA	NA	NA	25	11	0	34	NA	NA	NA
1.11.1.6	Catalase.	10	7409	4	0	0	NA	NA	NA	NA	0	3290	0	NA	NA	NA	NA	NA	NA	NA	NA	NA	NA	NA	NA	NA	NA	NA	NA	NA	NA	NA	NA	NA	NA	NA	NA	NA	NA	NA	NA	NA	NA	NA	NA	NA	NA	NA	NA
1.11.1.6	Catalase.	17	74010	2480	4	0	657	0	29	0	NA	NA	NA	NA	NA	NA	NA	NA	NA	NA	NA	NA	NA	NA	NA	NA	NA	NA	NA	NA	NA	NA	NA	NA	NA	NA	NA	NA	NA	NA	NA	NA	NA	NA	NA	NA	NA	NA	NA
1.11.1.6	Catalase.	48	7408	646	2	0	1028	NA	164	0	NA	NA	NA	0	NA	NA	NA	NA	NA	NA	NA	NA	NA	NA	NA	NA	NA	NA	NA	NA	NA	NA	NA	NA	NA	NA	NA	NA	NA	NA	NA	NA	NA	NA	NA	NA	NA	NA	NA
1.11.1.7	Peroxidase.	0	74010	0	0	0	0	0	19	0	NA	NA	NA	NA	NA	NA	NA	NA	NA	NA	NA	NA	NA	NA	NA	NA	NA	NA	NA	NA	NA	NA	NA	NA	NA	NA	NA	NA	NA	NA	NA	NA	NA	NA	NA	NA	NA	NA	NA
1.11.1.7	Peroxidase.	0	7405	NA	NA	NA	0	0	NA	NA	0	NA	NA	0	1	0	0	0	0	0	0	0	0	0	4	0	9	0	0	0	0	0	0	48	0	117	0	0	0	0	0	0	NA	NA	NA	NA	NA	NA	NA
1.11.1.7	Peroxidase.	0	7407	NA	0	NA	0	NA	NA	NA	0	NA	NA	NA	4	0	0	0	0	NA	NA	NA	NA	NA	NA	NA	NA	NA	NA	NA	NA	NA	NA	NA	NA	NA	NA	NA	NA	NA	NA	NA	NA	NA	NA	NA	0	0	0
1.11.1.7	Peroxidase.	1	7406	0	NA	NA	0	NA	NA	NA	0	1	934	NA	273	0	NA	NA	NA	6	NA	NA	NA	NA	NA	NA	NA	NA	NA	NA	NA	NA	NA	NA	NA	NA	NA	NA	NA	NA	NA	NA	0	3	0	3	NA	NA	NA
1.11.1.7	Peroxidase.	2	7409	0	0	0	NA	NA	NA	NA	0	1221	3	NA	NA	NA	NA	NA	NA	NA	NA	NA	NA	NA	NA	NA	NA	NA	NA	NA	NA	NA	NA	NA	NA	NA	NA	NA	NA	NA	NA	NA	NA	NA	NA	NA	NA	NA	NA
1.11.1.7	Peroxidase.	18	7408	0	0	0	0	NA	88	0	NA	NA	NA	0	NA	NA	NA	NA	NA	NA	NA	NA	NA	NA	NA	NA	NA	NA	NA	NA	NA	NA	NA	NA	NA	NA	NA	NA	NA	NA	NA	NA	NA	NA	NA	NA	NA	NA	NA
1.11.1.9	Glutathione peroxidase.	0	74010	0	0	0	0	0	6	0	NA	NA	NA	NA	NA	NA	NA	NA	NA	NA	NA	NA	NA	NA	NA	NA	NA	NA	NA	NA	NA	NA	NA	NA	NA	NA	NA	NA	NA	NA	NA	NA	NA	NA	NA	NA	NA	NA	NA
1.11.1.9	Glutathione peroxidase.	0	7407	NA	0	NA	0	NA	NA	NA	0	NA	NA	NA	9	119	0	0	0	NA	NA	NA	NA	NA	NA	NA	NA	NA	NA	NA	NA	NA	NA	NA	NA	NA	NA	NA	NA	NA	NA	NA	NA	NA	NA	NA	0	0	0
1.11.1.9	Glutathione peroxidase.	0	7408	0	0	0	0	NA	7	0	NA	NA	NA	0	NA	NA	NA	NA	NA	NA	NA	NA	NA	NA	NA	NA	NA	NA	NA	NA	NA	NA	NA	NA	NA	NA	NA	NA	NA	NA	NA	NA	NA	NA	NA	NA	NA	NA	NA
1.11.1.9	Glutathione peroxidase.	0	7409	0	0	0	NA	NA	NA	NA	0	473	6	NA	NA	NA	NA	NA	NA	NA	NA	NA	NA	NA	NA	NA	NA	NA	NA	NA	NA	NA	NA	NA	NA	NA	NA	NA	NA	NA	NA	NA	NA	NA	NA	NA	NA	NA	NA
1.11.1.9	Glutathione peroxidase.	3	7406	0	NA	NA	0	NA	NA	NA	0	0	350	NA	484	0	NA	NA	NA	2	NA	NA	NA	NA	NA	NA	NA	NA	NA	NA	NA	NA	NA	NA	NA	NA	NA	NA	NA	NA	NA	NA	17	0	0	0	NA	NA	NA
1.11.1.9	Glutathione peroxidase.	7	7405	NA	NA	NA	0	0	NA	NA	0	NA	NA	0	2	55	0	0	0	2	0	0	0	0	1	0	3	0	0	0	0	0	0	63	0	0	0	0	0	0	0	0	NA	NA	NA	NA	NA	NA	NA
1.11.2.4	NA	0	7405	NA	NA	NA	0	0	NA	NA	0	NA	NA	0	0	0	0	0	0	0	0	0	0	0	0	0	0	0	0	0	0	1	0	0	0	0	0	0	0	0	0	0	NA	NA	NA	NA	NA	NA	NA
1.12.-.-	NA	0	74010	1626	0	0	0	0	0	0	NA	NA	NA	NA	NA	NA	NA	NA	NA	NA	NA	NA	NA	NA	NA	NA	NA	NA	NA	NA	NA	NA	NA	NA	NA	NA	NA	NA	NA	NA	NA	NA	NA	NA	NA	NA	NA	NA	NA
1.12.-.-	NA	0	7406	3	NA	NA	0	NA	NA	NA	0	0	0	NA	0	4	NA	NA	NA	0	NA	NA	NA	NA	NA	NA	NA	NA	NA	NA	NA	NA	NA	NA	NA	NA	NA	NA	NA	NA	NA	NA	0	0	0	0	NA	NA	NA
1.12.-.-	NA	0	7408	447	0	0	0	NA	0	0	NA	NA	NA	0	NA	NA	NA	NA	NA	NA	NA	NA	NA	NA	NA	NA	NA	NA	NA	NA	NA	NA	NA	NA	NA	NA	NA	NA	NA	NA	NA	NA	NA	NA	NA	NA	NA	NA	NA
1.12.-.-	NA	2	7409	1	0	0	NA	NA	NA	NA	0	0	0	NA	NA	NA	NA	NA	NA	NA	NA	NA	NA	NA	NA	NA	NA	NA	NA	NA	NA	NA	NA	NA	NA	NA	NA	NA	NA	NA	NA	NA	NA	NA	NA	NA	NA	NA	NA
1.12.-.-	NA	7	7407	NA	0	NA	0	NA	NA	NA	0	NA	NA	NA	0	707	0	2	41	NA	NA	NA	NA	NA	NA	NA	NA	NA	NA	NA	NA	NA	NA	NA	NA	NA	NA	NA	NA	NA	NA	NA	NA	NA	NA	NA	28	0	0
1.12.-.-	NA	36	7405	NA	NA	NA	0	0	NA	NA	0	NA	NA	0	0	254	0	12	18	0	0	0	0	12	0	0	0	0	0	0	0	0	0	0	0	0	0	0	0	0	0	5	NA	NA	NA	NA	NA	NA	NA
1.12.1.2	NA	2	7409	0	0	0	NA	NA	NA	NA	0	0	0	NA	NA	NA	NA	NA	NA	NA	NA	NA	NA	NA	NA	NA	NA	NA	NA	NA	NA	NA	NA	NA	NA	NA	NA	NA	NA	NA	NA	NA	NA	NA	NA	NA	NA	NA	NA
1.12.1.3	NA	0	7405	NA	NA	NA	0	0	NA	NA	0	NA	NA	0	0	0	0	0	0	0	0	0	0	0	0	0	0	0	0	0	137	0	0	0	0	0	0	0	0	0	0	0	NA	NA	NA	NA	NA	NA	NA
1.12.1.3	NA	3	7409	0	0	0	NA	NA	NA	NA	0	0	0	NA	NA	NA	NA	NA	NA	NA	NA	NA	NA	NA	NA	NA	NA	NA	NA	NA	NA	NA	NA	NA	NA	NA	NA	NA	NA	NA	NA	NA	NA	NA	NA	NA	NA	NA	NA
1.12.1.4	NA	0	7409	0	0	0	NA	NA	NA	NA	0	0	0	NA	NA	NA	NA	NA	NA	NA	NA	NA	NA	NA	NA	NA	NA	NA	NA	NA	NA	NA	NA	NA	NA	NA	NA	NA	NA	NA	NA	NA	NA	NA	NA	NA	NA	NA	NA
1.12.2.1	Cytochrome-c3 hydrogenase.	0	7405	NA	NA	NA	0	0	NA	NA	0	NA	NA	0	0	0	0	0	0	0	0	0	0	0	0	0	16	0	0	0	0	0	0	0	0	0	0	0	0	0	0	0	NA	NA	NA	NA	NA	NA	NA
1.12.2.1	Cytochrome-c3 hydrogenase.	0	7409	0	0	0	NA	NA	NA	NA	0	1403	2	NA	NA	NA	NA	NA	NA	NA	NA	NA	NA	NA	NA	NA	NA	NA	NA	NA	NA	NA	NA	NA	NA	NA	NA	NA	NA	NA	NA	NA	NA	NA	NA	NA	NA	NA	NA
1.12.2.1	Cytochrome-c3 hydrogenase.	3	7406	0	NA	NA	0	NA	NA	NA	0	4	932	NA	0	0	NA	NA	NA	0	NA	NA	NA	NA	NA	NA	NA	NA	NA	NA	NA	NA	NA	NA	NA	NA	NA	NA	NA	NA	NA	NA	0	10	0	0	NA	NA	NA
1.12.7.2	Ferredoxin hydrogenase.	9	7406	0	NA	NA	0	NA	NA	NA	0	13	7423	NA	2382	3	NA	NA	NA	6	NA	NA	NA	NA	NA	NA	NA	NA	NA	NA	NA	NA	NA	NA	NA	NA	NA	NA	NA	NA	NA	NA	0	15	0	0	NA	NA	NA
1.12.7.2	Ferredoxin hydrogenase.	13	7409	0	0	0	NA	NA	NA	NA	0	9841	16	NA	NA	NA	NA	NA	NA	NA	NA	NA	NA	NA	NA	NA	NA	NA	NA	NA	NA	NA	NA	NA	NA	NA	NA	NA	NA	NA	NA	NA	NA	NA	NA	NA	NA	NA	NA
1.12.7.2	Ferredoxin hydrogenase.	22	7405	NA	NA	NA	0	0	NA	NA	0	NA	NA	0	14	116	0	0	18	10	0	0	0	0	0	0	44	72	0	0	0	0	0	460	1	0	0	0	0	0	0	0	NA	NA	NA	NA	NA	NA	NA
1.12.7.2	Ferredoxin hydrogenase.	95	7407	NA	0	NA	0	NA	NA	NA	0	NA	NA	NA	68	276	0	0	41	NA	NA	NA	NA	NA	NA	NA	NA	NA	NA	NA	NA	NA	NA	NA	NA	NA	NA	NA	NA	NA	NA	NA	NA	NA	NA	NA	88	47	0
1.12.99.6	Hydrogenase (acceptor).	1	7407	NA	0	NA	0	NA	NA	NA	0	NA	NA	NA	0	755	0	0	6	NA	NA	NA	NA	NA	NA	NA	NA	NA	NA	NA	NA	NA	NA	NA	NA	NA	NA	NA	NA	NA	NA	NA	NA	NA	NA	NA	0	0	0
1.12.99.6	Hydrogenase (acceptor).	6	7406	0	NA	NA	0	NA	NA	NA	0	15	5056	NA	0	0	NA	NA	NA	0	NA	NA	NA	NA	NA	NA	NA	NA	NA	NA	NA	NA	NA	NA	NA	NA	NA	NA	NA	NA	NA	NA	0	20	1	0	NA	NA	NA
1.12.99.6	Hydrogenase (acceptor).	15	7409	0	0	0	NA	NA	NA	NA	0	7025	21	NA	NA	NA	NA	NA	NA	NA	NA	NA	NA	NA	NA	NA	NA	NA	NA	NA	NA	NA	NA	NA	NA	NA	NA	NA	NA	NA	NA	NA	NA	NA	NA	NA	NA	NA	NA
1.12.99.6	Hydrogenase (acceptor).	20	7405	NA	NA	NA	0	0	NA	NA	0	NA	NA	0	0	220	0	0	30	0	0	0	0	0	6	0	28	0	0	0	0	0	0	0	0	0	0	0	0	0	0	13	NA	NA	NA	NA	NA	NA	NA
1.13.-.-	NA	0	74010	0	0	0	0	0	17	0	NA	NA	NA	NA	NA	NA	NA	NA	NA	NA	NA	NA	NA	NA	NA	NA	NA	NA	NA	NA	NA	NA	NA	NA	NA	NA	NA	NA	NA	NA	NA	NA	NA	NA	NA	NA	NA	NA	NA
1.13.-.-	NA	0	7405	NA	NA	NA	0	0	NA	NA	0	NA	NA	0	4	0	0	0	0	6	0	0	0	0	3	0	2	0	0	0	0	0	0	221	0	0	0	0	0	0	0	0	NA	NA	NA	NA	NA	NA	NA
1.13.-.-	NA	0	7406	0	NA	NA	0	NA	NA	NA	0	0	516	NA	924	0	NA	NA	NA	17	NA	NA	NA	NA	NA	NA	NA	NA	NA	NA	NA	NA	NA	NA	NA	NA	NA	NA	NA	NA	NA	NA	39	3	0	13	NA	NA	NA
1.13.-.-	NA	0	7407	NA	0	NA	0	NA	NA	NA	0	NA	NA	NA	20	0	0	0	0	NA	NA	NA	NA	NA	NA	NA	NA	NA	NA	NA	NA	NA	NA	NA	NA	NA	NA	NA	NA	NA	NA	NA	NA	NA	NA	NA	0	0	0
1.13.-.-	NA	0	7409	0	0	0	NA	NA	NA	NA	0	625	0	NA	NA	NA	NA	NA	NA	NA	NA	NA	NA	NA	NA	NA	NA	NA	NA	NA	NA	NA	NA	NA	NA	NA	NA	NA	NA	NA	NA	NA	NA	NA	NA	NA	NA	NA	NA
1.13.-.-	NA	2	7408	0	0	0	0	NA	48	0	NA	NA	NA	0	NA	NA	NA	NA	NA	NA	NA	NA	NA	NA	NA	NA	NA	NA	NA	NA	NA	NA	NA	NA	NA	NA	NA	NA	NA	NA	NA	NA	NA	NA	NA	NA	NA	NA	NA
1.13.11.-	NA	0	7405	NA	NA	NA	0	0	NA	NA	0	NA	NA	0	0	0	0	19	0	0	0	0	0	0	0	0	0	0	0	0	0	1	0	161	0	0	0	0	0	0	0	0	NA	NA	NA	NA	NA	NA	NA
1.13.11.-	NA	0	7407	NA	0	NA	241	NA	NA	NA	0	NA	NA	NA	23	0	0	3	0	NA	NA	NA	NA	NA	NA	NA	NA	NA	NA	NA	NA	NA	NA	NA	NA	NA	NA	NA	NA	NA	NA	NA	NA	NA	NA	NA	0	0	0
1.13.11.-	NA	0	7408	0	0	0	2574	NA	47	0	NA	NA	NA	0	NA	NA	NA	NA	NA	NA	NA	NA	NA	NA	NA	NA	NA	NA	NA	NA	NA	NA	NA	NA	NA	NA	NA	NA	NA	NA	NA	NA	NA	NA	NA	NA	NA	NA	NA
1.13.11.-	NA	0	7409	0	0	0	NA	NA	NA	NA	0	1381	0	NA	NA	NA	NA	NA	NA	NA	NA	NA	NA	NA	NA	NA	NA	NA	NA	NA	NA	NA	NA	NA	NA	NA	NA	NA	NA	NA	NA	NA	NA	NA	NA	NA	NA	NA	NA
1.13.11.-	NA	1	74010	0	0	0	1548	0	6	0	NA	NA	NA	NA	NA	NA	NA	NA	NA	NA	NA	NA	NA	NA	NA	NA	NA	NA	NA	NA	NA	NA	NA	NA	NA	NA	NA	NA	NA	NA	NA	NA	NA	NA	NA	NA	NA	NA	NA
1.13.11.-	NA	6	7406	0	NA	NA	85	NA	NA	NA	0	3	1046	NA	1603	0	NA	NA	NA	6	NA	NA	NA	NA	NA	NA	NA	NA	NA	NA	NA	NA	NA	NA	NA	NA	NA	NA	NA	NA	NA	NA	30	3	0	208	NA	NA	NA
1.13.11.1	Catechol 1.2-dioxygenase.	0	74010	0	0	0	0	0	5	0	NA	NA	NA	NA	NA	NA	NA	NA	NA	NA	NA	NA	NA	NA	NA	NA	NA	NA	NA	NA	NA	NA	NA	NA	NA	NA	NA	NA	NA	NA	NA	NA	NA	NA	NA	NA	NA	NA	NA
1.13.11.1	Catechol 1.2-dioxygenase.	0	7405	NA	NA	NA	0	0	NA	NA	0	NA	NA	0	2	0	0	0	0	0	0	0	0	0	0	0	0	0	0	0	0	0	0	70	0	0	0	0	0	0	0	0	NA	NA	NA	NA	NA	NA	NA
1.13.11.1	Catechol 1.2-dioxygenase.	0	7406	0	NA	NA	0	NA	NA	NA	0	0	0	NA	574	0	NA	NA	NA	0	NA	NA	NA	NA	NA	NA	NA	NA	NA	NA	NA	NA	NA	NA	NA	NA	NA	NA	NA	NA	NA	NA	14	0	0	90	NA	NA	NA
1.13.11.1	Catechol 1.2-dioxygenase.	0	7407	NA	0	NA	0	NA	NA	NA	0	NA	NA	NA	8	0	0	0	0	NA	NA	NA	NA	NA	NA	NA	NA	NA	NA	NA	NA	NA	NA	NA	NA	NA	NA	NA	NA	NA	NA	NA	NA	NA	NA	NA	0	0	0
1.13.11.1	Catechol 1.2-dioxygenase.	0	7408	0	0	0	0	NA	41	0	NA	NA	NA	0	NA	NA	NA	NA	NA	NA	NA	NA	NA	NA	NA	NA	NA	NA	NA	NA	NA	NA	NA	NA	NA	NA	NA	NA	NA	NA	NA	NA	NA	NA	NA	NA	NA	NA	NA
1.13.11.11	Tryptophan 2.3-dioxygenase.	0	74010	0	0	0	0	0	3	0	NA	NA	NA	NA	NA	NA	NA	NA	NA	NA	NA	NA	NA	NA	NA	NA	NA	NA	NA	NA	NA	NA	NA	NA	NA	NA	NA	NA	NA	NA	NA	NA	NA	NA	NA	NA	NA	NA	NA
1.13.11.11	Tryptophan 2.3-dioxygenase.	0	7406	0	NA	NA	0	NA	NA	NA	0	0	0	NA	0	0	NA	NA	NA	0	NA	NA	NA	NA	NA	NA	NA	NA	NA	NA	NA	NA	NA	NA	NA	NA	NA	NA	NA	NA	NA	NA	0	0	0	1	NA	NA	NA
1.13.11.11	Tryptophan 2.3-dioxygenase.	2	7408	0	0	0	0	NA	19	0	NA	NA	NA	0	NA	NA	NA	NA	NA	NA	NA	NA	NA	NA	NA	NA	NA	NA	NA	NA	NA	NA	NA	NA	NA	NA	NA	NA	NA	NA	NA	NA	NA	NA	NA	NA	NA	NA	NA
1.13.11.12	NA	0	7406	0	NA	NA	0	NA	NA	NA	0	0	0	NA	0	0	NA	NA	NA	0	NA	NA	NA	NA	NA	NA	NA	NA	NA	NA	NA	NA	NA	NA	NA	NA	NA	NA	NA	NA	NA	NA	0	0	0	207	NA	NA	NA
1.13.11.15	3.4-dihydroxyphenylacetate 2.3-dioxygenase.	0	7405	NA	NA	NA	0	0	NA	NA	0	NA	NA	0	3	0	0	0	0	0	0	0	0	0	0	0	0	0	0	0	0	0	0	119	0	0	0	0	0	0	0	0	NA	NA	NA	NA	NA	NA	NA
1.13.11.15	3.4-dihydroxyphenylacetate 2.3-dioxygenase.	0	7407	NA	0	NA	0	NA	NA	NA	0	NA	NA	NA	20	0	0	0	0	NA	NA	NA	NA	NA	NA	NA	NA	NA	NA	NA	NA	NA	NA	NA	NA	NA	NA	NA	NA	NA	NA	NA	NA	NA	NA	NA	0	0	0
1.13.11.15	3.4-dihydroxyphenylacetate 2.3-dioxygenase.	1	7406	0	NA	NA	0	NA	NA	NA	0	0	0	NA	455	0	NA	NA	NA	1	NA	NA	NA	NA	NA	NA	NA	NA	NA	NA	NA	NA	NA	NA	NA	NA	NA	NA	NA	NA	NA	NA	0	0	0	83	NA	NA	NA
1.13.11.16	3-carboxyethylcatechol 2.3-dioxygenase.	0	7405	NA	NA	NA	0	0	NA	NA	0	NA	NA	0	2	0	0	0	0	0	0	0	0	0	0	0	9	0	0	0	0	0	0	162	0	0	0	0	0	0	0	0	NA	NA	NA	NA	NA	NA	NA
1.13.11.16	3-carboxyethylcatechol 2.3-dioxygenase.	0	7409	0	0	0	NA	NA	NA	NA	0	9	0	NA	NA	NA	NA	NA	NA	NA	NA	NA	NA	NA	NA	NA	NA	NA	NA	NA	NA	NA	NA	NA	NA	NA	NA	NA	NA	NA	NA	NA	NA	NA	NA	NA	NA	NA	NA
1.13.11.16	3-carboxyethylcatechol 2.3-dioxygenase.	3	7407	NA	0	NA	0	NA	NA	NA	0	NA	NA	NA	12	0	0	0	0	NA	NA	NA	NA	NA	NA	NA	NA	NA	NA	NA	NA	NA	NA	NA	NA	NA	NA	NA	NA	NA	NA	NA	NA	NA	NA	NA	0	0	0
1.13.11.16	3-carboxyethylcatechol 2.3-dioxygenase.	46	7406	0	NA	NA	0	NA	NA	NA	0	1	1407	NA	665	0	NA	NA	NA	0	NA	NA	NA	NA	NA	NA	NA	NA	NA	NA	NA	NA	NA	NA	NA	NA	NA	NA	NA	NA	NA	NA	0	2	0	0	NA	NA	NA
1.13.11.2	Catechol 2.3-dioxygenase.	0	7405	NA	NA	NA	5	16	NA	NA	0	NA	NA	0	0	0	0	3	0	0	0	0	0	0	0	0	0	0	0	0	0	8	0	0	0	0	0	0	0	1	0	0	NA	NA	NA	NA	NA	NA	NA
1.13.11.2	Catechol 2.3-dioxygenase.	1	7407	NA	0	NA	37	NA	NA	NA	0	NA	NA	NA	0	0	0	4	0	NA	NA	NA	NA	NA	NA	NA	NA	NA	NA	NA	NA	NA	NA	NA	NA	NA	NA	NA	NA	NA	NA	NA	NA	NA	NA	NA	0	0	0
1.13.11.2	Catechol 2.3-dioxygenase.	2	7409	7	0	0	NA	NA	NA	NA	0	0	0	NA	NA	NA	NA	NA	NA	NA	NA	NA	NA	NA	NA	NA	NA	NA	NA	NA	NA	NA	NA	NA	NA	NA	NA	NA	NA	NA	NA	NA	NA	NA	NA	NA	NA	NA	NA
1.13.11.2	Catechol 2.3-dioxygenase.	5	7406	8	NA	NA	38	NA	NA	NA	0	0	0	NA	680	0	NA	NA	NA	0	NA	NA	NA	NA	NA	NA	NA	NA	NA	NA	NA	NA	NA	NA	NA	NA	NA	NA	NA	NA	NA	NA	0	0	0	0	NA	NA	NA
1.13.11.2	Catechol 2.3-dioxygenase.	95	7408	736	0	0	36	NA	44	0	NA	NA	NA	12	NA	NA	NA	NA	NA	NA	NA	NA	NA	NA	NA	NA	NA	NA	NA	NA	NA	NA	NA	NA	NA	NA	NA	NA	NA	NA	NA	NA	NA	NA	NA	NA	NA	NA	NA
1.13.11.2	Catechol 2.3-dioxygenase.	236	74010	2414	0	0	24	0	16	0	NA	NA	NA	NA	NA	NA	NA	NA	NA	NA	NA	NA	NA	NA	NA	NA	NA	NA	NA	NA	NA	NA	NA	NA	NA	NA	NA	NA	NA	NA	NA	NA	NA	NA	NA	NA	NA	NA	NA
1.13.11.20	Cysteine dioxygenase.	0	74010	0	0	0	0	0	1	0	NA	NA	NA	NA	NA	NA	NA	NA	NA	NA	NA	NA	NA	NA	NA	NA	NA	NA	NA	NA	NA	NA	NA	NA	NA	NA	NA	NA	NA	NA	NA	NA	NA	NA	NA	NA	NA	NA	NA
1.13.11.20	Cysteine dioxygenase.	0	7405	NA	NA	NA	0	0	NA	NA	0	NA	NA	0	0	0	0	0	0	0	0	0	0	0	0	0	0	0	0	0	0	0	0	67	0	0	0	0	0	0	0	0	NA	NA	NA	NA	NA	NA	NA
1.13.11.20	Cysteine dioxygenase.	0	7406	0	NA	NA	0	NA	NA	NA	0	0	0	NA	462	0	NA	NA	NA	0	NA	NA	NA	NA	NA	NA	NA	NA	NA	NA	NA	NA	NA	NA	NA	NA	NA	NA	NA	NA	NA	NA	0	0	0	1	NA	NA	NA
1.13.11.20	Cysteine dioxygenase.	0	7407	NA	0	NA	0	NA	NA	NA	0	NA	NA	NA	13	0	0	0	0	NA	NA	NA	NA	NA	NA	NA	NA	NA	NA	NA	NA	NA	NA	NA	NA	NA	NA	NA	NA	NA	NA	NA	NA	NA	NA	NA	0	0	0
1.13.11.20	Cysteine dioxygenase.	0	7408	0	0	0	0	NA	6	0	NA	NA	NA	0	NA	NA	NA	NA	NA	NA	NA	NA	NA	NA	NA	NA	NA	NA	NA	NA	NA	NA	NA	NA	NA	NA	NA	NA	NA	NA	NA	NA	NA	NA	NA	NA	NA	NA	NA
1.13.11.24	Quercetin 2.3-dioxygenase.	0	74010	0	0	0	0	0	6	0	NA	NA	NA	NA	NA	NA	NA	NA	NA	NA	NA	NA	NA	NA	NA	NA	NA	NA	NA	NA	NA	NA	NA	NA	NA	NA	NA	NA	NA	NA	NA	NA	NA	NA	NA	NA	NA	NA	NA
1.13.11.24	Quercetin 2.3-dioxygenase.	0	7405	NA	NA	NA	0	0	NA	NA	0	NA	NA	0	0	0	0	0	0	2	0	0	0	0	2	0	11	8	0	0	0	0	0	204	1	0	0	0	0	0	0	0	NA	NA	NA	NA	NA	NA	NA
1.13.11.24	Quercetin 2.3-dioxygenase.	0	7407	NA	0	NA	0	NA	NA	NA	0	NA	NA	NA	15	0	0	0	0	NA	NA	NA	NA	NA	NA	NA	NA	NA	NA	NA	NA	NA	NA	NA	NA	NA	NA	NA	NA	NA	NA	NA	NA	NA	NA	NA	0	0	0
1.13.11.24	Quercetin 2.3-dioxygenase.	0	7408	0	0	0	0	NA	35	0	NA	NA	NA	0	NA	NA	NA	NA	NA	NA	NA	NA	NA	NA	NA	NA	NA	NA	NA	NA	NA	NA	NA	NA	NA	NA	NA	NA	NA	NA	NA	NA	NA	NA	NA	NA	NA	NA	NA
1.13.11.24	Quercetin 2.3-dioxygenase.	8	7406	0	NA	NA	0	NA	NA	NA	0	1	440	NA	839	0	NA	NA	NA	2	NA	NA	NA	NA	NA	NA	NA	NA	NA	NA	NA	NA	NA	NA	NA	NA	NA	NA	NA	NA	NA	NA	58	0	2	107	NA	NA	NA
1.13.11.24	Quercetin 2.3-dioxygenase.	8	7409	0	0	0	NA	NA	NA	NA	0	742	0	NA	NA	NA	NA	NA	NA	NA	NA	NA	NA	NA	NA	NA	NA	NA	NA	NA	NA	NA	NA	NA	NA	NA	NA	NA	NA	NA	NA	NA	NA	NA	NA	NA	NA	NA	NA
1.13.11.27	4-hydroxyphenylpyruvate dioxygenase.	0	74010	0	0	0	0	0	6	0	NA	NA	NA	NA	NA	NA	NA	NA	NA	NA	NA	NA	NA	NA	NA	NA	NA	NA	NA	NA	NA	NA	NA	NA	NA	NA	NA	NA	NA	NA	NA	NA	NA	NA	NA	NA	NA	NA	NA
1.13.11.27	4-hydroxyphenylpyruvate dioxygenase.	0	7405	NA	NA	NA	0	0	NA	NA	0	NA	NA	0	7	0	0	0	0	0	0	0	0	0	0	0	0	0	0	0	0	0	0	435	0	0	0	0	0	0	0	0	NA	NA	NA	NA	NA	NA	NA
1.13.11.27	4-hydroxyphenylpyruvate dioxygenase.	0	7406	0	NA	NA	0	NA	NA	NA	0	0	0	NA	2599	0	NA	NA	NA	0	NA	NA	NA	NA	NA	NA	NA	NA	NA	NA	NA	NA	NA	NA	NA	NA	NA	NA	NA	NA	NA	NA	14	0	0	191	NA	NA	NA
1.13.11.27	4-hydroxyphenylpyruvate dioxygenase.	0	7407	NA	0	NA	0	NA	NA	NA	0	NA	NA	NA	68	0	0	0	0	NA	NA	NA	NA	NA	NA	NA	NA	NA	NA	NA	NA	NA	NA	NA	NA	NA	NA	NA	NA	NA	NA	NA	NA	NA	NA	NA	0	0	0
1.13.11.27	4-hydroxyphenylpyruvate dioxygenase.	0	7408	0	0	0	0	NA	38	0	NA	NA	NA	0	NA	NA	NA	NA	NA	NA	NA	NA	NA	NA	NA	NA	NA	NA	NA	NA	NA	NA	NA	NA	NA	NA	NA	NA	NA	NA	NA	NA	NA	NA	NA	NA	NA	NA	NA
1.13.11.29	Stizolobate synthase.	0	74010	0	0	0	0	0	5	0	NA	NA	NA	NA	NA	NA	NA	NA	NA	NA	NA	NA	NA	NA	NA	NA	NA	NA	NA	NA	NA	NA	NA	NA	NA	NA	NA	NA	NA	NA	NA	NA	NA	NA	NA	NA	NA	NA	NA
1.13.11.29	Stizolobate synthase.	0	7405	NA	NA	NA	0	0	NA	NA	0	NA	NA	0	0	0	0	0	0	6	0	0	0	0	0	0	2	0	0	0	0	0	0	94	0	0	0	0	0	0	0	0	NA	NA	NA	NA	NA	NA	NA
1.13.11.29	Stizolobate synthase.	0	7406	0	NA	NA	0	NA	NA	NA	0	0	516	NA	461	0	NA	NA	NA	17	NA	NA	NA	NA	NA	NA	NA	NA	NA	NA	NA	NA	NA	NA	NA	NA	NA	NA	NA	NA	NA	NA	14	3	0	13	NA	NA	NA
1.13.11.29	Stizolobate synthase.	0	7407	NA	0	NA	0	NA	NA	NA	0	NA	NA	NA	10	0	0	0	0	NA	NA	NA	NA	NA	NA	NA	NA	NA	NA	NA	NA	NA	NA	NA	NA	NA	NA	NA	NA	NA	NA	NA	NA	NA	NA	NA	0	0	0
1.13.11.29	Stizolobate synthase.	0	7409	0	0	0	NA	NA	NA	NA	0	625	0	NA	NA	NA	NA	NA	NA	NA	NA	NA	NA	NA	NA	NA	NA	NA	NA	NA	NA	NA	NA	NA	NA	NA	NA	NA	NA	NA	NA	NA	NA	NA	NA	NA	NA	NA	NA
1.13.11.29	Stizolobate synthase.	2	7408	0	0	0	0	NA	11	0	NA	NA	NA	0	NA	NA	NA	NA	NA	NA	NA	NA	NA	NA	NA	NA	NA	NA	NA	NA	NA	NA	NA	NA	NA	NA	NA	NA	NA	NA	NA	NA	NA	NA	NA	NA	NA	NA	NA
1.13.11.3	Protocatechuate 3.4-dioxygenase.	0	74010	0	0	0	0	0	0	0	NA	NA	NA	NA	NA	NA	NA	NA	NA	NA	NA	NA	NA	NA	NA	NA	NA	NA	NA	NA	NA	NA	NA	NA	NA	NA	NA	NA	NA	NA	NA	NA	NA	NA	NA	NA	NA	NA	NA
1.13.11.3	Protocatechuate 3.4-dioxygenase.	0	7405	NA	NA	NA	0	0	NA	NA	0	NA	NA	0	1	0	0	0	0	0	0	0	0	0	0	0	0	0	0	0	0	0	0	130	0	0	0	0	0	0	0	0	NA	NA	NA	NA	NA	NA	NA
1.13.11.3	Protocatechuate 3.4-dioxygenase.	0	7406	0	NA	NA	0	NA	NA	NA	0	0	0	NA	972	0	NA	NA	NA	0	NA	NA	NA	NA	NA	NA	NA	NA	NA	NA	NA	NA	NA	NA	NA	NA	NA	NA	NA	NA	NA	NA	22	0	0	121	NA	NA	NA
1.13.11.3	Protocatechuate 3.4-dioxygenase.	0	7407	NA	0	NA	0	NA	NA	NA	0	NA	NA	NA	12	0	0	0	0	NA	NA	NA	NA	NA	NA	NA	NA	NA	NA	NA	NA	NA	NA	NA	NA	NA	NA	NA	NA	NA	NA	NA	NA	NA	NA	NA	0	0	0
1.13.11.33	NA	0	7406	0	NA	NA	0	NA	NA	NA	0	0	0	NA	0	0	NA	NA	NA	0	NA	NA	NA	NA	NA	NA	NA	NA	NA	NA	NA	NA	NA	NA	NA	NA	NA	NA	NA	NA	NA	NA	0	0	0	207	NA	NA	NA
1.13.11.39	Biphenyl-2.3-diol 1.2-dioxygenase.	0	74010	0	0	0	0	0	0	0	NA	NA	NA	NA	NA	NA	NA	NA	NA	NA	NA	NA	NA	NA	NA	NA	NA	NA	NA	NA	NA	NA	NA	NA	NA	NA	NA	NA	NA	NA	NA	NA	NA	NA	NA	NA	NA	NA	NA
1.13.11.39	Biphenyl-2.3-diol 1.2-dioxygenase.	0	7405	NA	NA	NA	0	0	NA	NA	0	NA	NA	0	0	0	0	3	0	0	0	0	0	0	0	0	0	0	0	0	0	0	0	0	0	0	0	0	0	0	0	0	NA	NA	NA	NA	NA	NA	NA
1.13.11.39	Biphenyl-2.3-diol 1.2-dioxygenase.	0	7407	NA	0	NA	0	NA	NA	NA	0	NA	NA	NA	0	0	0	3	0	NA	NA	NA	NA	NA	NA	NA	NA	NA	NA	NA	NA	NA	NA	NA	NA	NA	NA	NA	NA	NA	NA	NA	NA	NA	NA	NA	0	0	0
1.13.11.4	Gentisate 1.2-dioxygenase.	0	7405	NA	NA	NA	0	0	NA	NA	0	NA	NA	0	0	0	0	0	0	0	0	0	0	0	0	0	6	0	0	0	0	0	0	0	0	0	0	0	0	0	0	0	NA	NA	NA	NA	NA	NA	NA
1.13.11.4	Gentisate 1.2-dioxygenase.	0	7406	0	NA	NA	0	NA	NA	NA	0	0	0	NA	0	0	NA	NA	NA	0	NA	NA	NA	NA	NA	NA	NA	NA	NA	NA	NA	NA	NA	NA	NA	NA	NA	NA	NA	NA	NA	NA	0	0	0	1	NA	NA	NA
1.13.11.4	Gentisate 1.2-dioxygenase.	0	7409	0	0	0	NA	NA	NA	NA	0	958	0	NA	NA	NA	NA	NA	NA	NA	NA	NA	NA	NA	NA	NA	NA	NA	NA	NA	NA	NA	NA	NA	NA	NA	NA	NA	NA	NA	NA	NA	NA	NA	NA	NA	NA	NA	NA
1.13.11.49	NA	0	7405	NA	NA	NA	0	0	NA	NA	0	NA	NA	0	0	0	0	5	0	0	0	0	0	0	0	0	0	0	0	0	0	0	0	0	0	0	0	0	0	0	0	0	NA	NA	NA	NA	NA	NA	NA
1.13.11.49	NA	0	7407	NA	0	NA	0	NA	NA	NA	0	NA	NA	NA	0	0	0	3	0	NA	NA	NA	NA	NA	NA	NA	NA	NA	NA	NA	NA	NA	NA	NA	NA	NA	NA	NA	NA	NA	NA	NA	NA	NA	NA	NA	0	0	0
1.13.11.5	Homogentisate 1.2-dioxygenase.	0	74010	0	0	0	0	0	12	0	NA	NA	NA	NA	NA	NA	NA	NA	NA	NA	NA	NA	NA	NA	NA	NA	NA	NA	NA	NA	NA	NA	NA	NA	NA	NA	NA	NA	NA	NA	NA	NA	NA	NA	NA	NA	NA	NA	NA
1.13.11.5	Homogentisate 1.2-dioxygenase.	0	7406	0	NA	NA	0	NA	NA	NA	0	0	0	NA	0	0	NA	NA	NA	0	NA	NA	NA	NA	NA	NA	NA	NA	NA	NA	NA	NA	NA	NA	NA	NA	NA	NA	NA	NA	NA	NA	10	0	0	2	NA	NA	NA
1.13.11.5	Homogentisate 1.2-dioxygenase.	0	7408	0	0	0	0	NA	37	0	NA	NA	NA	0	NA	NA	NA	NA	NA	NA	NA	NA	NA	NA	NA	NA	NA	NA	NA	NA	NA	NA	NA	NA	NA	NA	NA	NA	NA	NA	NA	NA	NA	NA	NA	NA	NA	NA	NA
1.13.11.53	Acireductone dioxygenase (Ni(2+)-requiring).	0	74010	0	0	0	0	0	8	0	NA	NA	NA	NA	NA	NA	NA	NA	NA	NA	NA	NA	NA	NA	NA	NA	NA	NA	NA	NA	NA	NA	NA	NA	NA	NA	NA	NA	NA	NA	NA	NA	NA	NA	NA	NA	NA	NA	NA
1.13.11.53	Acireductone dioxygenase (Ni(2+)-requiring).	0	7405	NA	NA	NA	0	0	NA	NA	0	NA	NA	0	1	0	0	0	0	3	0	0	0	0	0	0	0	0	0	0	0	0	0	70	0	0	0	0	0	0	0	0	NA	NA	NA	NA	NA	NA	NA
1.13.11.53	Acireductone dioxygenase (Ni(2+)-requiring).	0	7407	NA	0	NA	0	NA	NA	NA	0	NA	NA	NA	6	0	0	0	0	NA	NA	NA	NA	NA	NA	NA	NA	NA	NA	NA	NA	NA	NA	NA	NA	NA	NA	NA	NA	NA	NA	NA	NA	NA	NA	NA	0	0	0
1.13.11.53	Acireductone dioxygenase (Ni(2+)-requiring).	0	7408	0	0	0	0	NA	13	0	NA	NA	NA	0	NA	NA	NA	NA	NA	NA	NA	NA	NA	NA	NA	NA	NA	NA	NA	NA	NA	NA	NA	NA	NA	NA	NA	NA	NA	NA	NA	NA	NA	NA	NA	NA	NA	NA	NA
1.13.11.53	Acireductone dioxygenase (Ni(2+)-requiring).	2	7406	0	NA	NA	0	NA	NA	NA	0	0	0	NA	710	0	NA	NA	NA	3	NA	NA	NA	NA	NA	NA	NA	NA	NA	NA	NA	NA	NA	NA	NA	NA	NA	NA	NA	NA	NA	NA	0	0	0	3	NA	NA	NA
1.13.11.54	Acireductone dioxygenase (Fe(2+)-requiring).	0	74010	0	0	0	0	0	8	0	NA	NA	NA	NA	NA	NA	NA	NA	NA	NA	NA	NA	NA	NA	NA	NA	NA	NA	NA	NA	NA	NA	NA	NA	NA	NA	NA	NA	NA	NA	NA	NA	NA	NA	NA	NA	NA	NA	NA
1.13.11.54	Acireductone dioxygenase (Fe(2+)-requiring).	0	7405	NA	NA	NA	0	0	NA	NA	0	NA	NA	0	1	0	0	0	0	3	0	0	0	0	0	0	0	0	0	0	0	0	0	70	0	0	0	0	0	0	0	0	NA	NA	NA	NA	NA	NA	NA
1.13.11.54	Acireductone dioxygenase (Fe(2+)-requiring).	0	7406	0	NA	NA	0	NA	NA	NA	0	0	0	NA	330	0	NA	NA	NA	3	NA	NA	NA	NA	NA	NA	NA	NA	NA	NA	NA	NA	NA	NA	NA	NA	NA	NA	NA	NA	NA	NA	0	0	0	3	NA	NA	NA
1.13.11.54	Acireductone dioxygenase (Fe(2+)-requiring).	0	7407	NA	0	NA	0	NA	NA	NA	0	NA	NA	NA	6	0	0	0	0	NA	NA	NA	NA	NA	NA	NA	NA	NA	NA	NA	NA	NA	NA	NA	NA	NA	NA	NA	NA	NA	NA	NA	NA	NA	NA	NA	0	0	0
1.13.11.54	Acireductone dioxygenase (Fe(2+)-requiring).	0	7408	0	0	0	0	NA	13	0	NA	NA	NA	0	NA	NA	NA	NA	NA	NA	NA	NA	NA	NA	NA	NA	NA	NA	NA	NA	NA	NA	NA	NA	NA	NA	NA	NA	NA	NA	NA	NA	NA	NA	NA	NA	NA	NA	NA
1.13.11.57	Gallate dioxygenase.	0	7405	NA	NA	NA	0	0	NA	NA	0	NA	NA	0	5	0	0	0	0	0	0	0	0	0	0	0	0	0	0	0	0	0	0	129	0	0	0	0	0	0	0	0	NA	NA	NA	NA	NA	NA	NA
1.13.11.57	Gallate dioxygenase.	0	7406	0	NA	NA	0	NA	NA	NA	0	0	0	NA	695	0	NA	NA	NA	0	NA	NA	NA	NA	NA	NA	NA	NA	NA	NA	NA	NA	NA	NA	NA	NA	NA	NA	NA	NA	NA	NA	0	0	0	0	NA	NA	NA
1.13.11.57	Gallate dioxygenase.	0	7407	NA	0	NA	0	NA	NA	NA	0	NA	NA	NA	14	0	0	0	0	NA	NA	NA	NA	NA	NA	NA	NA	NA	NA	NA	NA	NA	NA	NA	NA	NA	NA	NA	NA	NA	NA	NA	NA	NA	NA	NA	0	0	0
1.13.11.58	NA	0	7406	0	NA	NA	0	NA	NA	NA	0	0	0	NA	0	0	NA	NA	NA	0	NA	NA	NA	NA	NA	NA	NA	NA	NA	NA	NA	NA	NA	NA	NA	NA	NA	NA	NA	NA	NA	NA	0	0	0	207	NA	NA	NA
1.13.11.6	3-hydroxyanthranilate 3.4-dioxygenase.	0	74010	0	0	0	0	0	6	0	NA	NA	NA	NA	NA	NA	NA	NA	NA	NA	NA	NA	NA	NA	NA	NA	NA	NA	NA	NA	NA	NA	NA	NA	NA	NA	NA	NA	NA	NA	NA	NA	NA	NA	NA	NA	NA	NA	NA
1.13.11.6	3-hydroxyanthranilate 3.4-dioxygenase.	0	7405	NA	NA	NA	0	0	NA	NA	0	NA	NA	0	1	0	0	0	0	0	0	0	0	0	0	0	0	0	0	0	0	0	0	27	0	0	0	0	0	0	0	0	NA	NA	NA	NA	NA	NA	NA
1.13.11.6	3-hydroxyanthranilate 3.4-dioxygenase.	0	7406	0	NA	NA	0	NA	NA	NA	0	0	0	NA	124	0	NA	NA	NA	0	NA	NA	NA	NA	NA	NA	NA	NA	NA	NA	NA	NA	NA	NA	NA	NA	NA	NA	NA	NA	NA	NA	0	0	0	0	NA	NA	NA
1.13.11.6	3-hydroxyanthranilate 3.4-dioxygenase.	0	7407	NA	0	NA	0	NA	NA	NA	0	NA	NA	NA	7	0	0	0	0	NA	NA	NA	NA	NA	NA	NA	NA	NA	NA	NA	NA	NA	NA	NA	NA	NA	NA	NA	NA	NA	NA	NA	NA	NA	NA	NA	0	0	0
1.13.11.6	3-hydroxyanthranilate 3.4-dioxygenase.	0	7408	0	0	0	0	NA	16	0	NA	NA	NA	0	NA	NA	NA	NA	NA	NA	NA	NA	NA	NA	NA	NA	NA	NA	NA	NA	NA	NA	NA	NA	NA	NA	NA	NA	NA	NA	NA	NA	NA	NA	NA	NA	NA	NA	NA
1.13.11.63	NA	21	7408	0	0	0	0	NA	0	0	NA	NA	NA	0	NA	NA	NA	NA	NA	NA	NA	NA	NA	NA	NA	NA	NA	NA	NA	NA	NA	NA	NA	NA	NA	NA	NA	NA	NA	NA	NA	NA	NA	NA	NA	NA	NA	NA	NA
1.13.11.74	NA	0	7409	0	0	0	NA	NA	NA	NA	0	0	0	NA	NA	NA	NA	NA	NA	NA	NA	NA	NA	NA	NA	NA	NA	NA	NA	NA	NA	NA	NA	NA	NA	NA	NA	NA	NA	NA	NA	NA	NA	NA	NA	NA	NA	NA	NA
1.13.11.76	NA	0	7409	0	0	0	NA	NA	NA	NA	0	0	0	NA	NA	NA	NA	NA	NA	NA	NA	NA	NA	NA	NA	NA	NA	NA	NA	NA	NA	NA	NA	NA	NA	NA	NA	NA	NA	NA	NA	NA	NA	NA	NA	NA	NA	NA	NA
1.13.11.77	NA	0	7406	0	NA	NA	0	NA	NA	NA	0	0	0	NA	0	0	NA	NA	NA	0	NA	NA	NA	NA	NA	NA	NA	NA	NA	NA	NA	NA	NA	NA	NA	NA	NA	NA	NA	NA	NA	NA	0	0	0	207	NA	NA	NA
1.13.11.79	Aerobic 5.6-dimethylbenzimidazole synthase.	0	74010	0	5	0	0	0	9	0	NA	NA	NA	NA	NA	NA	NA	NA	NA	NA	NA	NA	NA	NA	NA	NA	NA	NA	NA	NA	NA	NA	NA	NA	NA	NA	NA	NA	NA	NA	NA	NA	NA	NA	NA	NA	NA	NA	NA
1.13.11.79	Aerobic 5.6-dimethylbenzimidazole synthase.	0	7407	NA	3	NA	0	NA	NA	NA	0	NA	NA	NA	0	0	0	0	0	NA	NA	NA	NA	NA	NA	NA	NA	NA	NA	NA	NA	NA	NA	NA	NA	NA	NA	NA	NA	NA	NA	NA	NA	NA	NA	NA	0	0	0
1.13.11.79	Aerobic 5.6-dimethylbenzimidazole synthase.	0	7408	0	2	0	0	NA	12	0	NA	NA	NA	0	NA	NA	NA	NA	NA	NA	NA	NA	NA	NA	NA	NA	NA	NA	NA	NA	NA	NA	NA	NA	NA	NA	NA	NA	NA	NA	NA	NA	NA	NA	NA	NA	NA	NA	NA
1.13.11.79	Aerobic 5.6-dimethylbenzimidazole synthase.	0	7409	0	1	0	NA	NA	NA	NA	0	0	0	NA	NA	NA	NA	NA	NA	NA	NA	NA	NA	NA	NA	NA	NA	NA	NA	NA	NA	NA	NA	NA	NA	NA	NA	NA	NA	NA	NA	NA	NA	NA	NA	NA	NA	NA	NA
1.13.11.8	Protocatechuate 4.5-dioxygenase.	0	7405	NA	NA	NA	0	0	NA	NA	0	NA	NA	0	5	0	0	0	0	0	0	0	0	0	0	0	0	0	0	0	0	0	0	129	0	0	0	0	0	0	0	0	NA	NA	NA	NA	NA	NA	NA
1.13.11.8	Protocatechuate 4.5-dioxygenase.	0	7406	0	NA	NA	0	NA	NA	NA	0	0	0	NA	695	0	NA	NA	NA	0	NA	NA	NA	NA	NA	NA	NA	NA	NA	NA	NA	NA	NA	NA	NA	NA	NA	NA	NA	NA	NA	NA	0	0	0	0	NA	NA	NA
1.13.11.8	Protocatechuate 4.5-dioxygenase.	0	7407	NA	0	NA	0	NA	NA	NA	0	NA	NA	NA	14	0	0	0	0	NA	NA	NA	NA	NA	NA	NA	NA	NA	NA	NA	NA	NA	NA	NA	NA	NA	NA	NA	NA	NA	NA	NA	NA	NA	NA	NA	0	0	0
1.13.12.-	NA	0	74010	0	0	0	0	0	5	0	NA	NA	NA	NA	NA	NA	NA	NA	NA	NA	NA	NA	NA	NA	NA	NA	NA	NA	NA	NA	NA	NA	NA	NA	NA	NA	NA	NA	NA	NA	NA	NA	NA	NA	NA	NA	NA	NA	NA
1.13.12.-	NA	0	7405	NA	NA	NA	0	0	NA	NA	0	NA	NA	0	0	0	0	10	0	0	0	0	0	0	0	0	0	0	0	0	0	0	0	0	0	0	0	0	0	0	0	0	NA	NA	NA	NA	NA	NA	NA
1.13.12.-	NA	0	7406	0	NA	NA	0	NA	NA	NA	0	0	0	NA	0	0	NA	NA	NA	0	NA	NA	NA	NA	NA	NA	NA	NA	NA	NA	NA	NA	NA	NA	NA	NA	NA	NA	NA	NA	NA	NA	17	0	0	17	NA	NA	NA
1.13.12.-	NA	0	7407	NA	0	NA	0	NA	NA	NA	0	NA	NA	NA	0	0	0	2	0	NA	NA	NA	NA	NA	NA	NA	NA	NA	NA	NA	NA	NA	NA	NA	NA	NA	NA	NA	NA	NA	NA	NA	NA	NA	NA	NA	0	0	0
1.13.12.-	NA	1	7408	0	0	0	0	NA	23	0	NA	NA	NA	0	NA	NA	NA	NA	NA	NA	NA	NA	NA	NA	NA	NA	NA	NA	NA	NA	NA	NA	NA	NA	NA	NA	NA	NA	NA	NA	NA	NA	NA	NA	NA	NA	NA	NA	NA
1.13.12.16	Nitronate monooxygenase.	2	74010	0	0	0	805	6	5	7	NA	NA	NA	NA	NA	NA	NA	NA	NA	NA	NA	NA	NA	NA	NA	NA	NA	NA	NA	NA	NA	NA	NA	NA	NA	NA	NA	NA	NA	NA	NA	NA	NA	NA	NA	NA	NA	NA	NA
1.13.12.16	Nitronate monooxygenase.	2	7405	NA	NA	NA	1	25	NA	NA	0	NA	NA	0	4	354	0	10	10	3	0	0	0	0	0	0	0	0	0	0	4	0	0	196	1	0	0	0	1	3	0	6	NA	NA	NA	NA	NA	NA	NA
1.13.12.16	Nitronate monooxygenase.	2	7408	0	0	0	1338	NA	23	206	NA	NA	NA	16	NA	NA	NA	NA	NA	NA	NA	NA	NA	NA	NA	NA	NA	NA	NA	NA	NA	NA	NA	NA	NA	NA	NA	NA	NA	NA	NA	NA	NA	NA	NA	NA	NA	NA	NA
1.13.12.16	Nitronate monooxygenase.	4	7406	0	NA	NA	1	NA	NA	NA	0	0	0	NA	1374	1	NA	NA	NA	15	NA	NA	NA	NA	NA	NA	NA	NA	NA	NA	NA	NA	NA	NA	NA	NA	NA	NA	NA	NA	NA	NA	0	0	0	27	NA	NA	NA
1.13.12.16	Nitronate monooxygenase.	4	7407	NA	0	NA	20	NA	NA	NA	0	NA	NA	NA	31	934	0	2	51	NA	NA	NA	NA	NA	NA	NA	NA	NA	NA	NA	NA	NA	NA	NA	NA	NA	NA	NA	NA	NA	NA	NA	NA	NA	NA	NA	0	0	0
1.13.12.16	Nitronate monooxygenase.	8	7409	0	0	0	NA	NA	NA	NA	0	0	0	NA	NA	NA	NA	NA	NA	NA	NA	NA	NA	NA	NA	NA	NA	NA	NA	NA	NA	NA	NA	NA	NA	NA	NA	NA	NA	NA	NA	NA	NA	NA	NA	NA	NA	NA	NA
1.13.12.19	2-oxuglutarate dioxygenase (ethene-forming).	0	7406	0	NA	NA	0	NA	NA	NA	0	0	0	NA	720	0	NA	NA	NA	0	NA	NA	NA	NA	NA	NA	NA	NA	NA	NA	NA	NA	NA	NA	NA	NA	NA	NA	NA	NA	NA	NA	44	0	0	3	NA	NA	NA
1.13.12.19	2-oxuglutarate dioxygenase (ethene-forming).	0	7407	NA	0	NA	0	NA	NA	NA	0	NA	NA	NA	14	0	0	0	0	NA	NA	NA	NA	NA	NA	NA	NA	NA	NA	NA	NA	NA	NA	NA	NA	NA	NA	NA	NA	NA	NA	NA	NA	NA	NA	NA	0	0	0
1.13.12.19	2-oxuglutarate dioxygenase (ethene-forming).	1	74010	0	0	0	0	0	0	0	NA	NA	NA	NA	NA	NA	NA	NA	NA	NA	NA	NA	NA	NA	NA	NA	NA	NA	NA	NA	NA	NA	NA	NA	NA	NA	NA	NA	NA	NA	NA	NA	NA	NA	NA	NA	NA	NA	NA
1.13.12.19	2-oxuglutarate dioxygenase (ethene-forming).	1	7405	NA	NA	NA	0	0	NA	NA	0	NA	NA	0	1	0	0	0	0	0	0	0	0	0	0	0	0	0	0	0	0	0	0	335	0	0	0	0	0	0	0	0	NA	NA	NA	NA	NA	NA	NA
1.13.12.3	NA	0	74010	0	0	0	0	0	13	0	NA	NA	NA	NA	NA	NA	NA	NA	NA	NA	NA	NA	NA	NA	NA	NA	NA	NA	NA	NA	NA	NA	NA	NA	NA	NA	NA	NA	NA	NA	NA	NA	NA	NA	NA	NA	NA	NA	NA
1.13.12.3	NA	0	7408	0	0	0	0	NA	53	0	NA	NA	NA	0	NA	NA	NA	NA	NA	NA	NA	NA	NA	NA	NA	NA	NA	NA	NA	NA	NA	NA	NA	NA	NA	NA	NA	NA	NA	NA	NA	NA	NA	NA	NA	NA	NA	NA	NA
1.13.12.4	NA	0	7405	NA	NA	NA	0	0	NA	NA	0	NA	NA	0	0	0	0	0	0	0	0	0	0	0	0	0	0	0	0	0	52	0	0	0	0	143	0	0	0	0	0	0	NA	NA	NA	NA	NA	NA	NA
1.13.12.4	NA	1	7408	0	0	0	0	NA	0	0	NA	NA	NA	0	NA	NA	NA	NA	NA	NA	NA	NA	NA	NA	NA	NA	NA	NA	NA	NA	NA	NA	NA	NA	NA	NA	NA	NA	NA	NA	NA	NA	NA	NA	NA	NA	NA	NA	NA
1.13.12.7	Firefly luciferase.	0	7405	NA	NA	NA	0	0	NA	NA	1204	NA	NA	0	0	0	0	0	0	0	0	0	0	0	0	0	0	0	0	0	0	0	0	0	0	0	0	0	0	0	0	0	NA	NA	NA	NA	NA	NA	NA
1.13.12.7	Firefly luciferase.	0	7406	0	NA	NA	0	NA	NA	NA	8	0	0	NA	0	0	NA	NA	NA	0	NA	NA	NA	NA	NA	NA	NA	NA	NA	NA	NA	NA	NA	NA	NA	NA	NA	NA	NA	NA	NA	NA	0	0	0	0	NA	NA	NA
1.13.12.7	Firefly luciferase.	0	7407	NA	0	NA	0	NA	NA	NA	470	NA	NA	NA	0	0	0	0	0	NA	NA	NA	NA	NA	NA	NA	NA	NA	NA	NA	NA	NA	NA	NA	NA	NA	NA	NA	NA	NA	NA	NA	NA	NA	NA	NA	0	0	0
1.13.12.7	Firefly luciferase.	5	7409	0	0	0	NA	NA	NA	NA	23	0	0	NA	NA	NA	NA	NA	NA	NA	NA	NA	NA	NA	NA	NA	NA	NA	NA	NA	NA	NA	NA	NA	NA	NA	NA	NA	NA	NA	NA	NA	NA	NA	NA	NA	NA	NA	NA
1.14.-.-	NA	0	7407	NA	0	NA	57	NA	NA	NA	0	NA	NA	NA	90	0	0	5	0	NA	NA	NA	NA	NA	NA	NA	NA	NA	NA	NA	NA	NA	NA	NA	NA	NA	NA	NA	NA	NA	NA	NA	NA	NA	NA	NA	0	0	0
1.14.-.-	NA	1	7405	NA	NA	NA	1	0	NA	NA	0	NA	NA	0	7	0	0	22	0	13	0	0	0	0	0	0	14	0	0	0	14	0	0	630	0	0	0	0	0	0	0	0	NA	NA	NA	NA	NA	NA	NA
1.14.-.-	NA	1	7409	0	0	0	NA	NA	NA	NA	0	2902	0	NA	NA	NA	NA	NA	NA	NA	NA	NA	NA	NA	NA	NA	NA	NA	NA	NA	NA	NA	NA	NA	NA	NA	NA	NA	NA	NA	NA	NA	NA	NA	NA	NA	NA	NA	NA
1.14.-.-	NA	3	74010	0	0	0	586	0	15	0	NA	NA	NA	NA	NA	NA	NA	NA	NA	NA	NA	NA	NA	NA	NA	NA	NA	NA	NA	NA	NA	NA	NA	NA	NA	NA	NA	NA	NA	NA	NA	NA	NA	NA	NA	NA	NA	NA	NA
1.14.-.-	NA	4	7406	0	NA	NA	1	NA	NA	NA	0	0	2224	NA	4500	0	NA	NA	NA	30	NA	NA	NA	NA	NA	NA	NA	NA	NA	NA	NA	NA	NA	NA	NA	NA	NA	NA	NA	NA	NA	NA	51	6	3	67	NA	NA	NA
1.14.-.-	NA	39	7408	0	0	0	991	NA	58	0	NA	NA	NA	10	NA	NA	NA	NA	NA	NA	NA	NA	NA	NA	NA	NA	NA	NA	NA	NA	NA	NA	NA	NA	NA	NA	NA	NA	NA	NA	NA	NA	NA	NA	NA	NA	NA	NA	NA
1.14.11.-	NA	0	74010	0	0	0	0	0	0	0	NA	NA	NA	NA	NA	NA	NA	NA	NA	NA	NA	NA	NA	NA	NA	NA	NA	NA	NA	NA	NA	NA	NA	NA	NA	NA	NA	NA	NA	NA	NA	NA	NA	NA	NA	NA	NA	NA	NA
1.14.11.-	NA	0	7405	NA	NA	NA	0	0	NA	NA	0	NA	NA	0	16	0	0	0	0	2	0	0	0	0	1	0	26	0	0	0	0	0	0	894	0	0	0	0	0	0	0	0	NA	NA	NA	NA	NA	NA	NA
1.14.11.-	NA	0	7407	NA	0	NA	0	NA	NA	NA	0	NA	NA	NA	87	0	0	0	0	NA	NA	NA	NA	NA	NA	NA	NA	NA	NA	NA	NA	NA	NA	NA	NA	NA	NA	NA	NA	NA	NA	NA	NA	NA	NA	NA	0	0	0
1.14.11.-	NA	4	7406	0	NA	NA	0	NA	NA	NA	0	2	2262	NA	4537	0	NA	NA	NA	10	NA	NA	NA	NA	NA	NA	NA	NA	NA	NA	NA	NA	NA	NA	NA	NA	NA	NA	NA	NA	NA	NA	31	0	0	227	NA	NA	NA
1.14.11.-	NA	10	7409	0	0	0	NA	NA	NA	NA	0	2872	3	NA	NA	NA	NA	NA	NA	NA	NA	NA	NA	NA	NA	NA	NA	NA	NA	NA	NA	NA	NA	NA	NA	NA	NA	NA	NA	NA	NA	NA	NA	NA	NA	NA	NA	NA	NA
1.14.11.16	Peptide-aspartate beta-dioxygenase.	0	7405	NA	NA	NA	0	0	NA	NA	0	NA	NA	0	2	0	0	0	0	0	0	0	0	0	0	0	0	0	0	0	0	0	0	78	0	0	0	0	0	0	0	0	NA	NA	NA	NA	NA	NA	NA
1.14.11.16	Peptide-aspartate beta-dioxygenase.	0	7406	0	NA	NA	0	NA	NA	NA	0	0	0	NA	555	0	NA	NA	NA	0	NA	NA	NA	NA	NA	NA	NA	NA	NA	NA	NA	NA	NA	NA	NA	NA	NA	NA	NA	NA	NA	NA	11	0	0	0	NA	NA	NA
1.14.11.16	Peptide-aspartate beta-dioxygenase.	0	7407	NA	0	NA	0	NA	NA	NA	0	NA	NA	NA	7	0	0	0	0	NA	NA	NA	NA	NA	NA	NA	NA	NA	NA	NA	NA	NA	NA	NA	NA	NA	NA	NA	NA	NA	NA	NA	NA	NA	NA	NA	0	0	0
1.14.11.17	Taurine dioxygenase.	0	7405	NA	NA	NA	0	0	NA	NA	0	NA	NA	0	0	0	0	0	0	0	0	0	0	0	0	0	6	0	0	0	0	0	0	87	0	0	0	0	0	0	0	0	NA	NA	NA	NA	NA	NA	NA
1.14.11.17	Taurine dioxygenase.	0	7406	0	NA	NA	0	NA	NA	NA	0	0	580	NA	527	0	NA	NA	NA	0	NA	NA	NA	NA	NA	NA	NA	NA	NA	NA	NA	NA	NA	NA	NA	NA	NA	NA	NA	NA	NA	NA	11	0	0	279	NA	NA	NA
1.14.11.17	Taurine dioxygenase.	0	7407	NA	0	NA	0	NA	NA	NA	0	NA	NA	NA	21	0	0	0	0	NA	NA	NA	NA	NA	NA	NA	NA	NA	NA	NA	NA	NA	NA	NA	NA	NA	NA	NA	NA	NA	NA	NA	NA	NA	NA	NA	0	0	0
1.14.11.17	Taurine dioxygenase.	0	7409	0	0	0	NA	NA	NA	NA	0	789	14	NA	NA	NA	NA	NA	NA	NA	NA	NA	NA	NA	NA	NA	NA	NA	NA	NA	NA	NA	NA	NA	NA	NA	NA	NA	NA	NA	NA	NA	NA	NA	NA	NA	NA	NA	NA
1.14.11.2	NA	0	74010	0	0	0	0	0	8	0	NA	NA	NA	NA	NA	NA	NA	NA	NA	NA	NA	NA	NA	NA	NA	NA	NA	NA	NA	NA	NA	NA	NA	NA	NA	NA	NA	NA	NA	NA	NA	NA	NA	NA	NA	NA	NA	NA	NA
1.14.11.2	NA	0	7408	0	0	0	0	NA	19	0	NA	NA	NA	0	NA	NA	NA	NA	NA	NA	NA	NA	NA	NA	NA	NA	NA	NA	NA	NA	NA	NA	NA	NA	NA	NA	NA	NA	NA	NA	NA	NA	NA	NA	NA	NA	NA	NA	NA
1.14.11.28	NA	0	74010	0	0	0	0	0	3	0	NA	NA	NA	NA	NA	NA	NA	NA	NA	NA	NA	NA	NA	NA	NA	NA	NA	NA	NA	NA	NA	NA	NA	NA	NA	NA	NA	NA	NA	NA	NA	NA	NA	NA	NA	NA	NA	NA	NA
1.14.11.28	NA	18	7408	0	0	0	0	NA	10	0	NA	NA	NA	0	NA	NA	NA	NA	NA	NA	NA	NA	NA	NA	NA	NA	NA	NA	NA	NA	NA	NA	NA	NA	NA	NA	NA	NA	NA	NA	NA	NA	NA	NA	NA	NA	NA	NA	NA
1.14.11.33	DNA oxidative demethylase.	0	7405	NA	NA	NA	0	0	NA	NA	0	NA	NA	0	3	0	0	0	0	0	0	0	0	0	0	0	4	0	0	0	5	0	0	92	0	0	0	0	0	0	0	0	NA	NA	NA	NA	NA	NA	NA
1.14.11.33	DNA oxidative demethylase.	0	7406	0	NA	NA	0	NA	NA	NA	0	0	565	NA	505	0	NA	NA	NA	7	NA	NA	NA	NA	NA	NA	NA	NA	NA	NA	NA	NA	NA	NA	NA	NA	NA	NA	NA	NA	NA	NA	0	0	0	0	NA	NA	NA
1.14.11.33	DNA oxidative demethylase.	0	7407	NA	0	NA	0	NA	NA	NA	0	NA	NA	NA	6	0	0	0	0	NA	NA	NA	NA	NA	NA	NA	NA	NA	NA	NA	NA	NA	NA	NA	NA	NA	NA	NA	NA	NA	NA	NA	NA	NA	NA	NA	0	0	0
1.14.11.33	DNA oxidative demethylase.	1	7409	0	0	0	NA	NA	NA	NA	0	598	1	NA	NA	NA	NA	NA	NA	NA	NA	NA	NA	NA	NA	NA	NA	NA	NA	NA	NA	NA	NA	NA	NA	NA	NA	NA	NA	NA	NA	NA	NA	NA	NA	NA	NA	NA	NA
1.14.11.47	[50S ribosomal protein L16]-arginine 3-hydroxylase.	0	7405	NA	NA	NA	0	0	NA	NA	0	NA	NA	0	4	0	0	0	0	0	0	0	0	0	0	0	11	0	0	0	0	0	0	283	0	0	0	0	0	0	0	0	NA	NA	NA	NA	NA	NA	NA
1.14.11.47	[50S ribosomal protein L16]-arginine 3-hydroxylase.	0	7406	0	NA	NA	0	NA	NA	NA	0	0	668	NA	1209	0	NA	NA	NA	0	NA	NA	NA	NA	NA	NA	NA	NA	NA	NA	NA	NA	NA	NA	NA	NA	NA	NA	NA	NA	NA	NA	0	0	0	0	NA	NA	NA
1.14.11.47	[50S ribosomal protein L16]-arginine 3-hydroxylase.	0	7407	NA	0	NA	0	NA	NA	NA	0	NA	NA	NA	36	0	0	0	0	NA	NA	NA	NA	NA	NA	NA	NA	NA	NA	NA	NA	NA	NA	NA	NA	NA	NA	NA	NA	NA	NA	NA	NA	NA	NA	NA	0	0	0
1.14.11.47	[50S ribosomal protein L16]-arginine 3-hydroxylase.	0	7409	0	0	0	NA	NA	NA	NA	0	859	2	NA	NA	NA	NA	NA	NA	NA	NA	NA	NA	NA	NA	NA	NA	NA	NA	NA	NA	NA	NA	NA	NA	NA	NA	NA	NA	NA	NA	NA	NA	NA	NA	NA	NA	NA	NA
1.14.12.-	NA	0	7407	NA	0	NA	0	NA	NA	NA	0	NA	NA	NA	27	0	0	0	0	NA	NA	NA	NA	NA	NA	NA	NA	NA	NA	NA	NA	NA	NA	NA	NA	NA	NA	NA	NA	NA	NA	NA	NA	NA	NA	NA	0	0	0
1.14.12.-	NA	3	7406	0	NA	NA	0	NA	NA	NA	0	0	0	NA	958	0	NA	NA	NA	0	NA	NA	NA	NA	NA	NA	NA	NA	NA	NA	NA	NA	NA	NA	NA	NA	NA	NA	NA	NA	NA	NA	19	0	0	4	NA	NA	NA
1.14.12.-	NA	5	7405	NA	NA	NA	0	0	NA	NA	0	NA	NA	0	1	0	0	0	0	0	0	0	0	0	0	0	0	0	0	0	0	0	0	207	0	0	0	0	0	0	0	0	NA	NA	NA	NA	NA	NA	NA
1.14.12.1	Anthranilate 1.2-dioxygenase (deaminating. decarboxylating).	0	7405	NA	NA	NA	0	0	NA	NA	0	NA	NA	0	0	0	0	0	0	0	0	0	0	0	0	0	0	0	0	0	0	0	0	133	0	0	0	0	0	0	0	0	NA	NA	NA	NA	NA	NA	NA
1.14.12.1	Anthranilate 1.2-dioxygenase (deaminating. decarboxylating).	0	7406	0	NA	NA	0	NA	NA	NA	0	2	609	NA	584	0	NA	NA	NA	0	NA	NA	NA	NA	NA	NA	NA	NA	NA	NA	NA	NA	NA	NA	NA	NA	NA	NA	NA	NA	NA	NA	47	4	0	53	NA	NA	NA
1.14.12.1	Anthranilate 1.2-dioxygenase (deaminating. decarboxylating).	0	7407	NA	0	NA	0	NA	NA	NA	0	NA	NA	NA	15	0	0	0	0	NA	NA	NA	NA	NA	NA	NA	NA	NA	NA	NA	NA	NA	NA	NA	NA	NA	NA	NA	NA	NA	NA	NA	NA	NA	NA	NA	0	0	0
1.14.12.1	Anthranilate 1.2-dioxygenase (deaminating. decarboxylating).	1	7409	0	0	0	NA	NA	NA	NA	0	748	0	NA	NA	NA	NA	NA	NA	NA	NA	NA	NA	NA	NA	NA	NA	NA	NA	NA	NA	NA	NA	NA	NA	NA	NA	NA	NA	NA	NA	NA	NA	NA	NA	NA	NA	NA	NA
1.14.12.10	Benzoate 1.2-dioxygenase.	0	7407	NA	0	NA	0	NA	NA	NA	0	NA	NA	NA	45	0	0	0	0	NA	NA	NA	NA	NA	NA	NA	NA	NA	NA	NA	NA	NA	NA	NA	NA	NA	NA	NA	NA	NA	NA	NA	NA	NA	NA	NA	0	0	0
1.14.12.10	Benzoate 1.2-dioxygenase.	3	7406	0	NA	NA	0	NA	NA	NA	0	0	0	NA	1812	0	NA	NA	NA	0	NA	NA	NA	NA	NA	NA	NA	NA	NA	NA	NA	NA	NA	NA	NA	NA	NA	NA	NA	NA	NA	NA	45	0	0	23	NA	NA	NA
1.14.12.10	Benzoate 1.2-dioxygenase.	5	7405	NA	NA	NA	0	0	NA	NA	0	NA	NA	0	3	0	0	0	0	0	0	0	0	0	0	0	4	0	0	0	0	0	0	269	0	0	0	0	0	0	0	0	NA	NA	NA	NA	NA	NA	NA
1.14.12.13	2-halobenzoate 1.2-dioxygenase.	0	7407	NA	0	NA	0	NA	NA	NA	0	NA	NA	NA	60	0	0	0	0	NA	NA	NA	NA	NA	NA	NA	NA	NA	NA	NA	NA	NA	NA	NA	NA	NA	NA	NA	NA	NA	NA	NA	NA	NA	NA	NA	0	0	0
1.14.12.13	2-halobenzoate 1.2-dioxygenase.	3	7406	0	NA	NA	0	NA	NA	NA	0	0	0	NA	2396	0	NA	NA	NA	0	NA	NA	NA	NA	NA	NA	NA	NA	NA	NA	NA	NA	NA	NA	NA	NA	NA	NA	NA	NA	NA	NA	49	0	0	13	NA	NA	NA
1.14.12.13	2-halobenzoate 1.2-dioxygenase.	5	7405	NA	NA	NA	0	0	NA	NA	0	NA	NA	0	3	0	0	0	0	0	0	0	0	0	0	0	0	0	0	0	0	0	0	402	0	0	0	0	0	0	0	0	NA	NA	NA	NA	NA	NA	NA
1.14.12.17	Nitric oxide dioxygenase.	0	7405	NA	NA	NA	0	0	NA	NA	0	NA	NA	0	2	0	0	5	0	0	0	0	0	0	3	1209	10	0	0	0	0	0	0	141	0	0	0	0	0	0	0	0	NA	NA	NA	NA	NA	NA	NA
1.14.12.17	Nitric oxide dioxygenase.	0	7406	8	NA	NA	0	NA	NA	NA	0	1	711	NA	818	0	NA	NA	NA	2	NA	NA	NA	NA	NA	NA	NA	NA	NA	NA	NA	NA	NA	NA	NA	NA	NA	NA	NA	NA	NA	NA	5	3	0	2	NA	NA	NA
1.14.12.17	Nitric oxide dioxygenase.	0	7409	11	0	0	NA	NA	NA	NA	0	898	1	NA	NA	NA	NA	NA	NA	NA	NA	NA	NA	NA	NA	NA	NA	NA	NA	NA	NA	NA	NA	NA	NA	NA	NA	NA	NA	NA	NA	NA	NA	NA	NA	NA	NA	NA	NA
1.14.12.17	Nitric oxide dioxygenase.	1	7407	NA	0	NA	0	NA	NA	NA	0	NA	NA	NA	12	0	0	6	0	NA	NA	NA	NA	NA	NA	NA	NA	NA	NA	NA	NA	NA	NA	NA	NA	NA	NA	NA	NA	NA	NA	NA	NA	NA	NA	NA	0	0	0
1.14.12.17	Nitric oxide dioxygenase.	4	7408	496	0	0	0	NA	21	0	NA	NA	NA	0	NA	NA	NA	NA	NA	NA	NA	NA	NA	NA	NA	NA	NA	NA	NA	NA	NA	NA	NA	NA	NA	NA	NA	NA	NA	NA	NA	NA	NA	NA	NA	NA	NA	NA	NA
1.14.12.17	Nitric oxide dioxygenase.	8	74010	1667	0	0	0	0	7	0	NA	NA	NA	NA	NA	NA	NA	NA	NA	NA	NA	NA	NA	NA	NA	NA	NA	NA	NA	NA	NA	NA	NA	NA	NA	NA	NA	NA	NA	NA	NA	NA	NA	NA	NA	NA	NA	NA	NA
1.14.12.19	3-phenylpropanoate dioxygenase.	0	7405	NA	NA	NA	0	0	NA	NA	0	NA	NA	0	0	0	0	0	0	0	0	0	0	0	0	0	23	0	0	0	0	0	0	0	0	0	0	0	0	0	0	0	NA	NA	NA	NA	NA	NA	NA
1.14.12.19	3-phenylpropanoate dioxygenase.	0	7406	0	NA	NA	0	NA	NA	NA	0	2	2190	NA	0	0	NA	NA	NA	0	NA	NA	NA	NA	NA	NA	NA	NA	NA	NA	NA	NA	NA	NA	NA	NA	NA	NA	NA	NA	NA	NA	0	2	0	0	NA	NA	NA
1.14.12.19	3-phenylpropanoate dioxygenase.	0	7409	0	0	0	NA	NA	NA	NA	0	2159	5	NA	NA	NA	NA	NA	NA	NA	NA	NA	NA	NA	NA	NA	NA	NA	NA	NA	NA	NA	NA	NA	NA	NA	NA	NA	NA	NA	NA	NA	NA	NA	NA	NA	NA	NA	NA
1.14.12.22	NA	2	7406	0	NA	NA	0	NA	NA	NA	0	0	0	NA	741	0	NA	NA	NA	0	NA	NA	NA	NA	NA	NA	NA	NA	NA	NA	NA	NA	NA	NA	NA	NA	NA	NA	NA	NA	NA	NA	20	0	0	0	NA	NA	NA
1.14.12.3	NA	0	7406	0	NA	NA	0	NA	NA	NA	0	0	0	NA	0	0	NA	NA	NA	0	NA	NA	NA	NA	NA	NA	NA	NA	NA	NA	NA	NA	NA	NA	NA	NA	NA	NA	NA	NA	NA	NA	0	0	0	1	NA	NA	NA
1.14.12.7	Phthalate 4.5-dioxygenase.	0	7405	NA	NA	NA	0	0	NA	NA	0	NA	NA	0	2	0	0	0	0	0	0	0	0	0	0	0	0	0	0	0	0	0	0	216	0	0	0	0	0	0	0	0	NA	NA	NA	NA	NA	NA	NA
1.14.12.7	Phthalate 4.5-dioxygenase.	0	7406	0	NA	NA	0	NA	NA	NA	0	0	0	NA	1238	0	NA	NA	NA	0	NA	NA	NA	NA	NA	NA	NA	NA	NA	NA	NA	NA	NA	NA	NA	NA	NA	NA	NA	NA	NA	NA	12	0	0	51	NA	NA	NA
1.14.12.7	Phthalate 4.5-dioxygenase.	0	7407	NA	0	NA	0	NA	NA	NA	0	NA	NA	NA	45	0	0	0	0	NA	NA	NA	NA	NA	NA	NA	NA	NA	NA	NA	NA	NA	NA	NA	NA	NA	NA	NA	NA	NA	NA	NA	NA	NA	NA	NA	0	0	0
1.14.13.-	NA	0	7408	0	0	0	478	NA	45	0	NA	NA	NA	16	NA	NA	NA	NA	NA	NA	NA	NA	NA	NA	NA	NA	NA	NA	NA	NA	NA	NA	NA	NA	NA	NA	NA	NA	NA	NA	NA	NA	NA	NA	NA	NA	NA	NA	NA
1.14.13.-	NA	1	7409	0	0	0	NA	NA	NA	NA	0	3059	10	NA	NA	NA	NA	NA	NA	NA	NA	NA	NA	NA	NA	NA	NA	NA	NA	NA	NA	NA	NA	NA	NA	NA	NA	NA	NA	NA	NA	NA	NA	NA	NA	NA	NA	NA	NA
1.14.13.-	NA	3	7407	NA	0	NA	8	NA	NA	NA	0	NA	NA	NA	199	0	0	3	0	NA	NA	NA	NA	NA	NA	NA	NA	NA	NA	NA	NA	NA	NA	NA	NA	NA	NA	NA	NA	NA	NA	NA	NA	NA	NA	NA	0	0	1
1.14.13.-	NA	5	74010	0	0	0	261	0	10	0	NA	NA	NA	NA	NA	NA	NA	NA	NA	NA	NA	NA	NA	NA	NA	NA	NA	NA	NA	NA	NA	NA	NA	NA	NA	NA	NA	NA	NA	NA	NA	NA	NA	NA	NA	NA	NA	NA	NA
1.14.13.-	NA	17	7405	NA	NA	NA	0	19	NA	NA	0	NA	NA	2	21	0	0	10	0	21	0	0	0	0	7	0	31	0	0	0	0	0	0	1502	0	0	0	0	0	0	0	0	NA	NA	NA	NA	NA	NA	NA
1.14.13.-	NA	233	7406	0	NA	NA	1	NA	NA	NA	0	3	2272	NA	7524	0	NA	NA	NA	45	NA	NA	NA	NA	NA	NA	NA	NA	NA	NA	NA	NA	NA	NA	NA	NA	NA	NA	NA	NA	NA	NA	140	0	7	286	NA	NA	NA
1.14.13.1	Salicylate 1-monooxygenase.	0	74010	2124	0	0	0	0	3	0	NA	NA	NA	NA	NA	NA	NA	NA	NA	NA	NA	NA	NA	NA	NA	NA	NA	NA	NA	NA	NA	NA	NA	NA	NA	NA	NA	NA	NA	NA	NA	NA	NA	NA	NA	NA	NA	NA	NA
1.14.13.1	Salicylate 1-monooxygenase.	0	7405	NA	NA	NA	0	0	NA	NA	0	NA	NA	0	0	0	0	7	0	1	0	0	0	0	0	0	17	0	0	0	0	0	0	114	0	0	0	0	0	0	0	0	NA	NA	NA	NA	NA	NA	NA
1.14.13.1	Salicylate 1-monooxygenase.	0	7406	4	NA	NA	0	NA	NA	NA	0	0	0	NA	793	0	NA	NA	NA	6	NA	NA	NA	NA	NA	NA	NA	NA	NA	NA	NA	NA	NA	NA	NA	NA	NA	NA	NA	NA	NA	NA	0	0	0	22	NA	NA	NA
1.14.13.1	Salicylate 1-monooxygenase.	0	7407	NA	0	NA	0	NA	NA	NA	0	NA	NA	NA	13	0	0	2	0	NA	NA	NA	NA	NA	NA	NA	NA	NA	NA	NA	NA	NA	NA	NA	NA	NA	NA	NA	NA	NA	NA	NA	NA	NA	NA	NA	0	0	0
1.14.13.1	Salicylate 1-monooxygenase.	0	7409	9	0	0	NA	NA	NA	NA	0	830	1	NA	NA	NA	NA	NA	NA	NA	NA	NA	NA	NA	NA	NA	NA	NA	NA	NA	NA	NA	NA	NA	NA	NA	NA	NA	NA	NA	NA	NA	NA	NA	NA	NA	NA	NA	NA
1.14.13.1	Salicylate 1-monooxygenase.	1	7408	685	0	0	0	NA	25	0	NA	NA	NA	0	NA	NA	NA	NA	NA	NA	NA	NA	NA	NA	NA	NA	NA	NA	NA	NA	NA	NA	NA	NA	NA	NA	NA	NA	NA	NA	NA	NA	NA	NA	NA	NA	NA	NA	NA
1.14.13.107	Limonene 1.2-monooxygenase.	0	7406	2	NA	NA	1	NA	NA	NA	0	0	624	NA	2240	0	NA	NA	NA	22	NA	NA	NA	NA	NA	NA	NA	NA	NA	NA	NA	NA	NA	NA	NA	NA	NA	NA	NA	NA	NA	NA	0	4	1	33	NA	NA	NA
1.14.13.107	Limonene 1.2-monooxygenase.	0	7409	4	1	0	NA	NA	NA	NA	0	949	0	NA	NA	NA	NA	NA	NA	NA	NA	NA	NA	NA	NA	NA	NA	NA	NA	NA	NA	NA	NA	NA	NA	NA	NA	NA	NA	NA	NA	NA	NA	NA	NA	NA	NA	NA	NA
1.14.13.107	Limonene 1.2-monooxygenase.	1	74010	1525	3	0	800	0	0	0	NA	NA	NA	NA	NA	NA	NA	NA	NA	NA	NA	NA	NA	NA	NA	NA	NA	NA	NA	NA	NA	NA	NA	NA	NA	NA	NA	NA	NA	NA	NA	NA	NA	NA	NA	NA	NA	NA	NA
1.14.13.107	Limonene 1.2-monooxygenase.	1	7407	NA	2	NA	61	NA	NA	NA	0	NA	NA	NA	47	0	0	4	0	NA	NA	NA	NA	NA	NA	NA	NA	NA	NA	NA	NA	NA	NA	NA	NA	NA	NA	NA	NA	NA	NA	NA	NA	NA	NA	NA	0	0	0
1.14.13.107	Limonene 1.2-monooxygenase.	3	7405	NA	NA	NA	1	0	NA	NA	0	NA	NA	0	4	0	0	14	0	5	0	0	0	0	3	0	7	0	0	0	0	0	0	303	0	0	0	0	0	0	0	0	NA	NA	NA	NA	NA	NA	NA
1.14.13.107	Limonene 1.2-monooxygenase.	3	7408	440	1	0	1388	NA	15	0	NA	NA	NA	0	NA	NA	NA	NA	NA	NA	NA	NA	NA	NA	NA	NA	NA	NA	NA	NA	NA	NA	NA	NA	NA	NA	NA	NA	NA	NA	NA	NA	NA	NA	NA	NA	NA	NA	NA
1.14.13.113	FAD-dependent urate hydroxylase.	0	74010	0	0	0	0	0	3	0	NA	NA	NA	NA	NA	NA	NA	NA	NA	NA	NA	NA	NA	NA	NA	NA	NA	NA	NA	NA	NA	NA	NA	NA	NA	NA	NA	NA	NA	NA	NA	NA	NA	NA	NA	NA	NA	NA	NA
1.14.13.113	FAD-dependent urate hydroxylase.	0	7405	NA	NA	NA	0	0	NA	NA	0	NA	NA	0	0	0	0	0	0	1	0	0	0	0	0	0	0	0	0	0	0	0	0	114	0	0	0	0	0	0	0	0	NA	NA	NA	NA	NA	NA	NA
1.14.13.113	FAD-dependent urate hydroxylase.	0	7406	0	NA	NA	0	NA	NA	NA	0	0	0	NA	793	0	NA	NA	NA	6	NA	NA	NA	NA	NA	NA	NA	NA	NA	NA	NA	NA	NA	NA	NA	NA	NA	NA	NA	NA	NA	NA	11	0	0	22	NA	NA	NA
1.14.13.113	FAD-dependent urate hydroxylase.	0	7407	NA	0	NA	0	NA	NA	NA	0	NA	NA	NA	13	0	0	0	0	NA	NA	NA	NA	NA	NA	NA	NA	NA	NA	NA	NA	NA	NA	NA	NA	NA	NA	NA	NA	NA	NA	NA	NA	NA	NA	NA	0	0	0
1.14.13.113	FAD-dependent urate hydroxylase.	0	7408	0	0	0	0	NA	25	0	NA	NA	NA	0	NA	NA	NA	NA	NA	NA	NA	NA	NA	NA	NA	NA	NA	NA	NA	NA	NA	NA	NA	NA	NA	NA	NA	NA	NA	NA	NA	NA	NA	NA	NA	NA	NA	NA	NA
1.14.13.114	6-hydroxynicotinate 3-monooxygenase.	0	74010	0	0	0	0	0	3	0	NA	NA	NA	NA	NA	NA	NA	NA	NA	NA	NA	NA	NA	NA	NA	NA	NA	NA	NA	NA	NA	NA	NA	NA	NA	NA	NA	NA	NA	NA	NA	NA	NA	NA	NA	NA	NA	NA	NA
1.14.13.114	6-hydroxynicotinate 3-monooxygenase.	0	7405	NA	NA	NA	0	0	NA	NA	0	NA	NA	0	0	0	0	0	0	1	0	0	0	0	0	0	0	0	0	0	0	0	0	206	0	0	0	0	0	0	0	0	NA	NA	NA	NA	NA	NA	NA
1.14.13.114	6-hydroxynicotinate 3-monooxygenase.	0	7406	0	NA	NA	0	NA	NA	NA	0	0	0	NA	793	0	NA	NA	NA	6	NA	NA	NA	NA	NA	NA	NA	NA	NA	NA	NA	NA	NA	NA	NA	NA	NA	NA	NA	NA	NA	NA	10	0	0	15	NA	NA	NA
1.14.13.114	6-hydroxynicotinate 3-monooxygenase.	0	7407	NA	0	NA	0	NA	NA	NA	0	NA	NA	NA	13	0	0	0	0	NA	NA	NA	NA	NA	NA	NA	NA	NA	NA	NA	NA	NA	NA	NA	NA	NA	NA	NA	NA	NA	NA	NA	NA	NA	NA	NA	0	0	0
1.14.13.114	6-hydroxynicotinate 3-monooxygenase.	0	7408	0	0	0	0	NA	25	0	NA	NA	NA	0	NA	NA	NA	NA	NA	NA	NA	NA	NA	NA	NA	NA	NA	NA	NA	NA	NA	NA	NA	NA	NA	NA	NA	NA	NA	NA	NA	NA	NA	NA	NA	NA	NA	NA	NA
1.14.13.127	3-(3-hydroxy-phenyl)propanoic acid hydroxylase.	0	74010	0	0	0	0	0	0	0	NA	NA	NA	NA	NA	NA	NA	NA	NA	NA	NA	NA	NA	NA	NA	NA	NA	NA	NA	NA	NA	NA	NA	NA	NA	NA	NA	NA	NA	NA	NA	NA	NA	NA	NA	NA	NA	NA	NA
1.14.13.127	3-(3-hydroxy-phenyl)propanoic acid hydroxylase.	2	7405	NA	NA	NA	0	0	NA	NA	0	NA	NA	0	4	0	0	0	0	0	0	0	0	0	0	0	21	0	0	0	0	0	0	185	0	0	0	0	0	0	0	0	NA	NA	NA	NA	NA	NA	NA
1.14.13.127	3-(3-hydroxy-phenyl)propanoic acid hydroxylase.	3	7407	NA	0	NA	0	NA	NA	NA	0	NA	NA	NA	21	0	0	0	0	NA	NA	NA	NA	NA	NA	NA	NA	NA	NA	NA	NA	NA	NA	NA	NA	NA	NA	NA	NA	NA	NA	NA	NA	NA	NA	NA	0	0	0
1.14.13.127	3-(3-hydroxy-phenyl)propanoic acid hydroxylase.	4	7409	0	0	0	NA	NA	NA	NA	0	18	3	NA	NA	NA	NA	NA	NA	NA	NA	NA	NA	NA	NA	NA	NA	NA	NA	NA	NA	NA	NA	NA	NA	NA	NA	NA	NA	NA	NA	NA	NA	NA	NA	NA	NA	NA	NA
1.14.13.127	3-(3-hydroxy-phenyl)propanoic acid hydroxylase.	231	7406	0	NA	NA	0	NA	NA	NA	0	0	2592	NA	702	0	NA	NA	NA	0	NA	NA	NA	NA	NA	NA	NA	NA	NA	NA	NA	NA	NA	NA	NA	NA	NA	NA	NA	NA	NA	NA	0	4	0	0	NA	NA	NA
1.14.13.131	Dissimilatory dimethyl-sulfide monooxygenase.	0	7407	NA	0	NA	0	NA	NA	NA	0	NA	NA	NA	21	0	0	0	0	NA	NA	NA	NA	NA	NA	NA	NA	NA	NA	NA	NA	NA	NA	NA	NA	NA	NA	NA	NA	NA	NA	NA	NA	NA	NA	NA	0	0	0
1.14.13.131	Dissimilatory dimethyl-sulfide monooxygenase.	2	7406	0	NA	NA	0	NA	NA	NA	0	0	0	NA	835	0	NA	NA	NA	0	NA	NA	NA	NA	NA	NA	NA	NA	NA	NA	NA	NA	NA	NA	NA	NA	NA	NA	NA	NA	NA	NA	30	0	0	26	NA	NA	NA
1.14.13.131	Dissimilatory dimethyl-sulfide monooxygenase.	15	7405	NA	NA	NA	0	0	NA	NA	0	NA	NA	0	3	0	0	0	0	0	0	0	0	0	0	1311	0	0	0	0	0	0	0	117	0	0	0	0	0	0	0	0	NA	NA	NA	NA	NA	NA	NA
1.14.13.149	Phenylacetyl-CoA 1.2-epoxidase.	0	7405	NA	NA	NA	0	0	NA	NA	0	NA	NA	0	2	0	0	0	0	0	0	0	0	0	0	0	0	0	0	0	0	0	0	120	0	0	0	0	0	0	0	0	NA	NA	NA	NA	NA	NA	NA
1.14.13.149	Phenylacetyl-CoA 1.2-epoxidase.	2	7406	0	NA	NA	0	NA	NA	NA	0	1	742	NA	781	0	NA	NA	NA	0	NA	NA	NA	NA	NA	NA	NA	NA	NA	NA	NA	NA	NA	NA	NA	NA	NA	NA	NA	NA	NA	NA	8	0	0	0	NA	NA	NA
1.14.13.149	Phenylacetyl-CoA 1.2-epoxidase.	2	7407	NA	0	NA	0	NA	NA	NA	0	NA	NA	NA	30	0	0	0	0	NA	NA	NA	NA	NA	NA	NA	NA	NA	NA	NA	NA	NA	NA	NA	NA	NA	NA	NA	NA	NA	NA	NA	NA	NA	NA	NA	0	0	0
1.14.13.178	Methylxanthine N(1)-demethylase.	0	7405	NA	NA	NA	0	0	NA	NA	0	NA	NA	0	2	0	0	0	0	0	0	0	0	0	0	0	0	0	0	0	0	0	0	79	0	0	0	0	0	0	0	0	NA	NA	NA	NA	NA	NA	NA
1.14.13.178	Methylxanthine N(1)-demethylase.	0	7407	NA	0	NA	0	NA	NA	NA	0	NA	NA	NA	18	0	0	0	0	NA	NA	NA	NA	NA	NA	NA	NA	NA	NA	NA	NA	NA	NA	NA	NA	NA	NA	NA	NA	NA	NA	NA	NA	NA	NA	NA	0	0	0
1.14.13.178	Methylxanthine N(1)-demethylase.	1	7406	0	NA	NA	0	NA	NA	NA	0	0	0	NA	651	0	NA	NA	NA	0	NA	NA	NA	NA	NA	NA	NA	NA	NA	NA	NA	NA	NA	NA	NA	NA	NA	NA	NA	NA	NA	NA	17	0	0	0	NA	NA	NA
1.14.13.182	NA	0	7406	0	NA	NA	0	NA	NA	NA	0	0	0	NA	0	0	NA	NA	NA	0	NA	NA	NA	NA	NA	NA	NA	NA	NA	NA	NA	NA	NA	NA	NA	NA	NA	NA	NA	NA	NA	NA	0	0	0	2	NA	NA	NA
1.14.13.195	NA	0	7406	0	NA	NA	0	NA	NA	NA	0	0	0	NA	0	0	NA	NA	NA	0	NA	NA	NA	NA	NA	NA	NA	NA	NA	NA	NA	NA	NA	NA	NA	NA	NA	NA	NA	NA	NA	NA	0	0	0	8	NA	NA	NA
1.14.13.2	4-hydroxybenzoate 3-monooxygenase.	0	7405	NA	NA	NA	0	0	NA	NA	0	NA	NA	0	2	0	0	0	0	0	0	0	0	0	0	0	0	0	0	0	0	0	0	112	0	0	0	0	0	0	0	0	NA	NA	NA	NA	NA	NA	NA
1.14.13.2	4-hydroxybenzoate 3-monooxygenase.	0	7406	0	NA	NA	0	NA	NA	NA	0	0	0	NA	525	0	NA	NA	NA	0	NA	NA	NA	NA	NA	NA	NA	NA	NA	NA	NA	NA	NA	NA	NA	NA	NA	NA	NA	NA	NA	NA	0	0	0	55	NA	NA	NA
1.14.13.2	4-hydroxybenzoate 3-monooxygenase.	0	7407	NA	0	NA	0	NA	NA	NA	0	NA	NA	NA	25	0	0	0	0	NA	NA	NA	NA	NA	NA	NA	NA	NA	NA	NA	NA	NA	NA	NA	NA	NA	NA	NA	NA	NA	NA	NA	NA	NA	NA	NA	0	0	0
1.14.13.20	NA	0	74010	0	0	0	0	0	12	0	NA	NA	NA	NA	NA	NA	NA	NA	NA	NA	NA	NA	NA	NA	NA	NA	NA	NA	NA	NA	NA	NA	NA	NA	NA	NA	NA	NA	NA	NA	NA	NA	NA	NA	NA	NA	NA	NA	NA
1.14.13.20	NA	0	7408	0	0	0	0	NA	27	0	NA	NA	NA	0	NA	NA	NA	NA	NA	NA	NA	NA	NA	NA	NA	NA	NA	NA	NA	NA	NA	NA	NA	NA	NA	NA	NA	NA	NA	NA	NA	NA	NA	NA	NA	NA	NA	NA	NA
1.14.13.208	NA	0	7409	0	0	0	NA	NA	NA	NA	0	0	0	NA	NA	NA	NA	NA	NA	NA	NA	NA	NA	NA	NA	NA	NA	NA	NA	NA	NA	NA	NA	NA	NA	NA	NA	NA	NA	NA	NA	NA	NA	NA	NA	NA	NA	NA	NA
1.14.13.218	NA	0	7406	0	NA	NA	0	NA	NA	NA	0	0	0	NA	0	0	NA	NA	NA	0	NA	NA	NA	NA	NA	NA	NA	NA	NA	NA	NA	NA	NA	NA	NA	NA	NA	NA	NA	NA	NA	NA	0	0	0	5	NA	NA	NA
1.14.13.22	NA	1	74010	0	0	0	0	0	0	0	NA	NA	NA	NA	NA	NA	NA	NA	NA	NA	NA	NA	NA	NA	NA	NA	NA	NA	NA	NA	NA	NA	NA	NA	NA	NA	NA	NA	NA	NA	NA	NA	NA	NA	NA	NA	NA	NA	NA
1.14.13.239	Carnitine monooxygenase.	0	7405	NA	NA	NA	0	0	NA	NA	0	NA	NA	0	0	0	0	0	0	0	0	0	0	0	0	0	0	0	0	0	0	0	0	236	0	0	0	0	0	0	0	0	NA	NA	NA	NA	NA	NA	NA
1.14.13.239	Carnitine monooxygenase.	0	7406	0	NA	NA	0	NA	NA	NA	0	2	1221	NA	1256	0	NA	NA	NA	0	NA	NA	NA	NA	NA	NA	NA	NA	NA	NA	NA	NA	NA	NA	NA	NA	NA	NA	NA	NA	NA	NA	21	6	0	0	NA	NA	NA
1.14.13.239	Carnitine monooxygenase.	0	7407	NA	0	NA	0	NA	NA	NA	0	NA	NA	NA	31	0	0	0	0	NA	NA	NA	NA	NA	NA	NA	NA	NA	NA	NA	NA	NA	NA	NA	NA	NA	NA	NA	NA	NA	NA	NA	NA	NA	NA	NA	0	0	0
1.14.13.239	Carnitine monooxygenase.	1	7409	0	0	0	NA	NA	NA	NA	0	1294	0	NA	NA	NA	NA	NA	NA	NA	NA	NA	NA	NA	NA	NA	NA	NA	NA	NA	NA	NA	NA	NA	NA	NA	NA	NA	NA	NA	NA	NA	NA	NA	NA	NA	NA	NA	NA
1.14.13.24	3-hydroxybenzoate 6-monooxygenase.	0	74010	0	0	0	0	0	3	0	NA	NA	NA	NA	NA	NA	NA	NA	NA	NA	NA	NA	NA	NA	NA	NA	NA	NA	NA	NA	NA	NA	NA	NA	NA	NA	NA	NA	NA	NA	NA	NA	NA	NA	NA	NA	NA	NA	NA
1.14.13.24	3-hydroxybenzoate 6-monooxygenase.	0	7405	NA	NA	NA	0	0	NA	NA	0	NA	NA	0	0	0	0	7	0	1	0	0	0	0	0	0	17	0	0	0	0	0	0	114	0	0	0	0	0	0	0	0	NA	NA	NA	NA	NA	NA	NA
1.14.13.24	3-hydroxybenzoate 6-monooxygenase.	0	7406	0	NA	NA	0	NA	NA	NA	0	0	0	NA	793	0	NA	NA	NA	6	NA	NA	NA	NA	NA	NA	NA	NA	NA	NA	NA	NA	NA	NA	NA	NA	NA	NA	NA	NA	NA	NA	11	0	0	5	NA	NA	NA
1.14.13.24	3-hydroxybenzoate 6-monooxygenase.	0	7407	NA	0	NA	0	NA	NA	NA	0	NA	NA	NA	13	0	0	2	0	NA	NA	NA	NA	NA	NA	NA	NA	NA	NA	NA	NA	NA	NA	NA	NA	NA	NA	NA	NA	NA	NA	NA	NA	NA	NA	NA	0	0	0
1.14.13.24	3-hydroxybenzoate 6-monooxygenase.	0	7408	0	0	0	0	NA	25	0	NA	NA	NA	0	NA	NA	NA	NA	NA	NA	NA	NA	NA	NA	NA	NA	NA	NA	NA	NA	NA	NA	NA	NA	NA	NA	NA	NA	NA	NA	NA	NA	NA	NA	NA	NA	NA	NA	NA
1.14.13.24	3-hydroxybenzoate 6-monooxygenase.	0	7409	0	0	0	NA	NA	NA	NA	0	830	1	NA	NA	NA	NA	NA	NA	NA	NA	NA	NA	NA	NA	NA	NA	NA	NA	NA	NA	NA	NA	NA	NA	NA	NA	NA	NA	NA	NA	NA	NA	NA	NA	NA	NA	NA	NA
1.14.13.240	2-polyprenylphenol 6-hydroxylase.	0	7405	NA	NA	NA	0	0	NA	NA	0	NA	NA	0	0	0	0	0	0	0	0	0	0	0	0	0	14	0	0	0	0	0	0	0	0	0	0	0	0	0	0	0	NA	NA	NA	NA	NA	NA	NA
1.14.13.240	2-polyprenylphenol 6-hydroxylase.	0	7406	0	NA	NA	0	NA	NA	NA	0	2	756	NA	0	0	NA	NA	NA	0	NA	NA	NA	NA	NA	NA	NA	NA	NA	NA	NA	NA	NA	NA	NA	NA	NA	NA	NA	NA	NA	NA	0	0	0	0	NA	NA	NA
1.14.13.240	2-polyprenylphenol 6-hydroxylase.	1	7409	0	0	0	NA	NA	NA	NA	0	953	3	NA	NA	NA	NA	NA	NA	NA	NA	NA	NA	NA	NA	NA	NA	NA	NA	NA	NA	NA	NA	NA	NA	NA	NA	NA	NA	NA	NA	NA	NA	NA	NA	NA	NA	NA	NA
1.14.13.25	Methane monooxygenase (soluble).	0	7406	0	NA	NA	0	NA	NA	NA	0	0	0	NA	0	0	NA	NA	NA	0	NA	NA	NA	NA	NA	NA	NA	NA	NA	NA	NA	NA	NA	NA	NA	NA	NA	NA	NA	NA	NA	NA	0	0	0	88	NA	NA	NA
1.14.13.25	Methane monooxygenase (soluble).	0	7407	NA	0	NA	0	NA	NA	NA	0	NA	NA	NA	0	0	0	0	0	NA	NA	NA	NA	NA	NA	NA	NA	NA	NA	NA	NA	NA	NA	NA	NA	NA	NA	NA	NA	NA	NA	NA	NA	NA	NA	NA	0	0	1
1.14.13.25	Methane monooxygenase (soluble).	0	7408	0	0	0	0	NA	0	0	NA	NA	NA	0	NA	NA	NA	NA	NA	NA	NA	NA	NA	NA	NA	NA	NA	NA	NA	NA	NA	NA	NA	NA	NA	NA	NA	NA	NA	NA	NA	NA	NA	NA	NA	NA	NA	NA	NA
1.14.13.29	NA	0	7406	0	NA	NA	0	NA	NA	NA	0	0	0	NA	0	0	NA	NA	NA	0	NA	NA	NA	NA	NA	NA	NA	NA	NA	NA	NA	NA	NA	NA	NA	NA	NA	NA	NA	NA	NA	NA	0	0	0	2	NA	NA	NA
1.14.13.38	NA	0	7405	NA	NA	NA	0	0	NA	NA	0	NA	NA	0	0	0	0	0	0	0	0	0	0	0	0	0	0	0	0	0	0	0	0	141	0	0	0	0	0	0	0	0	NA	NA	NA	NA	NA	NA	NA
1.14.13.39	Nitric-oxide synthase (NADPH).	0	74010	0	0	0	0	4	10	0	NA	NA	NA	NA	NA	NA	NA	NA	NA	NA	NA	NA	NA	NA	NA	NA	NA	NA	NA	NA	NA	NA	NA	NA	NA	NA	NA	NA	NA	NA	NA	NA	NA	NA	NA	NA	NA	NA	NA
1.14.13.39	Nitric-oxide synthase (NADPH).	0	7408	0	0	0	0	NA	30	0	NA	NA	NA	22	NA	NA	NA	NA	NA	NA	NA	NA	NA	NA	NA	NA	NA	NA	NA	NA	NA	NA	NA	NA	NA	NA	NA	NA	NA	NA	NA	NA	NA	NA	NA	NA	NA	NA	NA
1.14.13.39	Nitric-oxide synthase (NADPH).	1	7405	NA	NA	NA	0	31	NA	NA	0	NA	NA	2	0	0	0	0	0	0	0	0	0	0	0	0	0	0	0	0	0	0	0	0	0	0	0	0	0	4	0	0	NA	NA	NA	NA	NA	NA	NA
1.14.13.39	Nitric-oxide synthase (NADPH).	1	7407	NA	0	NA	0	NA	NA	NA	0	NA	NA	NA	0	0	0	0	0	NA	NA	NA	NA	NA	NA	NA	NA	NA	NA	NA	NA	NA	NA	NA	NA	NA	NA	NA	NA	NA	NA	NA	NA	NA	NA	NA	0	0	0
1.14.13.48	Transferred entry: 1.14.14.51.	0	74010	0	0	0	0	0	8	0	NA	NA	NA	NA	NA	NA	NA	NA	NA	NA	NA	NA	NA	NA	NA	NA	NA	NA	NA	NA	NA	NA	NA	NA	NA	NA	NA	NA	NA	NA	NA	NA	NA	NA	NA	NA	NA	NA	NA
1.14.13.48	Transferred entry: 1.14.14.51.	0	7405	NA	NA	NA	0	0	NA	NA	0	NA	NA	0	2	0	0	0	0	0	0	0	0	0	5	1495	15	0	0	0	0	0	0	467	0	0	0	0	0	0	0	0	NA	NA	NA	NA	NA	NA	NA
1.14.13.48	Transferred entry: 1.14.14.51.	0	7407	NA	0	NA	0	NA	NA	NA	0	NA	NA	NA	51	0	0	0	0	NA	NA	NA	NA	NA	NA	NA	NA	NA	NA	NA	NA	NA	NA	NA	NA	NA	NA	NA	NA	NA	NA	NA	NA	NA	NA	NA	0	0	0
1.14.13.48	Transferred entry: 1.14.14.51.	0	7408	0	0	0	0	NA	33	0	NA	NA	NA	0	NA	NA	NA	NA	NA	NA	NA	NA	NA	NA	NA	NA	NA	NA	NA	NA	NA	NA	NA	NA	NA	NA	NA	NA	NA	NA	NA	NA	NA	NA	NA	NA	NA	NA	NA
1.14.13.48	Transferred entry: 1.14.14.51.	0	7409	0	0	0	NA	NA	NA	NA	0	1044	0	NA	NA	NA	NA	NA	NA	NA	NA	NA	NA	NA	NA	NA	NA	NA	NA	NA	NA	NA	NA	NA	NA	NA	NA	NA	NA	NA	NA	NA	NA	NA	NA	NA	NA	NA	NA
1.14.13.48	Transferred entry: 1.14.14.51.	1	7406	0	NA	NA	0	NA	NA	NA	0	10	903	NA	1761	0	NA	NA	NA	0	NA	NA	NA	NA	NA	NA	NA	NA	NA	NA	NA	NA	NA	NA	NA	NA	NA	NA	NA	NA	NA	NA	0	2	0	6	NA	NA	NA
1.14.13.49	NA	0	7405	NA	NA	NA	0	0	NA	NA	0	NA	NA	0	0	0	0	0	0	0	0	0	0	0	0	1495	0	0	0	0	0	0	0	0	0	0	0	0	0	0	0	0	NA	NA	NA	NA	NA	NA	NA
1.14.13.49	NA	0	7409	0	0	0	NA	NA	NA	NA	0	0	0	NA	NA	NA	NA	NA	NA	NA	NA	NA	NA	NA	NA	NA	NA	NA	NA	NA	NA	NA	NA	NA	NA	NA	NA	NA	NA	NA	NA	NA	NA	NA	NA	NA	NA	NA	NA
1.14.13.50	NA	0	7405	NA	NA	NA	0	0	NA	NA	0	NA	NA	0	0	0	0	0	0	0	0	0	0	0	0	0	0	0	0	0	0	0	0	141	0	0	0	0	0	0	0	0	NA	NA	NA	NA	NA	NA	NA
1.14.13.50	NA	0	7406	0	NA	NA	0	NA	NA	NA	0	0	0	NA	0	0	NA	NA	NA	0	NA	NA	NA	NA	NA	NA	NA	NA	NA	NA	NA	NA	NA	NA	NA	NA	NA	NA	NA	NA	NA	NA	0	0	0	6	NA	NA	NA
1.14.13.59	L-lysine N(6)-monooxygenase (NADPH).	0	7406	0	NA	NA	0	NA	NA	NA	0	0	0	NA	0	0	NA	NA	NA	11	NA	NA	NA	NA	NA	NA	NA	NA	NA	NA	NA	NA	NA	NA	NA	NA	NA	NA	NA	NA	NA	NA	29	0	0	0	NA	NA	NA
1.14.13.59	L-lysine N(6)-monooxygenase (NADPH).	1	7407	NA	0	NA	0	NA	NA	NA	0	NA	NA	NA	0	0	0	0	0	NA	NA	NA	NA	NA	NA	NA	NA	NA	NA	NA	NA	NA	NA	NA	NA	NA	NA	NA	NA	NA	NA	NA	NA	NA	NA	NA	0	0	0
1.14.13.59	L-lysine N(6)-monooxygenase (NADPH).	21	7409	0	0	0	NA	NA	NA	NA	0	2190	3	NA	NA	NA	NA	NA	NA	NA	NA	NA	NA	NA	NA	NA	NA	NA	NA	NA	NA	NA	NA	NA	NA	NA	NA	NA	NA	NA	NA	NA	NA	NA	NA	NA	NA	NA	NA
1.14.13.7	NA	0	7406	0	NA	NA	0	NA	NA	NA	0	0	0	NA	0	0	NA	NA	NA	0	NA	NA	NA	NA	NA	NA	NA	NA	NA	NA	NA	NA	NA	NA	NA	NA	NA	NA	NA	NA	NA	NA	51	0	0	0	NA	NA	NA
1.14.13.8	NA	0	7406	0	NA	NA	0	NA	NA	NA	0	0	0	NA	0	0	NA	NA	NA	0	NA	NA	NA	NA	NA	NA	NA	NA	NA	NA	NA	NA	NA	NA	NA	NA	NA	NA	NA	NA	NA	NA	0	0	0	4	NA	NA	NA
1.14.13.81	NA	1	7409	0	0	0	NA	NA	NA	NA	0	0	0	NA	NA	NA	NA	NA	NA	NA	NA	NA	NA	NA	NA	NA	NA	NA	NA	NA	NA	NA	NA	NA	NA	NA	NA	NA	NA	NA	NA	NA	NA	NA	NA	NA	NA	NA	NA
1.14.13.82	Vanillate monooxygenase.	0	7405	NA	NA	NA	0	0	NA	NA	0	NA	NA	0	2	0	0	0	0	2	0	0	0	0	0	0	0	0	0	0	0	0	0	79	0	0	0	0	0	0	0	0	NA	NA	NA	NA	NA	NA	NA
1.14.13.82	Vanillate monooxygenase.	0	7407	NA	0	NA	0	NA	NA	NA	0	NA	NA	NA	18	0	0	0	0	NA	NA	NA	NA	NA	NA	NA	NA	NA	NA	NA	NA	NA	NA	NA	NA	NA	NA	NA	NA	NA	NA	NA	NA	NA	NA	NA	0	0	0
1.14.13.82	Vanillate monooxygenase.	2	7406	0	NA	NA	0	NA	NA	NA	0	0	0	NA	1392	0	NA	NA	NA	5	NA	NA	NA	NA	NA	NA	NA	NA	NA	NA	NA	NA	NA	NA	NA	NA	NA	NA	NA	NA	NA	NA	33	0	0	104	NA	NA	NA
1.14.13.83	NA	0	7406	0	NA	NA	0	NA	NA	NA	0	0	0	NA	0	0	NA	NA	NA	0	NA	NA	NA	NA	NA	NA	NA	NA	NA	NA	NA	NA	NA	NA	NA	NA	NA	NA	NA	NA	NA	NA	0	0	0	28	NA	NA	NA
1.14.13.84	NA	0	7406	0	NA	NA	0	NA	NA	NA	0	0	0	NA	0	0	NA	NA	NA	0	NA	NA	NA	NA	NA	NA	NA	NA	NA	NA	NA	NA	NA	NA	NA	NA	NA	NA	NA	NA	NA	NA	62	0	0	43	NA	NA	NA
1.14.13.84	NA	1	74010	0	0	0	0	0	0	0	NA	NA	NA	NA	NA	NA	NA	NA	NA	NA	NA	NA	NA	NA	NA	NA	NA	NA	NA	NA	NA	NA	NA	NA	NA	NA	NA	NA	NA	NA	NA	NA	NA	NA	NA	NA	NA	NA	NA
1.14.13.9	NA	0	7406	0	NA	NA	0	NA	NA	NA	0	0	0	NA	0	0	NA	NA	NA	0	NA	NA	NA	NA	NA	NA	NA	NA	NA	NA	NA	NA	NA	NA	NA	NA	NA	NA	NA	NA	NA	NA	19	0	0	0	NA	NA	NA
1.14.14.-	NA	0	7407	NA	0	NA	0	NA	NA	NA	0	NA	NA	NA	87	0	0	0	0	NA	NA	NA	NA	NA	NA	NA	NA	NA	NA	NA	NA	NA	NA	NA	NA	NA	NA	NA	NA	NA	NA	NA	NA	NA	NA	NA	0	0	0
1.14.14.-	NA	0	7409	0	0	0	NA	NA	NA	NA	0	871	0	NA	NA	NA	NA	NA	NA	NA	NA	NA	NA	NA	NA	NA	NA	NA	NA	NA	NA	NA	NA	NA	NA	NA	NA	NA	NA	NA	NA	NA	NA	NA	NA	NA	NA	NA	NA
1.14.14.-	NA	13	7406	0	NA	NA	0	NA	NA	NA	0	6	599	NA	3503	0	NA	NA	NA	6	NA	NA	NA	NA	NA	NA	NA	NA	NA	NA	NA	NA	NA	NA	NA	NA	NA	NA	NA	NA	NA	NA	33	2	0	106	NA	NA	NA
1.14.14.-	NA	23	7405	NA	NA	NA	0	0	NA	NA	0	NA	NA	0	27	0	0	0	0	3	0	0	0	0	0	0	0	0	0	0	0	0	0	533	0	0	0	0	0	0	0	0	NA	NA	NA	NA	NA	NA	NA
1.14.14.1	NA	0	74010	0	0	0	0	0	11	0	NA	NA	NA	NA	NA	NA	NA	NA	NA	NA	NA	NA	NA	NA	NA	NA	NA	NA	NA	NA	NA	NA	NA	NA	NA	NA	NA	NA	NA	NA	NA	NA	NA	NA	NA	NA	NA	NA	NA
1.14.14.1	NA	0	7408	0	0	0	0	NA	51	0	NA	NA	NA	0	NA	NA	NA	NA	NA	NA	NA	NA	NA	NA	NA	NA	NA	NA	NA	NA	NA	NA	NA	NA	NA	NA	NA	NA	NA	NA	NA	NA	NA	NA	NA	NA	NA	NA	NA
1.14.14.10	Nitrilotriacetate monooxygenase.	0	74010	2051	0	0	0	0	0	0	NA	NA	NA	NA	NA	NA	NA	NA	NA	NA	NA	NA	NA	NA	NA	NA	NA	NA	NA	NA	NA	NA	NA	NA	NA	NA	NA	NA	NA	NA	NA	NA	NA	NA	NA	NA	NA	NA	NA
1.14.14.10	Nitrilotriacetate monooxygenase.	0	7408	691	0	0	0	NA	0	0	NA	NA	NA	0	NA	NA	NA	NA	NA	NA	NA	NA	NA	NA	NA	NA	NA	NA	NA	NA	NA	NA	NA	NA	NA	NA	NA	NA	NA	NA	NA	NA	NA	NA	NA	NA	NA	NA	NA
1.14.14.10	Nitrilotriacetate monooxygenase.	0	7409	5	0	0	NA	NA	NA	NA	0	0	0	NA	NA	NA	NA	NA	NA	NA	NA	NA	NA	NA	NA	NA	NA	NA	NA	NA	NA	NA	NA	NA	NA	NA	NA	NA	NA	NA	NA	NA	NA	NA	NA	NA	NA	NA	NA
1.14.14.10	Nitrilotriacetate monooxygenase.	1	7407	NA	0	NA	0	NA	NA	NA	0	NA	NA	NA	21	0	0	0	0	NA	NA	NA	NA	NA	NA	NA	NA	NA	NA	NA	NA	NA	NA	NA	NA	NA	NA	NA	NA	NA	NA	NA	NA	NA	NA	NA	0	0	0
1.14.14.10	Nitrilotriacetate monooxygenase.	2	7406	5	NA	NA	0	NA	NA	NA	0	0	0	NA	835	0	NA	NA	NA	0	NA	NA	NA	NA	NA	NA	NA	NA	NA	NA	NA	NA	NA	NA	NA	NA	NA	NA	NA	NA	NA	NA	0	0	0	73	NA	NA	NA
1.14.14.10	Nitrilotriacetate monooxygenase.	15	7405	NA	NA	NA	0	0	NA	NA	0	NA	NA	0	3	0	0	0	0	0	0	0	0	0	0	0	0	0	0	0	0	0	0	380	0	0	0	0	0	0	0	0	NA	NA	NA	NA	NA	NA	NA
1.14.14.12	3-hydroxy-9.10-secoandrosta-1.3.5(10)-triene-9.17-dione monooxygenase.	0	74010	1901	0	0	0	0	3	0	NA	NA	NA	NA	NA	NA	NA	NA	NA	NA	NA	NA	NA	NA	NA	NA	NA	NA	NA	NA	NA	NA	NA	NA	NA	NA	NA	NA	NA	NA	NA	NA	NA	NA	NA	NA	NA	NA	NA
1.14.14.12	3-hydroxy-9.10-secoandrosta-1.3.5(10)-triene-9.17-dione monooxygenase.	0	7405	NA	NA	NA	0	0	NA	NA	0	NA	NA	0	0	0	0	8	0	0	0	0	0	0	0	0	0	0	0	0	0	0	0	109	0	0	0	0	0	0	0	0	NA	NA	NA	NA	NA	NA	NA
1.14.14.12	3-hydroxy-9.10-secoandrosta-1.3.5(10)-triene-9.17-dione monooxygenase.	0	7406	7	NA	NA	0	NA	NA	NA	0	0	0	NA	0	0	NA	NA	NA	0	NA	NA	NA	NA	NA	NA	NA	NA	NA	NA	NA	NA	NA	NA	NA	NA	NA	NA	NA	NA	NA	NA	57	0	0	22	NA	NA	NA
1.14.14.12	3-hydroxy-9.10-secoandrosta-1.3.5(10)-triene-9.17-dione monooxygenase.	0	7407	NA	0	NA	0	NA	NA	NA	0	NA	NA	NA	0	0	0	3	0	NA	NA	NA	NA	NA	NA	NA	NA	NA	NA	NA	NA	NA	NA	NA	NA	NA	NA	NA	NA	NA	NA	NA	NA	NA	NA	NA	0	0	0
1.14.14.12	3-hydroxy-9.10-secoandrosta-1.3.5(10)-triene-9.17-dione monooxygenase.	0	7408	543	0	0	0	NA	19	0	NA	NA	NA	0	NA	NA	NA	NA	NA	NA	NA	NA	NA	NA	NA	NA	NA	NA	NA	NA	NA	NA	NA	NA	NA	NA	NA	NA	NA	NA	NA	NA	NA	NA	NA	NA	NA	NA	NA
1.14.14.12	3-hydroxy-9.10-secoandrosta-1.3.5(10)-triene-9.17-dione monooxygenase.	0	7409	7	0	0	NA	NA	NA	NA	0	0	0	NA	NA	NA	NA	NA	NA	NA	NA	NA	NA	NA	NA	NA	NA	NA	NA	NA	NA	NA	NA	NA	NA	NA	NA	NA	NA	NA	NA	NA	NA	NA	NA	NA	NA	NA	NA
1.14.14.18	Heme oxygenase (biliverdin-producing).	0	7405	NA	NA	NA	0	0	NA	NA	0	NA	NA	0	0	0	0	9	0	0	0	0	0	0	0	0	0	16	0	0	0	0	0	0	0	0	0	0	0	0	0	0	NA	NA	NA	NA	NA	NA	NA
1.14.14.18	Heme oxygenase (biliverdin-producing).	0	7406	4	NA	NA	0	NA	NA	NA	0	0	0	NA	0	0	NA	NA	NA	0	NA	NA	NA	NA	NA	NA	NA	NA	NA	NA	NA	NA	NA	NA	NA	NA	NA	NA	NA	NA	NA	NA	0	0	0	0	NA	NA	NA
1.14.14.18	Heme oxygenase (biliverdin-producing).	0	7408	266	0	0	0	NA	38	0	NA	NA	NA	0	NA	NA	NA	NA	NA	NA	NA	NA	NA	NA	NA	NA	NA	NA	NA	NA	NA	NA	NA	NA	NA	NA	NA	NA	NA	NA	NA	NA	NA	NA	NA	NA	NA	NA	NA
1.14.14.18	Heme oxygenase (biliverdin-producing).	1	74010	759	0	0	0	0	9	0	NA	NA	NA	NA	NA	NA	NA	NA	NA	NA	NA	NA	NA	NA	NA	NA	NA	NA	NA	NA	NA	NA	NA	NA	NA	NA	NA	NA	NA	NA	NA	NA	NA	NA	NA	NA	NA	NA	NA
1.14.14.18	Heme oxygenase (biliverdin-producing).	1	7407	NA	0	NA	0	NA	NA	NA	0	NA	NA	NA	0	0	0	2	0	NA	NA	NA	NA	NA	NA	NA	NA	NA	NA	NA	NA	NA	NA	NA	NA	NA	NA	NA	NA	NA	NA	NA	NA	NA	NA	NA	0	0	0
1.14.14.3	Bacterial luciferase.	0	7405	NA	NA	NA	0	0	NA	NA	0	NA	NA	0	3	0	0	15	0	7	0	0	0	0	3	0	7	0	0	0	29	0	0	211	0	0	0	0	0	0	0	0	NA	NA	NA	NA	NA	NA	NA
1.14.14.3	Bacterial luciferase.	0	7406	6	NA	NA	0	NA	NA	NA	0	0	624	NA	1580	0	NA	NA	NA	53	NA	NA	NA	NA	NA	NA	NA	NA	NA	NA	NA	NA	NA	NA	NA	NA	NA	NA	NA	NA	NA	NA	0	4	4	0	NA	NA	NA
1.14.14.3	Bacterial luciferase.	0	7409	5	0	0	NA	NA	NA	NA	0	949	0	NA	NA	NA	NA	NA	NA	NA	NA	NA	NA	NA	NA	NA	NA	NA	NA	NA	NA	NA	NA	NA	NA	NA	NA	NA	NA	NA	NA	NA	NA	NA	NA	NA	NA	NA	NA
1.14.14.3	Bacterial luciferase.	2	74010	1379	0	0	0	0	12	0	NA	NA	NA	NA	NA	NA	NA	NA	NA	NA	NA	NA	NA	NA	NA	NA	NA	NA	NA	NA	NA	NA	NA	NA	NA	NA	NA	NA	NA	NA	NA	NA	NA	NA	NA	NA	NA	NA	NA
1.14.14.3	Bacterial luciferase.	4	7407	NA	0	NA	0	NA	NA	NA	0	NA	NA	NA	30	0	0	3	0	NA	NA	NA	NA	NA	NA	NA	NA	NA	NA	NA	NA	NA	NA	NA	NA	NA	NA	NA	NA	NA	NA	NA	NA	NA	NA	NA	0	0	0
1.14.14.3	Bacterial luciferase.	5	7408	387	0	0	0	NA	24	0	NA	NA	NA	10	NA	NA	NA	NA	NA	NA	NA	NA	NA	NA	NA	NA	NA	NA	NA	NA	NA	NA	NA	NA	NA	NA	NA	NA	NA	NA	NA	NA	NA	NA	NA	NA	NA	NA	NA
1.14.14.47	Nitric-oxide synthase (flavodoxin).	0	7405	NA	NA	NA	0	0	NA	NA	0	NA	NA	0	0	0	0	6	0	0	0	0	0	0	0	0	0	0	0	0	0	0	0	0	0	0	0	0	0	0	0	0	NA	NA	NA	NA	NA	NA	NA
1.14.14.47	Nitric-oxide synthase (flavodoxin).	0	7406	1	NA	NA	0	NA	NA	NA	0	0	0	NA	0	0	NA	NA	NA	0	NA	NA	NA	NA	NA	NA	NA	NA	NA	NA	NA	NA	NA	NA	NA	NA	NA	NA	NA	NA	NA	NA	0	0	0	0	NA	NA	NA
1.14.14.47	Nitric-oxide synthase (flavodoxin).	0	7407	NA	0	NA	0	NA	NA	NA	0	NA	NA	NA	0	0	0	1	0	NA	NA	NA	NA	NA	NA	NA	NA	NA	NA	NA	NA	NA	NA	NA	NA	NA	NA	NA	NA	NA	NA	NA	NA	NA	NA	NA	0	0	0
1.14.14.47	Nitric-oxide synthase (flavodoxin).	0	7409	9	0	1	NA	NA	NA	NA	0	0	0	NA	NA	NA	NA	NA	NA	NA	NA	NA	NA	NA	NA	NA	NA	NA	NA	NA	NA	NA	NA	NA	NA	NA	NA	NA	NA	NA	NA	NA	NA	NA	NA	NA	NA	NA	NA
1.14.14.47	Nitric-oxide synthase (flavodoxin).	2	74010	1878	0	54	0	0	12	0	NA	NA	NA	NA	NA	NA	NA	NA	NA	NA	NA	NA	NA	NA	NA	NA	NA	NA	NA	NA	NA	NA	NA	NA	NA	NA	NA	NA	NA	NA	NA	NA	NA	NA	NA	NA	NA	NA	NA
1.14.14.47	Nitric-oxide synthase (flavodoxin).	2	7408	482	0	66	0	NA	35	0	NA	NA	NA	0	NA	NA	NA	NA	NA	NA	NA	NA	NA	NA	NA	NA	NA	NA	NA	NA	NA	NA	NA	NA	NA	NA	NA	NA	NA	NA	NA	NA	NA	NA	NA	NA	NA	NA	NA
1.14.14.5	Alkanesulfonate monooxygenase.	0	74010	0	0	0	0	0	6	0	NA	NA	NA	NA	NA	NA	NA	NA	NA	NA	NA	NA	NA	NA	NA	NA	NA	NA	NA	NA	NA	NA	NA	NA	NA	NA	NA	NA	NA	NA	NA	NA	NA	NA	NA	NA	NA	NA	NA
1.14.14.5	Alkanesulfonate monooxygenase.	0	7405	NA	NA	NA	0	0	NA	NA	0	NA	NA	0	8	0	0	0	0	0	0	0	0	0	0	0	9	0	0	0	0	0	0	390	0	0	0	0	0	0	0	0	NA	NA	NA	NA	NA	NA	NA
1.14.14.5	Alkanesulfonate monooxygenase.	0	7406	0	NA	NA	0	NA	NA	NA	0	0	1288	NA	2478	0	NA	NA	NA	20	NA	NA	NA	NA	NA	NA	NA	NA	NA	NA	NA	NA	NA	NA	NA	NA	NA	NA	NA	NA	NA	NA	37	0	0	16	NA	NA	NA
1.14.14.5	Alkanesulfonate monooxygenase.	0	7407	NA	0	NA	0	NA	NA	NA	0	NA	NA	NA	41	0	0	0	0	NA	NA	NA	NA	NA	NA	NA	NA	NA	NA	NA	NA	NA	NA	NA	NA	NA	NA	NA	NA	NA	NA	NA	NA	NA	NA	NA	0	0	0
1.14.14.5	Alkanesulfonate monooxygenase.	0	7408	0	0	0	0	NA	16	0	NA	NA	NA	0	NA	NA	NA	NA	NA	NA	NA	NA	NA	NA	NA	NA	NA	NA	NA	NA	NA	NA	NA	NA	NA	NA	NA	NA	NA	NA	NA	NA	NA	NA	NA	NA	NA	NA	NA
1.14.14.5	Alkanesulfonate monooxygenase.	0	7409	0	0	0	NA	NA	NA	NA	0	1583	0	NA	NA	NA	NA	NA	NA	NA	NA	NA	NA	NA	NA	NA	NA	NA	NA	NA	NA	NA	NA	NA	NA	NA	NA	NA	NA	NA	NA	NA	NA	NA	NA	NA	NA	NA	NA
1.14.14.51	(S)-limonene 6-monooxygenase.	0	74010	0	0	0	0	0	8	0	NA	NA	NA	NA	NA	NA	NA	NA	NA	NA	NA	NA	NA	NA	NA	NA	NA	NA	NA	NA	NA	NA	NA	NA	NA	NA	NA	NA	NA	NA	NA	NA	NA	NA	NA	NA	NA	NA	NA
1.14.14.51	(S)-limonene 6-monooxygenase.	0	7405	NA	NA	NA	0	0	NA	NA	0	NA	NA	0	3	0	0	0	0	0	0	0	0	0	0	0	15	0	0	0	0	0	0	683	1	0	0	0	0	0	0	0	NA	NA	NA	NA	NA	NA	NA
1.14.14.51	(S)-limonene 6-monooxygenase.	0	7408	0	0	0	0	NA	33	0	NA	NA	NA	0	NA	NA	NA	NA	NA	NA	NA	NA	NA	NA	NA	NA	NA	NA	NA	NA	NA	NA	NA	NA	NA	NA	NA	NA	NA	NA	NA	NA	NA	NA	NA	NA	NA	NA	NA
1.14.14.51	(S)-limonene 6-monooxygenase.	1	7406	0	NA	NA	0	NA	NA	NA	0	0	38	NA	2832	0	NA	NA	NA	0	NA	NA	NA	NA	NA	NA	NA	NA	NA	NA	NA	NA	NA	NA	NA	NA	NA	NA	NA	NA	NA	NA	0	2	0	6	NA	NA	NA
1.14.14.51	(S)-limonene 6-monooxygenase.	1	7407	NA	0	NA	0	NA	NA	NA	0	NA	NA	NA	82	0	0	0	0	NA	NA	NA	NA	NA	NA	NA	NA	NA	NA	NA	NA	NA	NA	NA	NA	NA	NA	NA	NA	NA	NA	NA	NA	NA	NA	NA	0	0	0
1.14.14.8	NA	9	74010	0	0	0	0	0	8	0	NA	NA	NA	NA	NA	NA	NA	NA	NA	NA	NA	NA	NA	NA	NA	NA	NA	NA	NA	NA	NA	NA	NA	NA	NA	NA	NA	NA	NA	NA	NA	NA	NA	NA	NA	NA	NA	NA	NA
1.14.14.8	NA	31	7408	0	0	0	0	NA	38	0	NA	NA	NA	0	NA	NA	NA	NA	NA	NA	NA	NA	NA	NA	NA	NA	NA	NA	NA	NA	NA	NA	NA	NA	NA	NA	NA	NA	NA	NA	NA	NA	NA	NA	NA	NA	NA	NA	NA
1.14.14.84	NA	0	7406	0	NA	NA	0	NA	NA	NA	0	0	0	NA	0	0	NA	NA	NA	0	NA	NA	NA	NA	NA	NA	NA	NA	NA	NA	NA	NA	NA	NA	NA	NA	NA	NA	NA	NA	NA	NA	0	0	0	35	NA	NA	NA
1.14.14.9	4-hydroxyphenylacetate 3-monooxygenase.	0	7407	NA	0	NA	0	NA	NA	NA	0	NA	NA	NA	44	0	0	0	0	NA	NA	NA	NA	NA	NA	NA	NA	NA	NA	NA	NA	NA	NA	NA	NA	NA	NA	NA	NA	NA	NA	NA	NA	NA	NA	NA	0	0	0
1.14.14.9	4-hydroxyphenylacetate 3-monooxygenase.	6	7406	0	NA	NA	0	NA	NA	NA	0	0	0	NA	1019	0	NA	NA	NA	6	NA	NA	NA	NA	NA	NA	NA	NA	NA	NA	NA	NA	NA	NA	NA	NA	NA	NA	NA	NA	NA	NA	41	0	0	4	NA	NA	NA
1.14.14.9	4-hydroxyphenylacetate 3-monooxygenase.	9	74010	0	0	0	0	0	8	0	NA	NA	NA	NA	NA	NA	NA	NA	NA	NA	NA	NA	NA	NA	NA	NA	NA	NA	NA	NA	NA	NA	NA	NA	NA	NA	NA	NA	NA	NA	NA	NA	NA	NA	NA	NA	NA	NA	NA
1.14.14.9	4-hydroxyphenylacetate 3-monooxygenase.	20	7405	NA	NA	NA	0	0	NA	NA	0	NA	NA	0	24	0	0	0	0	4	0	0	0	0	0	0	0	0	0	0	0	0	0	212	0	0	0	0	0	0	0	0	NA	NA	NA	NA	NA	NA	NA
1.14.14.9	4-hydroxyphenylacetate 3-monooxygenase.	50	7408	0	0	0	0	NA	38	0	NA	NA	NA	0	NA	NA	NA	NA	NA	NA	NA	NA	NA	NA	NA	NA	NA	NA	NA	NA	NA	NA	NA	NA	NA	NA	NA	NA	NA	NA	NA	NA	NA	NA	NA	NA	NA	NA	NA
1.14.15.12	NA	0	7406	0	NA	NA	0	NA	NA	NA	0	0	0	NA	0	0	NA	NA	NA	0	NA	NA	NA	NA	NA	NA	NA	NA	NA	NA	NA	NA	NA	NA	NA	NA	NA	NA	NA	NA	NA	NA	0	0	0	28	NA	NA	NA
1.14.15.3	NA	0	7406	0	NA	NA	0	NA	NA	NA	0	0	0	NA	0	0	NA	NA	NA	0	NA	NA	NA	NA	NA	NA	NA	NA	NA	NA	NA	NA	NA	NA	NA	NA	NA	NA	NA	NA	NA	NA	0	0	0	32	NA	NA	NA
1.14.15.7	NA	0	7406	0	NA	NA	0	NA	NA	NA	0	0	0	NA	0	0	NA	NA	NA	0	NA	NA	NA	NA	NA	NA	NA	NA	NA	NA	NA	NA	NA	NA	NA	NA	NA	NA	NA	NA	NA	NA	0	0	0	43	NA	NA	NA
1.14.16.1	Phenylalanine 4-monooxygenase.	0	74010	0	0	0	0	0	16	0	NA	NA	NA	NA	NA	NA	NA	NA	NA	NA	NA	NA	NA	NA	NA	NA	NA	NA	NA	NA	NA	NA	NA	NA	NA	NA	NA	NA	NA	NA	NA	NA	NA	NA	NA	NA	NA	NA	NA
1.14.16.1	Phenylalanine 4-monooxygenase.	0	7406	0	NA	NA	0	NA	NA	NA	0	0	0	NA	0	0	NA	NA	NA	0	NA	NA	NA	NA	NA	NA	NA	NA	NA	NA	NA	NA	NA	NA	NA	NA	NA	NA	NA	NA	NA	NA	0	0	0	4	NA	NA	NA
1.14.16.1	Phenylalanine 4-monooxygenase.	0	7408	0	0	0	0	NA	52	0	NA	NA	NA	0	NA	NA	NA	NA	NA	NA	NA	NA	NA	NA	NA	NA	NA	NA	NA	NA	NA	NA	NA	NA	NA	NA	NA	NA	NA	NA	NA	NA	NA	NA	NA	NA	NA	NA	NA
1.14.19.-	NA	0	74010	0	0	0	0	0	5	0	NA	NA	NA	NA	NA	NA	NA	NA	NA	NA	NA	NA	NA	NA	NA	NA	NA	NA	NA	NA	NA	NA	NA	NA	NA	NA	NA	NA	NA	NA	NA	NA	NA	NA	NA	NA	NA	NA	NA
1.14.19.-	NA	0	7405	NA	NA	NA	0	0	NA	NA	0	NA	NA	0	0	0	0	0	0	0	0	0	0	0	0	0	0	0	0	0	0	0	0	103	0	0	0	0	0	0	0	0	NA	NA	NA	NA	NA	NA	NA
1.14.19.-	NA	0	7406	0	NA	NA	0	NA	NA	NA	0	0	0	NA	645	0	NA	NA	NA	0	NA	NA	NA	NA	NA	NA	NA	NA	NA	NA	NA	NA	NA	NA	NA	NA	NA	NA	NA	NA	NA	NA	29	0	0	4	NA	NA	NA
1.14.19.-	NA	0	7407	NA	0	NA	0	NA	NA	NA	0	NA	NA	NA	17	0	0	0	0	NA	NA	NA	NA	NA	NA	NA	NA	NA	NA	NA	NA	NA	NA	NA	NA	NA	NA	NA	NA	NA	NA	NA	NA	NA	NA	NA	0	0	0
1.14.19.-	NA	0	7408	0	0	0	0	NA	17	0	NA	NA	NA	0	NA	NA	NA	NA	NA	NA	NA	NA	NA	NA	NA	NA	NA	NA	NA	NA	NA	NA	NA	NA	NA	NA	NA	NA	NA	NA	NA	NA	NA	NA	NA	NA	NA	NA	NA
1.14.19.1	NA	0	7406	0	NA	NA	0	NA	NA	NA	0	0	0	NA	0	0	NA	NA	NA	0	NA	NA	NA	NA	NA	NA	NA	NA	NA	NA	NA	NA	NA	NA	NA	NA	NA	NA	NA	NA	NA	NA	0	0	0	4	NA	NA	NA
1.14.19.6	NA	0	74010	0	0	0	0	0	9	0	NA	NA	NA	NA	NA	NA	NA	NA	NA	NA	NA	NA	NA	NA	NA	NA	NA	NA	NA	NA	NA	NA	NA	NA	NA	NA	NA	NA	NA	NA	NA	NA	NA	NA	NA	NA	NA	NA	NA
1.14.19.6	NA	0	7408	0	0	0	0	NA	31	0	NA	NA	NA	0	NA	NA	NA	NA	NA	NA	NA	NA	NA	NA	NA	NA	NA	NA	NA	NA	NA	NA	NA	NA	NA	NA	NA	NA	NA	NA	NA	NA	NA	NA	NA	NA	NA	NA	NA
1.14.99.-	NA	0	74010	0	0	0	0	0	15	0	NA	NA	NA	NA	NA	NA	NA	NA	NA	NA	NA	NA	NA	NA	NA	NA	NA	NA	NA	NA	NA	NA	NA	NA	NA	NA	NA	NA	NA	NA	NA	NA	NA	NA	NA	NA	NA	NA	NA
1.14.99.-	NA	0	7405	NA	NA	NA	0	0	NA	NA	0	NA	NA	0	0	0	0	15	0	0	0	0	0	0	0	0	0	0	0	0	0	0	0	0	0	0	0	0	0	0	0	0	NA	NA	NA	NA	NA	NA	NA
1.14.99.-	NA	0	7407	NA	0	NA	0	NA	NA	NA	0	NA	NA	NA	0	0	0	6	0	NA	NA	NA	NA	NA	NA	NA	NA	NA	NA	NA	NA	NA	NA	NA	NA	NA	NA	NA	NA	NA	NA	NA	NA	NA	NA	NA	0	0	0
1.14.99.-	NA	0	7408	0	0	0	0	NA	58	0	NA	NA	NA	0	NA	NA	NA	NA	NA	NA	NA	NA	NA	NA	NA	NA	NA	NA	NA	NA	NA	NA	NA	NA	NA	NA	NA	NA	NA	NA	NA	NA	NA	NA	NA	NA	NA	NA	NA
1.14.99.2	NA	0	7406	0	NA	NA	0	NA	NA	NA	0	0	0	NA	0	0	NA	NA	NA	0	NA	NA	NA	NA	NA	NA	NA	NA	NA	NA	NA	NA	NA	NA	NA	NA	NA	NA	NA	NA	NA	NA	16	0	0	0	NA	NA	NA
1.14.99.28	NA	0	7406	0	NA	NA	0	NA	NA	NA	0	0	0	NA	0	0	NA	NA	NA	0	NA	NA	NA	NA	NA	NA	NA	NA	NA	NA	NA	NA	NA	NA	NA	NA	NA	NA	NA	NA	NA	NA	0	0	0	35	NA	NA	NA
1.14.99.3	Transferred entry: 1.14.14.18.	0	74010	0	0	0	0	0	3	0	NA	NA	NA	NA	NA	NA	NA	NA	NA	NA	NA	NA	NA	NA	NA	NA	NA	NA	NA	NA	NA	NA	NA	NA	NA	NA	NA	NA	NA	NA	NA	NA	NA	NA	NA	NA	NA	NA	NA
1.14.99.3	Transferred entry: 1.14.14.18.	0	7405	NA	NA	NA	0	0	NA	NA	0	NA	NA	0	0	0	0	4	0	0	0	0	0	0	0	0	0	16	0	0	0	0	0	0	0	0	0	0	0	0	0	0	NA	NA	NA	NA	NA	NA	NA
1.14.99.3	Transferred entry: 1.14.14.18.	0	7408	0	0	0	0	NA	25	0	NA	NA	NA	0	NA	NA	NA	NA	NA	NA	NA	NA	NA	NA	NA	NA	NA	NA	NA	NA	NA	NA	NA	NA	NA	NA	NA	NA	NA	NA	NA	NA	NA	NA	NA	NA	NA	NA	NA
1.14.99.3	Transferred entry: 1.14.14.18.	1	7407	NA	0	NA	0	NA	NA	NA	0	NA	NA	NA	0	0	0	0	0	NA	NA	NA	NA	NA	NA	NA	NA	NA	NA	NA	NA	NA	NA	NA	NA	NA	NA	NA	NA	NA	NA	NA	NA	NA	NA	NA	0	0	0
1.14.99.36	Transferred entry: 1.13.11.63.	0	7407	NA	5	NA	1482	NA	NA	NA	0	NA	NA	NA	0	0	0	0	0	NA	NA	NA	NA	NA	NA	NA	NA	NA	NA	NA	NA	NA	NA	NA	NA	NA	NA	NA	NA	NA	NA	NA	NA	NA	NA	NA	0	0	0
1.14.99.36	Transferred entry: 1.13.11.63.	1	7405	NA	NA	NA	10	0	NA	NA	0	NA	NA	0	0	0	0	0	0	0	0	0	0	0	0	0	0	0	0	0	0	0	0	0	0	0	0	0	0	0	0	0	NA	NA	NA	NA	NA	NA	NA
1.14.99.36	Transferred entry: 1.13.11.63.	1	7409	0	1	0	NA	NA	NA	NA	0	0	0	NA	NA	NA	NA	NA	NA	NA	NA	NA	NA	NA	NA	NA	NA	NA	NA	NA	NA	NA	NA	NA	NA	NA	NA	NA	NA	NA	NA	NA	NA	NA	NA	NA	NA	NA	NA
1.14.99.36	Transferred entry: 1.13.11.63.	2	7406	0	NA	NA	31	NA	NA	NA	0	0	0	NA	0	0	NA	NA	NA	0	NA	NA	NA	NA	NA	NA	NA	NA	NA	NA	NA	NA	NA	NA	NA	NA	NA	NA	NA	NA	NA	NA	0	0	0	0	NA	NA	NA
1.14.99.36	Transferred entry: 1.13.11.63.	5	74010	0	4	0	4072	0	0	0	NA	NA	NA	NA	NA	NA	NA	NA	NA	NA	NA	NA	NA	NA	NA	NA	NA	NA	NA	NA	NA	NA	NA	NA	NA	NA	NA	NA	NA	NA	NA	NA	NA	NA	NA	NA	NA	NA	NA
1.14.99.36	Transferred entry: 1.13.11.63.	20	7408	0	5	0	6911	NA	0	0	NA	NA	NA	0	NA	NA	NA	NA	NA	NA	NA	NA	NA	NA	NA	NA	NA	NA	NA	NA	NA	NA	NA	NA	NA	NA	NA	NA	NA	NA	NA	NA	NA	NA	NA	NA	NA	NA	NA
1.14.99.44	Diapolycopene oxygenase.	0	7405	NA	NA	NA	0	0	NA	NA	0	NA	NA	0	0	0	0	8	0	0	0	0	0	0	0	0	0	0	0	0	0	0	0	0	0	0	0	0	0	0	0	0	NA	NA	NA	NA	NA	NA	NA
1.14.99.44	Diapolycopene oxygenase.	0	7407	NA	0	NA	0	NA	NA	NA	0	NA	NA	NA	0	0	0	1	0	NA	NA	NA	NA	NA	NA	NA	NA	NA	NA	NA	NA	NA	NA	NA	NA	NA	NA	NA	NA	NA	NA	NA	NA	NA	NA	NA	0	0	0
1.14.99.44	Diapolycopene oxygenase.	1	7408	0	0	0	0	NA	0	0	NA	NA	NA	0	NA	NA	NA	NA	NA	NA	NA	NA	NA	NA	NA	NA	NA	NA	NA	NA	NA	NA	NA	NA	NA	NA	NA	NA	NA	NA	NA	NA	NA	NA	NA	NA	NA	NA	NA
1.14.99.46	Pyrimidine monooxygenase.	0	7405	NA	NA	NA	0	0	NA	NA	0	NA	NA	0	3	0	0	0	0	7	0	0	0	0	0	0	0	0	0	0	0	0	0	74	0	0	0	0	0	0	0	0	NA	NA	NA	NA	NA	NA	NA
1.14.99.46	Pyrimidine monooxygenase.	0	7407	NA	0	NA	0	NA	NA	NA	0	NA	NA	NA	17	0	0	0	0	NA	NA	NA	NA	NA	NA	NA	NA	NA	NA	NA	NA	NA	NA	NA	NA	NA	NA	NA	NA	NA	NA	NA	NA	NA	NA	NA	0	0	0
1.14.99.46	Pyrimidine monooxygenase.	0	7409	0	0	0	NA	NA	NA	NA	0	871	0	NA	NA	NA	NA	NA	NA	NA	NA	NA	NA	NA	NA	NA	NA	NA	NA	NA	NA	NA	NA	NA	NA	NA	NA	NA	NA	NA	NA	NA	NA	NA	NA	NA	NA	NA	NA
1.14.99.46	Pyrimidine monooxygenase.	2	7406	0	NA	NA	0	NA	NA	NA	0	6	599	NA	546	0	NA	NA	NA	11	NA	NA	NA	NA	NA	NA	NA	NA	NA	NA	NA	NA	NA	NA	NA	NA	NA	NA	NA	NA	NA	NA	0	2	0	0	NA	NA	NA
1.14.99.48	Heme oxygenase (staphylobilin-producing).	0	7405	NA	NA	NA	0	0	NA	NA	0	NA	NA	0	0	0	0	9	0	0	0	0	0	0	0	0	0	0	0	0	0	0	0	0	0	0	0	0	0	0	0	0	NA	NA	NA	NA	NA	NA	NA
1.14.99.48	Heme oxygenase (staphylobilin-producing).	0	7406	4	NA	NA	0	NA	NA	NA	0	0	0	NA	0	0	NA	NA	NA	0	NA	NA	NA	NA	NA	NA	NA	NA	NA	NA	NA	NA	NA	NA	NA	NA	NA	NA	NA	NA	NA	NA	0	0	0	0	NA	NA	NA
1.14.99.48	Heme oxygenase (staphylobilin-producing).	0	7407	NA	0	NA	0	NA	NA	NA	0	NA	NA	NA	0	0	0	2	0	NA	NA	NA	NA	NA	NA	NA	NA	NA	NA	NA	NA	NA	NA	NA	NA	NA	NA	NA	NA	NA	NA	NA	NA	NA	NA	NA	0	0	0
1.14.99.48	Heme oxygenase (staphylobilin-producing).	0	7408	266	0	44	0	NA	0	0	NA	NA	NA	0	NA	NA	NA	NA	NA	NA	NA	NA	NA	NA	NA	NA	NA	NA	NA	NA	NA	NA	NA	NA	NA	NA	NA	NA	NA	NA	NA	NA	NA	NA	NA	NA	NA	NA	NA
1.14.99.48	Heme oxygenase (staphylobilin-producing).	1	74010	759	0	28	0	0	0	0	NA	NA	NA	NA	NA	NA	NA	NA	NA	NA	NA	NA	NA	NA	NA	NA	NA	NA	NA	NA	NA	NA	NA	NA	NA	NA	NA	NA	NA	NA	NA	NA	NA	NA	NA	NA	NA	NA	NA
1.14.99.53	Lytic chitin monooxygenase.	0	74010	0	0	0	769	0	0	0	NA	NA	NA	NA	NA	NA	NA	NA	NA	NA	NA	NA	NA	NA	NA	NA	NA	NA	NA	NA	NA	NA	NA	NA	NA	NA	NA	NA	NA	NA	NA	NA	NA	NA	NA	NA	NA	NA	NA
1.14.99.53	Lytic chitin monooxygenase.	0	7407	NA	0	NA	13	NA	NA	NA	0	NA	NA	NA	0	0	0	0	0	NA	NA	NA	NA	NA	NA	NA	NA	NA	NA	NA	NA	NA	NA	NA	NA	NA	NA	NA	NA	NA	NA	NA	NA	NA	NA	NA	0	0	0
1.14.99.53	Lytic chitin monooxygenase.	0	7408	0	0	0	1203	NA	0	0	NA	NA	NA	0	NA	NA	NA	NA	NA	NA	NA	NA	NA	NA	NA	NA	NA	NA	NA	NA	NA	NA	NA	NA	NA	NA	NA	NA	NA	NA	NA	NA	NA	NA	NA	NA	NA	NA	NA
1.14.99.58	NA	0	7406	0	NA	NA	0	NA	NA	NA	0	0	0	NA	0	0	NA	NA	NA	0	NA	NA	NA	NA	NA	NA	NA	NA	NA	NA	NA	NA	NA	NA	NA	NA	NA	NA	NA	NA	NA	NA	0	0	0	62	NA	NA	NA
1.14.99.60	NA	0	7406	0	NA	NA	0	NA	NA	NA	0	1	719	NA	0	0	NA	NA	NA	0	NA	NA	NA	NA	NA	NA	NA	NA	NA	NA	NA	NA	NA	NA	NA	NA	NA	NA	NA	NA	NA	NA	8	0	0	6	NA	NA	NA
1.14.99.60	NA	0	7409	0	0	0	NA	NA	NA	NA	0	1008	7	NA	NA	NA	NA	NA	NA	NA	NA	NA	NA	NA	NA	NA	NA	NA	NA	NA	NA	NA	NA	NA	NA	NA	NA	NA	NA	NA	NA	NA	NA	NA	NA	NA	NA	NA	NA
1.15.1.1	Superoxide dismutase.	0	74010	864	0	42	577	0	16	3	NA	NA	NA	NA	NA	NA	NA	NA	NA	NA	NA	NA	NA	NA	NA	NA	NA	NA	NA	NA	NA	NA	NA	NA	NA	NA	NA	NA	NA	NA	NA	NA	NA	NA	NA	NA	NA	NA	NA
1.15.1.1	Superoxide dismutase.	0	7406	1	NA	NA	0	NA	NA	NA	0	1	1208	NA	978	0	NA	NA	NA	2	NA	NA	NA	NA	NA	NA	NA	NA	NA	NA	NA	NA	NA	NA	NA	NA	NA	NA	NA	NA	NA	NA	22	4	0	25	NA	NA	NA
1.15.1.1	Superoxide dismutase.	3	7405	NA	NA	NA	2	5	NA	NA	0	NA	NA	10	1	62	0	5	3	2	54	96	0	10	3	0	12	10	0	0	2	0	0	207	0	0	0	6	0	1	16	2	NA	NA	NA	NA	NA	NA	NA
1.15.1.1	Superoxide dismutase.	5	7409	2	0	0	NA	NA	NA	NA	0	1483	2	NA	NA	NA	NA	NA	NA	NA	NA	NA	NA	NA	NA	NA	NA	NA	NA	NA	NA	NA	NA	NA	NA	NA	NA	NA	NA	NA	NA	NA	NA	NA	NA	NA	NA	NA	NA
1.15.1.1	Superoxide dismutase.	10	7407	NA	1	NA	14	NA	NA	NA	0	NA	NA	NA	20	45	0	2	9	NA	NA	NA	NA	NA	NA	NA	NA	NA	NA	NA	NA	NA	NA	NA	NA	NA	NA	NA	NA	NA	NA	NA	NA	NA	NA	NA	104	3	0
1.15.1.1	Superoxide dismutase.	11	7408	246	0	48	933	NA	86	189	NA	NA	NA	12	NA	NA	NA	NA	NA	NA	NA	NA	NA	NA	NA	NA	NA	NA	NA	NA	NA	NA	NA	NA	NA	NA	NA	NA	NA	NA	NA	NA	NA	NA	NA	NA	NA	NA	NA
1.15.1.2	NA	0	7407	NA	0	NA	0	NA	NA	NA	0	NA	NA	NA	0	1	0	0	8	NA	NA	NA	NA	NA	NA	NA	NA	NA	NA	NA	NA	NA	NA	NA	NA	NA	NA	NA	NA	NA	NA	NA	NA	NA	NA	NA	104	3	0
1.15.1.2	NA	15	7405	NA	NA	NA	0	0	NA	NA	0	NA	NA	0	0	0	0	0	2	0	0	0	0	0	0	0	0	0	0	0	0	0	0	0	0	0	0	0	0	0	0	0	NA	NA	NA	NA	NA	NA	NA
1.16.-.-	NA	0	7406	4	NA	NA	0	NA	NA	NA	5	8	767	NA	292	0	NA	NA	NA	1	NA	NA	NA	NA	NA	NA	NA	NA	NA	NA	NA	NA	NA	NA	NA	NA	NA	NA	NA	NA	NA	NA	0	0	0	0	NA	NA	NA
1.16.-.-	NA	2	7405	NA	NA	NA	1	17	NA	NA	715	NA	NA	1	0	0	0	0	2	0	0	0	0	0	0	557	9	0	0	0	4	0	0	41	0	65	0	0	0	1	0	0	NA	NA	NA	NA	NA	NA	NA
1.16.-.-	NA	2	7407	NA	0	NA	19	NA	NA	NA	303	NA	NA	NA	15	0	0	0	7	NA	NA	NA	NA	NA	NA	NA	NA	NA	NA	NA	NA	NA	NA	NA	NA	NA	NA	NA	NA	NA	NA	NA	NA	NA	NA	NA	0	0	1
1.16.-.-	NA	3	74010	891	0	0	438	0	11	1	NA	NA	NA	NA	NA	NA	NA	NA	NA	NA	NA	NA	NA	NA	NA	NA	NA	NA	NA	NA	NA	NA	NA	NA	NA	NA	NA	NA	NA	NA	NA	NA	NA	NA	NA	NA	NA	NA	NA
1.16.-.-	NA	4	7409	1	0	0	NA	NA	NA	NA	14	402	0	NA	NA	NA	NA	NA	NA	NA	NA	NA	NA	NA	NA	NA	NA	NA	NA	NA	NA	NA	NA	NA	NA	NA	NA	NA	NA	NA	NA	NA	NA	NA	NA	NA	NA	NA	NA
1.16.-.-	NA	27	7408	262	0	0	807	NA	23	114	NA	NA	NA	6	NA	NA	NA	NA	NA	NA	NA	NA	NA	NA	NA	NA	NA	NA	NA	NA	NA	NA	NA	NA	NA	NA	NA	NA	NA	NA	NA	NA	NA	NA	NA	NA	NA	NA	NA
1.16.1.-	NA	0	7405	NA	NA	NA	0	0	NA	NA	0	NA	NA	0	1	0	0	0	0	5	0	0	0	0	5	0	8	0	0	0	0	0	0	126	0	0	0	0	0	0	0	0	NA	NA	NA	NA	NA	NA	NA
1.16.1.-	NA	0	7407	NA	0	NA	0	NA	NA	NA	0	NA	NA	NA	19	0	0	0	0	NA	NA	NA	NA	NA	NA	NA	NA	NA	NA	NA	NA	NA	NA	NA	NA	NA	NA	NA	NA	NA	NA	NA	NA	NA	NA	NA	0	0	0
1.16.1.-	NA	0	7409	0	0	0	NA	NA	NA	NA	0	756	0	NA	NA	NA	NA	NA	NA	NA	NA	NA	NA	NA	NA	NA	NA	NA	NA	NA	NA	NA	NA	NA	NA	NA	NA	NA	NA	NA	NA	NA	NA	NA	NA	NA	NA	NA	NA
1.16.1.-	NA	4	7406	0	NA	NA	0	NA	NA	NA	0	1	622	NA	624	0	NA	NA	NA	0	NA	NA	NA	NA	NA	NA	NA	NA	NA	NA	NA	NA	NA	NA	NA	NA	NA	NA	NA	NA	NA	NA	0	4	0	0	NA	NA	NA
1.16.1.1	Mercury(II) reductase.	3	7409	4	0	0	NA	NA	NA	NA	22	986	2	NA	NA	NA	NA	NA	NA	NA	NA	NA	NA	NA	NA	NA	NA	NA	NA	NA	NA	NA	NA	NA	NA	NA	NA	NA	NA	NA	NA	NA	NA	NA	NA	NA	NA	NA	NA
1.16.1.1	Mercury(II) reductase.	7	7407	NA	0	NA	18	NA	NA	NA	685	NA	NA	NA	0	214	0	2	44	NA	NA	NA	NA	NA	NA	NA	NA	NA	NA	NA	NA	NA	NA	NA	NA	NA	NA	NA	NA	NA	NA	NA	NA	NA	NA	NA	0	0	0
1.16.1.1	Mercury(II) reductase.	12	74010	1917	0	0	6	2	13	10	NA	NA	NA	NA	NA	NA	NA	NA	NA	NA	NA	NA	NA	NA	NA	NA	NA	NA	NA	NA	NA	NA	NA	NA	NA	NA	NA	NA	NA	NA	NA	NA	NA	NA	NA	NA	NA	NA	NA
1.16.1.1	Mercury(II) reductase.	17	7406	7	NA	NA	4	NA	NA	NA	17	0	6	NA	0	13	NA	NA	NA	5	NA	NA	NA	NA	NA	NA	NA	NA	NA	NA	NA	NA	NA	NA	NA	NA	NA	NA	NA	NA	NA	NA	0	0	0	0	NA	NA	NA
1.16.1.1	Mercury(II) reductase.	31	7405	NA	NA	NA	0	36	NA	NA	1781	NA	NA	4	0	48	0	1	3	0	0	0	0	0	0	1609	0	0	0	0	0	0	0	0	0	134	0	0	0	4	0	1	NA	NA	NA	NA	NA	NA	NA
1.16.1.1	Mercury(II) reductase.	113	7408	596	0	0	18	NA	35	166	NA	NA	NA	17	NA	NA	NA	NA	NA	NA	NA	NA	NA	NA	NA	NA	NA	NA	NA	NA	NA	NA	NA	NA	NA	NA	NA	NA	NA	NA	NA	NA	NA	NA	NA	NA	NA	NA	NA
1.16.1.3	Aquacobalamin reductase.	0	7406	0	NA	NA	0	NA	NA	NA	0	1	525	NA	449	0	NA	NA	NA	12	NA	NA	NA	NA	NA	NA	NA	NA	NA	NA	NA	NA	NA	NA	NA	NA	NA	NA	NA	NA	NA	NA	0	0	0	0	NA	NA	NA
1.16.1.3	Aquacobalamin reductase.	0	7407	NA	0	NA	0	NA	NA	NA	0	NA	NA	NA	21	0	0	0	0	NA	NA	NA	NA	NA	NA	NA	NA	NA	NA	NA	NA	NA	NA	NA	NA	NA	NA	NA	NA	NA	NA	NA	NA	NA	NA	NA	0	0	0
1.16.1.3	Aquacobalamin reductase.	0	7409	0	0	0	NA	NA	NA	NA	0	819	1	NA	NA	NA	NA	NA	NA	NA	NA	NA	NA	NA	NA	NA	NA	NA	NA	NA	NA	NA	NA	NA	NA	NA	NA	NA	NA	NA	NA	NA	NA	NA	NA	NA	NA	NA	NA
1.16.1.3	Aquacobalamin reductase.	2	7405	NA	NA	NA	0	0	NA	NA	0	NA	NA	0	1	0	0	0	0	1	0	0	0	0	0	0	9	0	0	0	0	0	0	117	0	0	1	0	0	0	0	0	NA	NA	NA	NA	NA	NA	NA
1.16.1.7	Ferric-chelate reductase (NADH).	0	7405	NA	NA	NA	0	0	NA	NA	0	NA	NA	0	1	0	0	0	0	0	0	0	0	0	0	0	0	0	0	0	0	0	0	89	0	0	0	0	0	0	0	0	NA	NA	NA	NA	NA	NA	NA
1.16.1.7	Ferric-chelate reductase (NADH).	0	7407	NA	0	NA	0	NA	NA	NA	0	NA	NA	NA	14	0	0	0	0	NA	NA	NA	NA	NA	NA	NA	NA	NA	NA	NA	NA	NA	NA	NA	NA	NA	NA	NA	NA	NA	NA	NA	NA	NA	NA	NA	0	0	0
1.16.1.7	Ferric-chelate reductase (NADH).	0	7409	0	0	0	NA	NA	NA	NA	0	0	0	NA	NA	NA	NA	NA	NA	NA	NA	NA	NA	NA	NA	NA	NA	NA	NA	NA	NA	NA	NA	NA	NA	NA	NA	NA	NA	NA	NA	NA	NA	NA	NA	NA	NA	NA	NA
1.16.1.7	Ferric-chelate reductase (NADH).	2	7406	0	NA	NA	0	NA	NA	NA	0	1	496	NA	478	0	NA	NA	NA	0	NA	NA	NA	NA	NA	NA	NA	NA	NA	NA	NA	NA	NA	NA	NA	NA	NA	NA	NA	NA	NA	NA	0	3	0	0	NA	NA	NA
1.16.1.9	Ferric-chelate reductase (NADPH).	0	7405	NA	NA	NA	0	0	NA	NA	0	NA	NA	0	3	0	0	0	0	0	0	0	0	0	3	0	3	0	0	0	0	0	0	134	1	0	0	0	0	0	0	0	NA	NA	NA	NA	NA	NA	NA
1.16.1.9	Ferric-chelate reductase (NADPH).	0	7407	NA	0	NA	0	NA	NA	NA	0	NA	NA	NA	15	0	0	0	0	NA	NA	NA	NA	NA	NA	NA	NA	NA	NA	NA	NA	NA	NA	NA	NA	NA	NA	NA	NA	NA	NA	NA	NA	NA	NA	NA	0	0	0
1.16.1.9	Ferric-chelate reductase (NADPH).	1	7406	0	NA	NA	0	NA	NA	NA	0	0	594	NA	634	0	NA	NA	NA	1	NA	NA	NA	NA	NA	NA	NA	NA	NA	NA	NA	NA	NA	NA	NA	NA	NA	NA	NA	NA	NA	NA	0	3	0	0	NA	NA	NA
1.16.1.9	Ferric-chelate reductase (NADPH).	6	7409	0	0	0	NA	NA	NA	NA	0	823	7	NA	NA	NA	NA	NA	NA	NA	NA	NA	NA	NA	NA	NA	NA	NA	NA	NA	NA	NA	NA	NA	NA	NA	NA	NA	NA	NA	NA	NA	NA	NA	NA	NA	NA	NA	NA
1.16.3.1	Ferroxidase.	0	7405	NA	NA	NA	1	17	NA	NA	715	NA	NA	1	2	0	0	0	0	4	0	0	0	0	2	557	18	0	0	0	0	0	0	125	0	0	0	0	0	1	0	0	NA	NA	NA	NA	NA	NA	NA
1.16.3.1	Ferroxidase.	0	7407	NA	0	NA	13	NA	NA	NA	303	NA	NA	NA	24	0	0	1	0	NA	NA	NA	NA	NA	NA	NA	NA	NA	NA	NA	NA	NA	NA	NA	NA	NA	NA	NA	NA	NA	NA	NA	NA	NA	NA	NA	0	0	1
1.16.3.1	Ferroxidase.	3	74010	1	0	0	438	0	11	1	NA	NA	NA	NA	NA	NA	NA	NA	NA	NA	NA	NA	NA	NA	NA	NA	NA	NA	NA	NA	NA	NA	NA	NA	NA	NA	NA	NA	NA	NA	NA	NA	NA	NA	NA	NA	NA	NA	NA
1.16.3.1	Ferroxidase.	10	7409	0	0	0	NA	NA	NA	NA	14	997	3	NA	NA	NA	NA	NA	NA	NA	NA	NA	NA	NA	NA	NA	NA	NA	NA	NA	NA	NA	NA	NA	NA	NA	NA	NA	NA	NA	NA	NA	NA	NA	NA	NA	NA	NA	NA
1.16.3.1	Ferroxidase.	11	7406	0	NA	NA	0	NA	NA	NA	5	3	910	NA	588	0	NA	NA	NA	4	NA	NA	NA	NA	NA	NA	NA	NA	NA	NA	NA	NA	NA	NA	NA	NA	NA	NA	NA	NA	NA	NA	14	6	0	11	NA	NA	NA
1.16.3.1	Ferroxidase.	29	7408	0	0	0	807	NA	23	114	NA	NA	NA	6	NA	NA	NA	NA	NA	NA	NA	NA	NA	NA	NA	NA	NA	NA	NA	NA	NA	NA	NA	NA	NA	NA	NA	NA	NA	NA	NA	NA	NA	NA	NA	NA	NA	NA	NA
1.16.3.2	Bacterial non-heme ferritin.	1	7405	NA	NA	NA	0	0	NA	NA	0	NA	NA	0	4	0	0	0	0	0	0	0	0	0	1	0	17	11	0	0	0	0	25	104	0	0	0	0	0	0	0	0	NA	NA	NA	NA	NA	NA	NA
1.16.3.2	Bacterial non-heme ferritin.	1	7408	270	0	44	0	NA	20	0	NA	NA	NA	0	NA	NA	NA	NA	NA	NA	NA	NA	NA	NA	NA	NA	NA	NA	NA	NA	NA	NA	NA	NA	NA	NA	NA	NA	NA	NA	NA	NA	NA	NA	NA	NA	NA	NA	NA
1.16.3.2	Bacterial non-heme ferritin.	2	74010	922	1	30	0	0	2	0	NA	NA	NA	NA	NA	NA	NA	NA	NA	NA	NA	NA	NA	NA	NA	NA	NA	NA	NA	NA	NA	NA	NA	NA	NA	NA	NA	NA	NA	NA	NA	NA	NA	NA	NA	NA	NA	NA	NA
1.16.3.2	Bacterial non-heme ferritin.	5	7406	3	NA	NA	0	NA	NA	NA	0	1	594	NA	646	0	NA	NA	NA	0	NA	NA	NA	NA	NA	NA	NA	NA	NA	NA	NA	NA	NA	NA	NA	NA	NA	NA	NA	NA	NA	NA	0	6	0	0	NA	NA	NA
1.16.3.2	Bacterial non-heme ferritin.	6	7407	NA	4	NA	0	NA	NA	NA	0	NA	NA	NA	21	0	0	1	0	NA	NA	NA	NA	NA	NA	NA	NA	NA	NA	NA	NA	NA	NA	NA	NA	NA	NA	NA	NA	NA	NA	NA	NA	NA	NA	NA	0	79	0
1.16.3.2	Bacterial non-heme ferritin.	19	7409	1	1	0	NA	NA	NA	NA	0	723	1	NA	NA	NA	NA	NA	NA	NA	NA	NA	NA	NA	NA	NA	NA	NA	NA	NA	NA	NA	NA	NA	NA	NA	NA	NA	NA	NA	NA	NA	NA	NA	NA	NA	NA	NA	NA
1.16.8.1	Cob(II)yrinic acid a.c-diamide reductase.	0	74010	0	5	0	0	0	0	0	NA	NA	NA	NA	NA	NA	NA	NA	NA	NA	NA	NA	NA	NA	NA	NA	NA	NA	NA	NA	NA	NA	NA	NA	NA	NA	NA	NA	NA	NA	NA	NA	NA	NA	NA	NA	NA	NA	NA
1.16.8.1	Cob(II)yrinic acid a.c-diamide reductase.	0	7407	NA	3	NA	0	NA	NA	NA	0	NA	NA	NA	0	0	0	0	0	NA	NA	NA	NA	NA	NA	NA	NA	NA	NA	NA	NA	NA	NA	NA	NA	NA	NA	NA	NA	NA	NA	NA	NA	NA	NA	NA	0	0	0
1.16.8.1	Cob(II)yrinic acid a.c-diamide reductase.	0	7408	0	2	0	0	NA	0	0	NA	NA	NA	0	NA	NA	NA	NA	NA	NA	NA	NA	NA	NA	NA	NA	NA	NA	NA	NA	NA	NA	NA	NA	NA	NA	NA	NA	NA	NA	NA	NA	NA	NA	NA	NA	NA	NA	NA
1.16.8.1	Cob(II)yrinic acid a.c-diamide reductase.	0	7409	0	1	0	NA	NA	NA	NA	0	0	0	NA	NA	NA	NA	NA	NA	NA	NA	NA	NA	NA	NA	NA	NA	NA	NA	NA	NA	NA	NA	NA	NA	NA	NA	NA	NA	NA	NA	NA	NA	NA	NA	NA	NA	NA	NA
1.17.1.-	NA	0	7405	NA	NA	NA	0	0	NA	NA	0	NA	NA	0	4	0	0	0	0	2	0	0	0	0	2	0	6	0	0	0	0	0	0	344	0	0	0	0	0	0	0	0	NA	NA	NA	NA	NA	NA	NA
1.17.1.-	NA	0	7408	0	0	0	0	NA	0	0	NA	NA	NA	0	NA	NA	NA	NA	NA	NA	NA	NA	NA	NA	NA	NA	NA	NA	NA	NA	NA	NA	NA	NA	NA	NA	NA	NA	NA	NA	NA	NA	NA	NA	NA	NA	NA	NA	NA
1.17.1.-	NA	0	7409	0	0	0	NA	NA	NA	NA	0	350	2	NA	NA	NA	NA	NA	NA	NA	NA	NA	NA	NA	NA	NA	NA	NA	NA	NA	NA	NA	NA	NA	NA	NA	NA	NA	NA	NA	NA	NA	NA	NA	NA	NA	NA	NA	NA
1.17.1.-	NA	2	7407	NA	0	NA	0	NA	NA	NA	0	NA	NA	NA	42	0	0	0	0	NA	NA	NA	NA	NA	NA	NA	NA	NA	NA	NA	NA	NA	NA	NA	NA	NA	NA	NA	NA	NA	NA	NA	NA	NA	NA	NA	0	0	0
1.17.1.-	NA	201	7406	0	NA	NA	0	NA	NA	NA	0	0	854	NA	2026	0	NA	NA	NA	5	NA	NA	NA	NA	NA	NA	NA	NA	NA	NA	NA	NA	NA	NA	NA	NA	NA	NA	NA	NA	NA	NA	76	0	1	120	NA	NA	NA
1.17.1.2	Transferred entry: 1.17.7.4.	0	7406	0	NA	NA	0	NA	NA	NA	5	0	0	NA	441	0	NA	NA	NA	0	NA	NA	NA	NA	NA	NA	NA	NA	NA	NA	NA	NA	NA	NA	NA	NA	NA	NA	NA	NA	NA	NA	0	0	0	0	NA	NA	NA
1.17.1.2	Transferred entry: 1.17.7.4.	0	7407	NA	0	NA	0	NA	NA	NA	426	NA	NA	NA	7	396	0	0	4	NA	NA	NA	NA	NA	NA	NA	NA	NA	NA	NA	NA	NA	NA	NA	NA	NA	NA	NA	NA	NA	NA	NA	NA	NA	NA	NA	0	0	0
1.17.1.2	Transferred entry: 1.17.7.4.	0	7409	0	0	0	NA	NA	NA	NA	25	0	0	NA	NA	NA	NA	NA	NA	NA	NA	NA	NA	NA	NA	NA	NA	NA	NA	NA	NA	NA	NA	NA	NA	NA	NA	NA	NA	NA	NA	NA	NA	NA	NA	NA	NA	NA	NA
1.17.1.2	Transferred entry: 1.17.7.4.	3	7408	0	0	0	0	NA	0	0	NA	NA	NA	0	NA	NA	NA	NA	NA	NA	NA	NA	NA	NA	NA	NA	NA	NA	NA	NA	NA	NA	NA	NA	NA	NA	NA	NA	NA	NA	NA	NA	NA	NA	NA	NA	NA	NA	NA
1.17.1.2	Transferred entry: 1.17.7.4.	6	7405	NA	NA	NA	0	0	NA	NA	938	NA	NA	0	0	200	0	0	12	0	0	0	0	0	0	1162	3	0	0	0	0	0	0	142	0	0	0	0	0	0	0	3	NA	NA	NA	NA	NA	NA	NA
1.17.1.4	Xanthine dehydrogenase.	0	74010	0	0	0	62	0	0	0	NA	NA	NA	NA	NA	NA	NA	NA	NA	NA	NA	NA	NA	NA	NA	NA	NA	NA	NA	NA	NA	NA	NA	NA	NA	NA	NA	NA	NA	NA	NA	NA	NA	NA	NA	NA	NA	NA	NA
1.17.1.4	Xanthine dehydrogenase.	0	7409	0	0	0	NA	NA	NA	NA	0	0	0	NA	NA	NA	NA	NA	NA	NA	NA	NA	NA	NA	NA	NA	NA	NA	NA	NA	NA	NA	NA	NA	NA	NA	NA	NA	NA	NA	NA	NA	NA	NA	NA	NA	NA	NA	NA
1.17.1.4	Xanthine dehydrogenase.	1	7408	0	0	0	95	NA	0	0	NA	NA	NA	0	NA	NA	NA	NA	NA	NA	NA	NA	NA	NA	NA	NA	NA	NA	NA	NA	NA	NA	NA	NA	NA	NA	NA	NA	NA	NA	NA	NA	NA	NA	NA	NA	NA	NA	NA
1.17.1.4	Xanthine dehydrogenase.	4	7406	0	NA	NA	0	NA	NA	NA	0	4	3562	NA	0	1	NA	NA	NA	0	NA	NA	NA	NA	NA	NA	NA	NA	NA	NA	NA	NA	NA	NA	NA	NA	NA	NA	NA	NA	NA	NA	41	16	0	332	NA	NA	NA
1.17.1.4	Xanthine dehydrogenase.	7	7405	NA	NA	NA	0	0	NA	NA	0	NA	NA	0	0	52	0	0	0	0	0	0	0	0	12	0	0	0	0	0	0	0	0	0	0	0	0	0	0	0	0	1	NA	NA	NA	NA	NA	NA	NA
1.17.1.4	Xanthine dehydrogenase.	11	7407	NA	0	NA	106	NA	NA	NA	0	NA	NA	NA	0	175	0	0	0	NA	NA	NA	NA	NA	NA	NA	NA	NA	NA	NA	NA	NA	NA	NA	NA	NA	NA	NA	NA	NA	NA	NA	NA	NA	NA	NA	0	0	0
1.17.1.5	Nicotinate dehydrogenase.	0	7405	NA	NA	NA	0	0	NA	NA	0	NA	NA	0	0	0	0	0	4	0	0	0	0	0	13	0	0	0	0	0	0	0	0	0	0	0	0	0	0	0	0	0	NA	NA	NA	NA	NA	NA	NA
1.17.1.5	Nicotinate dehydrogenase.	0	7407	NA	0	NA	0	NA	NA	NA	0	NA	NA	NA	0	0	0	0	29	NA	NA	NA	NA	NA	NA	NA	NA	NA	NA	NA	NA	NA	NA	NA	NA	NA	NA	NA	NA	NA	NA	NA	NA	NA	NA	NA	0	0	0
1.17.1.5	Nicotinate dehydrogenase.	2	7406	0	NA	NA	0	NA	NA	NA	0	1	2681	NA	0	0	NA	NA	NA	0	NA	NA	NA	NA	NA	NA	NA	NA	NA	NA	NA	NA	NA	NA	NA	NA	NA	NA	NA	NA	NA	NA	14	4	0	135	NA	NA	NA
1.17.1.7	Transferred entry: 1.2.1.91.	0	7405	NA	NA	NA	0	0	NA	NA	0	NA	NA	0	1	0	0	0	0	0	0	0	0	0	0	0	0	0	0	0	0	0	0	147	0	0	0	0	0	0	0	0	NA	NA	NA	NA	NA	NA	NA
1.17.1.7	Transferred entry: 1.2.1.91.	0	7406	0	NA	NA	0	NA	NA	NA	0	0	0	NA	848	0	NA	NA	NA	0	NA	NA	NA	NA	NA	NA	NA	NA	NA	NA	NA	NA	NA	NA	NA	NA	NA	NA	NA	NA	NA	NA	0	0	0	0	NA	NA	NA
1.17.1.7	Transferred entry: 1.2.1.91.	0	7407	NA	0	NA	0	NA	NA	NA	0	NA	NA	NA	33	0	0	0	0	NA	NA	NA	NA	NA	NA	NA	NA	NA	NA	NA	NA	NA	NA	NA	NA	NA	NA	NA	NA	NA	NA	NA	NA	NA	NA	NA	0	0	0
1.17.1.8	4-hydroxy-tetrahydrodipicolinate reductase.	0	7406	4	NA	NA	36	NA	NA	NA	18	0	569	NA	475	2	NA	NA	NA	11	NA	NA	NA	NA	NA	NA	NA	NA	NA	NA	NA	NA	NA	NA	NA	NA	NA	NA	NA	NA	NA	NA	13	1	0	83	NA	NA	NA
1.17.1.8	4-hydroxy-tetrahydrodipicolinate reductase.	2	74010	1144	2	44	6	0	5	1	NA	NA	NA	NA	NA	NA	NA	NA	NA	NA	NA	NA	NA	NA	NA	NA	NA	NA	NA	NA	NA	NA	NA	NA	NA	NA	NA	NA	NA	NA	NA	NA	NA	NA	NA	NA	NA	NA	NA
1.17.1.8	4-hydroxy-tetrahydrodipicolinate reductase.	2	7405	NA	NA	NA	0	24	NA	NA	1008	NA	NA	0	1	8	0	3	3	4	74	120	0	14	2	819	12	7	0	0	152	0	62	124	0	0	0	6	0	3	31	0	NA	NA	NA	NA	NA	NA	NA
1.17.1.8	4-hydroxy-tetrahydrodipicolinate reductase.	7	7409	7	0	1	NA	NA	NA	NA	21	800	1	NA	NA	NA	NA	NA	NA	NA	NA	NA	NA	NA	NA	NA	NA	NA	NA	NA	NA	NA	NA	NA	NA	NA	NA	NA	NA	NA	NA	NA	NA	NA	NA	NA	NA	NA	NA
1.17.1.8	4-hydroxy-tetrahydrodipicolinate reductase.	13	7408	306	6	62	10	NA	17	109	NA	NA	NA	15	NA	NA	NA	NA	NA	NA	NA	NA	NA	NA	NA	NA	NA	NA	NA	NA	NA	NA	NA	NA	NA	NA	NA	NA	NA	NA	NA	NA	NA	NA	NA	NA	NA	NA	NA
1.17.1.8	4-hydroxy-tetrahydrodipicolinate reductase.	31	7407	NA	8	NA	635	NA	NA	NA	381	NA	NA	NA	21	107	0	0	22	NA	NA	NA	NA	NA	NA	NA	NA	NA	NA	NA	NA	NA	NA	NA	NA	NA	NA	NA	NA	NA	NA	NA	NA	NA	NA	NA	0	0	4
1.17.1.9	Formate dehydrogenase.	1	7405	NA	NA	NA	0	0	NA	NA	0	NA	NA	0	21	0	0	20	0	5	0	0	0	0	4	0	62	16	0	0	0	0	0	732	3	0	1	0	0	0	0	0	NA	NA	NA	NA	NA	NA	NA
1.17.1.9	Formate dehydrogenase.	1	7408	0	0	0	0	NA	176	0	NA	NA	NA	0	NA	NA	NA	NA	NA	NA	NA	NA	NA	NA	NA	NA	NA	NA	NA	NA	NA	NA	NA	NA	NA	NA	NA	NA	NA	NA	NA	NA	NA	NA	NA	NA	NA	NA	NA
1.17.1.9	Formate dehydrogenase.	2	7407	NA	0	NA	0	NA	NA	NA	0	NA	NA	NA	123	0	0	5	0	NA	NA	NA	NA	NA	NA	NA	NA	NA	NA	NA	NA	NA	NA	NA	NA	NA	NA	NA	NA	NA	NA	NA	NA	NA	NA	NA	0	0	0
1.17.1.9	Formate dehydrogenase.	3	74010	0	0	0	0	0	47	0	NA	NA	NA	NA	NA	NA	NA	NA	NA	NA	NA	NA	NA	NA	NA	NA	NA	NA	NA	NA	NA	NA	NA	NA	NA	NA	NA	NA	NA	NA	NA	NA	NA	NA	NA	NA	NA	NA	NA
1.17.1.9	Formate dehydrogenase.	10	7406	0	NA	NA	0	NA	NA	NA	0	9	3590	NA	3740	0	NA	NA	NA	62	NA	NA	NA	NA	NA	NA	NA	NA	NA	NA	NA	NA	NA	NA	NA	NA	NA	NA	NA	NA	NA	NA	48	17	2	178	NA	NA	NA
1.17.1.9	Formate dehydrogenase.	17	7409	0	0	0	NA	NA	NA	NA	0	4939	15	NA	NA	NA	NA	NA	NA	NA	NA	NA	NA	NA	NA	NA	NA	NA	NA	NA	NA	NA	NA	NA	NA	NA	NA	NA	NA	NA	NA	NA	NA	NA	NA	NA	NA	NA	NA
1.17.2.1	NA	0	7406	0	NA	NA	0	NA	NA	NA	0	0	0	NA	0	0	NA	NA	NA	0	NA	NA	NA	NA	NA	NA	NA	NA	NA	NA	NA	NA	NA	NA	NA	NA	NA	NA	NA	NA	NA	NA	0	0	0	6	NA	NA	NA
1.17.4.-	NA	0	7407	NA	5	NA	0	NA	NA	NA	0	NA	NA	NA	0	0	0	0	0	NA	NA	NA	NA	NA	NA	NA	NA	NA	NA	NA	NA	NA	NA	NA	NA	NA	NA	NA	NA	NA	NA	NA	NA	NA	NA	NA	0	0	0
1.17.4.-	NA	0	7408	0	1	0	0	NA	0	0	NA	NA	NA	0	NA	NA	NA	NA	NA	NA	NA	NA	NA	NA	NA	NA	NA	NA	NA	NA	NA	NA	NA	NA	NA	NA	NA	NA	NA	NA	NA	NA	NA	NA	NA	NA	NA	NA	NA
1.17.4.1	Ribonucleoside-diphosphate reductase.	8	74010	4387	20	144	2922	2	12	25	NA	NA	NA	NA	NA	NA	NA	NA	NA	NA	NA	NA	NA	NA	NA	NA	NA	NA	NA	NA	NA	NA	NA	NA	NA	NA	NA	NA	NA	NA	NA	NA	NA	NA	NA	NA	NA	NA	NA
1.17.4.1	Ribonucleoside-diphosphate reductase.	13	7409	11	0	3	NA	NA	NA	NA	65	5259	5	NA	NA	NA	NA	NA	NA	NA	NA	NA	NA	NA	NA	NA	NA	NA	NA	NA	NA	NA	NA	NA	NA	NA	NA	NA	NA	NA	NA	NA	NA	NA	NA	NA	NA	NA	NA
1.17.4.1	Ribonucleoside-diphosphate reductase.	33	7406	20	NA	NA	1	NA	NA	NA	35	61	4862	NA	3933	8	NA	NA	NA	44	NA	NA	NA	NA	NA	NA	NA	NA	NA	NA	NA	NA	NA	NA	NA	NA	NA	NA	NA	NA	NA	NA	50	32	0	79	NA	NA	NA
1.17.4.1	Ribonucleoside-diphosphate reductase.	48	7408	1338	11	233	5049	NA	71	721	NA	NA	NA	61	NA	NA	NA	NA	NA	NA	NA	NA	NA	NA	NA	NA	NA	NA	NA	NA	NA	NA	NA	NA	NA	NA	NA	NA	NA	NA	NA	NA	NA	NA	NA	NA	NA	NA	NA
1.17.4.1	Ribonucleoside-diphosphate reductase.	55	7407	NA	19	NA	55	NA	NA	NA	1251	NA	NA	NA	101	185	0	0	51	NA	NA	NA	NA	NA	NA	NA	NA	NA	NA	NA	NA	NA	NA	NA	NA	NA	NA	NA	NA	NA	NA	NA	NA	NA	NA	NA	245	130	12
1.17.4.1	Ribonucleoside-diphosphate reductase.	66	7405	NA	NA	NA	1	57	NA	NA	3009	NA	NA	20	3	146	0	7	7	14	193	416	2	0	13	4695	43	34	0	0	83	1	69	660	0	387	1	0	0	12	121	5	NA	NA	NA	NA	NA	NA	NA
1.17.4.2	Ribonucleoside-triphosphate reductase (thioredoxin).	2	74010	2925	0	116	29	5	11	27	NA	NA	NA	NA	NA	NA	NA	NA	NA	NA	NA	NA	NA	NA	NA	NA	NA	NA	NA	NA	NA	NA	NA	NA	NA	NA	NA	NA	NA	NA	NA	NA	NA	NA	NA	NA	NA	NA	NA
1.17.4.2	Ribonucleoside-triphosphate reductase (thioredoxin).	9	7406	10	NA	NA	1	NA	NA	NA	12	7	1208	NA	973	2	NA	NA	NA	34	NA	NA	NA	NA	NA	NA	NA	NA	NA	NA	NA	NA	NA	NA	NA	NA	NA	NA	NA	NA	NA	NA	0	0	0	192	NA	NA	NA
1.17.4.2	Ribonucleoside-triphosphate reductase (thioredoxin).	16	7407	NA	5	NA	616	NA	NA	NA	849	NA	NA	NA	29	648	0	2	13	NA	NA	NA	NA	NA	NA	NA	NA	NA	NA	NA	NA	NA	NA	NA	NA	NA	NA	NA	NA	NA	NA	NA	NA	NA	NA	NA	375	34	1
1.17.4.2	Ribonucleoside-triphosphate reductase (thioredoxin).	16	7409	7	0	1	NA	NA	NA	NA	28	1831	20	NA	NA	NA	NA	NA	NA	NA	NA	NA	NA	NA	NA	NA	NA	NA	NA	NA	NA	NA	NA	NA	NA	NA	NA	NA	NA	NA	NA	NA	NA	NA	NA	NA	NA	NA	NA
1.17.4.2	Ribonucleoside-triphosphate reductase (thioredoxin).	18	7408	837	1	155	44	NA	33	652	NA	NA	NA	44	NA	NA	NA	NA	NA	NA	NA	NA	NA	NA	NA	NA	NA	NA	NA	NA	NA	NA	NA	NA	NA	NA	NA	NA	NA	NA	NA	NA	NA	NA	NA	NA	NA	NA	NA
1.17.4.2	Ribonucleoside-triphosphate reductase (thioredoxin).	44	7405	NA	NA	NA	4	63	NA	NA	2070	NA	NA	5	4	243	0	4	7	6	124	285	0	12	2	2172	14	17	0	0	152	0	1	262	0	414	0	0	0	11	51	0	NA	NA	NA	NA	NA	NA	NA
1.17.5.2	NA	0	7406	0	NA	NA	0	NA	NA	NA	0	0	542	NA	0	0	NA	NA	NA	0	NA	NA	NA	NA	NA	NA	NA	NA	NA	NA	NA	NA	NA	NA	NA	NA	NA	NA	NA	NA	NA	NA	0	0	0	0	NA	NA	NA
1.17.5.3	Formate dehydrogenase-N.	0	7405	NA	NA	NA	0	0	NA	NA	0	NA	NA	0	0	0	0	0	0	0	0	0	0	0	0	0	22	0	0	0	0	0	0	0	0	0	0	0	0	0	0	0	NA	NA	NA	NA	NA	NA	NA
1.17.5.3	Formate dehydrogenase-N.	1	7406	0	NA	NA	0	NA	NA	NA	0	1	2833	NA	0	0	NA	NA	NA	0	NA	NA	NA	NA	NA	NA	NA	NA	NA	NA	NA	NA	NA	NA	NA	NA	NA	NA	NA	NA	NA	NA	0	4	3	0	NA	NA	NA
1.17.5.3	Formate dehydrogenase-N.	4	7409	0	0	0	NA	NA	NA	NA	0	3800	4	NA	NA	NA	NA	NA	NA	NA	NA	NA	NA	NA	NA	NA	NA	NA	NA	NA	NA	NA	NA	NA	NA	NA	NA	NA	NA	NA	NA	NA	NA	NA	NA	NA	NA	NA	NA
1.17.7.1	(E)-4-hydroxy-3-methylbut-2-enyl-diphosphate synthase (ferredoxin).	0	74010	0	0	0	0	0	12	0	NA	NA	NA	NA	NA	NA	NA	NA	NA	NA	NA	NA	NA	NA	NA	NA	NA	NA	NA	NA	NA	NA	NA	NA	NA	NA	NA	NA	NA	NA	NA	NA	NA	NA	NA	NA	NA	NA	NA
1.17.7.1	(E)-4-hydroxy-3-methylbut-2-enyl-diphosphate synthase (ferredoxin).	0	7405	NA	NA	NA	0	0	NA	NA	0	NA	NA	0	4	0	0	0	0	1	0	0	0	0	2	0	8	5	0	0	0	0	0	149	1	0	0	0	0	0	0	0	NA	NA	NA	NA	NA	NA	NA
1.17.7.1	(E)-4-hydroxy-3-methylbut-2-enyl-diphosphate synthase (ferredoxin).	0	7409	0	0	0	NA	NA	NA	NA	0	846	6	NA	NA	NA	NA	NA	NA	NA	NA	NA	NA	NA	NA	NA	NA	NA	NA	NA	NA	NA	NA	NA	NA	NA	NA	NA	NA	NA	NA	NA	NA	NA	NA	NA	NA	NA	NA
1.17.7.1	(E)-4-hydroxy-3-methylbut-2-enyl-diphosphate synthase (ferredoxin).	1	7407	NA	0	NA	0	NA	NA	NA	0	NA	NA	NA	18	0	0	0	0	NA	NA	NA	NA	NA	NA	NA	NA	NA	NA	NA	NA	NA	NA	NA	NA	NA	NA	NA	NA	NA	NA	NA	NA	NA	NA	NA	0	0	0
1.17.7.1	(E)-4-hydroxy-3-methylbut-2-enyl-diphosphate synthase (ferredoxin).	2	7406	0	NA	NA	0	NA	NA	NA	0	3	734	NA	663	0	NA	NA	NA	2	NA	NA	NA	NA	NA	NA	NA	NA	NA	NA	NA	NA	NA	NA	NA	NA	NA	NA	NA	NA	NA	NA	0	10	0	40	NA	NA	NA
1.17.7.1	(E)-4-hydroxy-3-methylbut-2-enyl-diphosphate synthase (ferredoxin).	15	7408	0	0	0	0	NA	35	0	NA	NA	NA	0	NA	NA	NA	NA	NA	NA	NA	NA	NA	NA	NA	NA	NA	NA	NA	NA	NA	NA	NA	NA	NA	NA	NA	NA	NA	NA	NA	NA	NA	NA	NA	NA	NA	NA	NA
1.17.7.3	(E)-4-hydroxy-3-methylbut-2-enyl-diphosphate synthase (flavodoxin).	1	7405	NA	NA	NA	0	0	NA	NA	1268	NA	NA	0	4	106	0	0	2	1	86	0	1	13	2	1383	8	5	0	0	0	0	48	149	1	0	0	4	0	0	23	2	NA	NA	NA	NA	NA	NA	NA
1.17.7.3	(E)-4-hydroxy-3-methylbut-2-enyl-diphosphate synthase (flavodoxin).	2	74010	0	2	0	0	0	12	0	NA	NA	NA	NA	NA	NA	NA	NA	NA	NA	NA	NA	NA	NA	NA	NA	NA	NA	NA	NA	NA	NA	NA	NA	NA	NA	NA	NA	NA	NA	NA	NA	NA	NA	NA	NA	NA	NA	NA
1.17.7.3	(E)-4-hydroxy-3-methylbut-2-enyl-diphosphate synthase (flavodoxin).	4	7406	0	NA	NA	0	NA	NA	NA	18	3	734	NA	663	0	NA	NA	NA	2	NA	NA	NA	NA	NA	NA	NA	NA	NA	NA	NA	NA	NA	NA	NA	NA	NA	NA	NA	NA	NA	NA	13	10	0	40	NA	NA	NA
1.17.7.3	(E)-4-hydroxy-3-methylbut-2-enyl-diphosphate synthase (flavodoxin).	5	7409	0	0	0	NA	NA	NA	NA	28	846	6	NA	NA	NA	NA	NA	NA	NA	NA	NA	NA	NA	NA	NA	NA	NA	NA	NA	NA	NA	NA	NA	NA	NA	NA	NA	NA	NA	NA	NA	NA	NA	NA	NA	NA	NA	NA
1.17.7.3	(E)-4-hydroxy-3-methylbut-2-enyl-diphosphate synthase (flavodoxin).	7	7407	NA	6	NA	0	NA	NA	NA	512	NA	NA	NA	18	404	0	0	11	NA	NA	NA	NA	NA	NA	NA	NA	NA	NA	NA	NA	NA	NA	NA	NA	NA	NA	NA	NA	NA	NA	NA	NA	NA	NA	NA	40	107	4
1.17.7.3	(E)-4-hydroxy-3-methylbut-2-enyl-diphosphate synthase (flavodoxin).	15	7408	0	4	0	0	NA	35	0	NA	NA	NA	0	NA	NA	NA	NA	NA	NA	NA	NA	NA	NA	NA	NA	NA	NA	NA	NA	NA	NA	NA	NA	NA	NA	NA	NA	NA	NA	NA	NA	NA	NA	NA	NA	NA	NA	NA
1.17.7.4	4-hydroxy-3-methylbut-2-enyl diphosphate reductase.	0	74010	0	3	0	0	0	11	0	NA	NA	NA	NA	NA	NA	NA	NA	NA	NA	NA	NA	NA	NA	NA	NA	NA	NA	NA	NA	NA	NA	NA	NA	NA	NA	NA	NA	NA	NA	NA	NA	NA	NA	NA	NA	NA	NA	NA
1.17.7.4	4-hydroxy-3-methylbut-2-enyl diphosphate reductase.	0	7408	0	3	0	0	NA	28	0	NA	NA	NA	0	NA	NA	NA	NA	NA	NA	NA	NA	NA	NA	NA	NA	NA	NA	NA	NA	NA	NA	NA	NA	NA	NA	NA	NA	NA	NA	NA	NA	NA	NA	NA	NA	NA	NA	NA
1.17.7.4	4-hydroxy-3-methylbut-2-enyl diphosphate reductase.	1	7406	0	NA	NA	0	NA	NA	NA	11	0	709	NA	441	0	NA	NA	NA	8	NA	NA	NA	NA	NA	NA	NA	NA	NA	NA	NA	NA	NA	NA	NA	NA	NA	NA	NA	NA	NA	NA	20	1	1	1	NA	NA	NA
1.17.7.4	4-hydroxy-3-methylbut-2-enyl diphosphate reductase.	5	7405	NA	NA	NA	0	0	NA	NA	769	NA	NA	0	0	200	0	0	12	0	70	0	1	26	0	1052	3	14	0	0	0	0	77	142	0	0	0	18	0	0	25	3	NA	NA	NA	NA	NA	NA	NA
1.17.7.4	4-hydroxy-3-methylbut-2-enyl diphosphate reductase.	5	7409	0	0	0	NA	NA	NA	NA	15	870	1	NA	NA	NA	NA	NA	NA	NA	NA	NA	NA	NA	NA	NA	NA	NA	NA	NA	NA	NA	NA	NA	NA	NA	NA	NA	NA	NA	NA	NA	NA	NA	NA	NA	NA	NA	NA
1.17.7.4	4-hydroxy-3-methylbut-2-enyl diphosphate reductase.	7	7407	NA	3	NA	0	NA	NA	NA	294	NA	NA	NA	7	396	0	0	4	NA	NA	NA	NA	NA	NA	NA	NA	NA	NA	NA	NA	NA	NA	NA	NA	NA	NA	NA	NA	NA	NA	NA	NA	NA	NA	NA	380	191	1
1.17.99.5	NA	0	7405	NA	NA	NA	0	0	NA	NA	0	NA	NA	0	0	0	0	0	0	0	0	0	0	0	0	0	0	5	0	0	0	0	0	28	0	0	0	0	0	0	0	0	NA	NA	NA	NA	NA	NA	NA
1.17.99.5	NA	14	7406	0	NA	NA	0	NA	NA	NA	0	0	0	NA	563	0	NA	NA	NA	0	NA	NA	NA	NA	NA	NA	NA	NA	NA	NA	NA	NA	NA	NA	NA	NA	NA	NA	NA	NA	NA	NA	0	0	0	0	NA	NA	NA
1.17.99.6	Epoxyqueuosine reductase.	1	7406	10	NA	NA	40	NA	NA	NA	0	1	735	NA	554	0	NA	NA	NA	12	NA	NA	NA	NA	NA	NA	NA	NA	NA	NA	NA	NA	NA	NA	NA	NA	NA	NA	NA	NA	NA	NA	21	0	0	3	NA	NA	NA
1.17.99.6	Epoxyqueuosine reductase.	5	7407	NA	0	NA	780	NA	NA	NA	0	NA	NA	NA	22	0	0	2	0	NA	NA	NA	NA	NA	NA	NA	NA	NA	NA	NA	NA	NA	NA	NA	NA	NA	NA	NA	NA	NA	NA	NA	NA	NA	NA	NA	2	62	0
1.17.99.6	Epoxyqueuosine reductase.	8	7408	832	0	164	863	NA	25	371	NA	NA	NA	15	NA	NA	NA	NA	NA	NA	NA	NA	NA	NA	NA	NA	NA	NA	NA	NA	NA	NA	NA	NA	NA	NA	NA	NA	NA	NA	NA	NA	NA	NA	NA	NA	NA	NA	NA
1.17.99.6	Epoxyqueuosine reductase.	8	7409	9	0	3	NA	NA	NA	NA	0	1477	1	NA	NA	NA	NA	NA	NA	NA	NA	NA	NA	NA	NA	NA	NA	NA	NA	NA	NA	NA	NA	NA	NA	NA	NA	NA	NA	NA	NA	NA	NA	NA	NA	NA	NA	NA	NA
1.17.99.6	Epoxyqueuosine reductase.	13	74010	2649	0	104	500	0	2	4	NA	NA	NA	NA	NA	NA	NA	NA	NA	NA	NA	NA	NA	NA	NA	NA	NA	NA	NA	NA	NA	NA	NA	NA	NA	NA	NA	NA	NA	NA	NA	NA	NA	NA	NA	NA	NA	NA	NA
1.17.99.6	Epoxyqueuosine reductase.	13	7405	NA	NA	NA	0	24	NA	NA	0	NA	NA	7	0	0	0	14	0	1	0	0	1	0	3	0	8	13	0	0	107	0	19	135	0	0	0	0	0	3	0	0	NA	NA	NA	NA	NA	NA	NA
1.17.99.7	Formate dehydrogenase (acceptor).	0	7405	NA	NA	NA	0	0	NA	NA	0	NA	NA	0	15	0	0	0	0	0	0	0	0	0	0	0	0	0	0	0	0	0	0	207	0	0	2	0	0	0	0	0	NA	NA	NA	NA	NA	NA	NA
1.17.99.7	Formate dehydrogenase (acceptor).	0	7406	0	NA	NA	0	NA	NA	NA	0	0	1011	NA	1106	0	NA	NA	NA	0	NA	NA	NA	NA	NA	NA	NA	NA	NA	NA	NA	NA	NA	NA	NA	NA	NA	NA	NA	NA	NA	NA	26	3	1	0	NA	NA	NA
1.17.99.7	Formate dehydrogenase (acceptor).	0	7407	NA	0	NA	0	NA	NA	NA	0	NA	NA	NA	36	0	0	0	0	NA	NA	NA	NA	NA	NA	NA	NA	NA	NA	NA	NA	NA	NA	NA	NA	NA	NA	NA	NA	NA	NA	NA	NA	NA	NA	NA	0	0	0
1.17.99.7	Formate dehydrogenase (acceptor).	2	7409	0	0	0	NA	NA	NA	NA	0	1322	0	NA	NA	NA	NA	NA	NA	NA	NA	NA	NA	NA	NA	NA	NA	NA	NA	NA	NA	NA	NA	NA	NA	NA	NA	NA	NA	NA	NA	NA	NA	NA	NA	NA	NA	NA	NA
1.18.1.-	NA	0	74010	0	2	0	0	0	0	0	NA	NA	NA	NA	NA	NA	NA	NA	NA	NA	NA	NA	NA	NA	NA	NA	NA	NA	NA	NA	NA	NA	NA	NA	NA	NA	NA	NA	NA	NA	NA	NA	NA	NA	NA	NA	NA	NA	NA
1.18.1.-	NA	0	7405	NA	NA	NA	0	0	NA	NA	0	NA	NA	0	3	0	0	0	0	16	0	0	0	0	8	0	33	0	0	0	0	0	0	678	0	0	0	0	0	0	0	0	NA	NA	NA	NA	NA	NA	NA
1.18.1.-	NA	0	7407	NA	3	NA	0	NA	NA	NA	0	NA	NA	NA	73	0	0	0	0	NA	NA	NA	NA	NA	NA	NA	NA	NA	NA	NA	NA	NA	NA	NA	NA	NA	NA	NA	NA	NA	NA	NA	NA	NA	NA	NA	0	0	0
1.18.1.-	NA	0	7408	0	5	0	0	NA	0	0	NA	NA	NA	0	NA	NA	NA	NA	NA	NA	NA	NA	NA	NA	NA	NA	NA	NA	NA	NA	NA	NA	NA	NA	NA	NA	NA	NA	NA	NA	NA	NA	NA	NA	NA	NA	NA	NA	NA
1.18.1.-	NA	1	7409	0	1	0	NA	NA	NA	NA	0	4847	15	NA	NA	NA	NA	NA	NA	NA	NA	NA	NA	NA	NA	NA	NA	NA	NA	NA	NA	NA	NA	NA	NA	NA	NA	NA	NA	NA	NA	NA	NA	NA	NA	NA	NA	NA	NA
1.18.1.-	NA	4	7406	0	NA	NA	0	NA	NA	NA	0	9	3454	NA	3189	0	NA	NA	NA	69	NA	NA	NA	NA	NA	NA	NA	NA	NA	NA	NA	NA	NA	NA	NA	NA	NA	NA	NA	NA	NA	NA	34	3	1	115	NA	NA	NA
1.18.1.1	Rubredoxin--NAD(+) reductase.	0	74010	3303	0	0	0	0	12	0	NA	NA	NA	NA	NA	NA	NA	NA	NA	NA	NA	NA	NA	NA	NA	NA	NA	NA	NA	NA	NA	NA	NA	NA	NA	NA	NA	NA	NA	NA	NA	NA	NA	NA	NA	NA	NA	NA	NA
1.18.1.1	Rubredoxin--NAD(+) reductase.	0	7405	NA	NA	NA	0	0	NA	NA	0	NA	NA	0	2	0	0	13	0	0	0	0	0	0	0	0	19	14	0	0	0	0	0	385	0	0	0	0	0	0	0	0	NA	NA	NA	NA	NA	NA	NA
1.18.1.1	Rubredoxin--NAD(+) reductase.	0	7407	NA	0	NA	0	NA	NA	NA	0	NA	NA	NA	63	0	0	1	0	NA	NA	NA	NA	NA	NA	NA	NA	NA	NA	NA	NA	NA	NA	NA	NA	NA	NA	NA	NA	NA	NA	NA	NA	NA	NA	NA	0	0	0
1.18.1.1	Rubredoxin--NAD(+) reductase.	1	7408	946	0	0	0	NA	31	0	NA	NA	NA	0	NA	NA	NA	NA	NA	NA	NA	NA	NA	NA	NA	NA	NA	NA	NA	NA	NA	NA	NA	NA	NA	NA	NA	NA	NA	NA	NA	NA	NA	NA	NA	NA	NA	NA	NA
1.18.1.1	Rubredoxin--NAD(+) reductase.	1	7409	9	0	0	NA	NA	NA	NA	0	1948	13	NA	NA	NA	NA	NA	NA	NA	NA	NA	NA	NA	NA	NA	NA	NA	NA	NA	NA	NA	NA	NA	NA	NA	NA	NA	NA	NA	NA	NA	NA	NA	NA	NA	NA	NA	NA
1.18.1.1	Rubredoxin--NAD(+) reductase.	4	7406	10	NA	NA	0	NA	NA	NA	0	7	1383	NA	2486	0	NA	NA	NA	0	NA	NA	NA	NA	NA	NA	NA	NA	NA	NA	NA	NA	NA	NA	NA	NA	NA	NA	NA	NA	NA	NA	40	2	0	91	NA	NA	NA
1.18.1.2	Ferredoxin--NADP(+) reductase.	0	7409	0	0	1	NA	NA	NA	NA	10	1746	0	NA	NA	NA	NA	NA	NA	NA	NA	NA	NA	NA	NA	NA	NA	NA	NA	NA	NA	NA	NA	NA	NA	NA	NA	NA	NA	NA	NA	NA	NA	NA	NA	NA	NA	NA	NA
1.18.1.2	Ferredoxin--NADP(+) reductase.	1	7406	0	NA	NA	1	NA	NA	NA	17	0	1247	NA	400	0	NA	NA	NA	2	NA	NA	NA	NA	NA	NA	NA	NA	NA	NA	NA	NA	NA	NA	NA	NA	NA	NA	NA	NA	NA	NA	22	0	0	33	NA	NA	NA
1.18.1.2	Ferredoxin--NADP(+) reductase.	2	74010	0	0	64	1328	2	28	5	NA	NA	NA	NA	NA	NA	NA	NA	NA	NA	NA	NA	NA	NA	NA	NA	NA	NA	NA	NA	NA	NA	NA	NA	NA	NA	NA	NA	NA	NA	NA	NA	NA	NA	NA	NA	NA	NA	NA
1.18.1.2	Ferredoxin--NADP(+) reductase.	2	7405	NA	NA	NA	0	4	NA	NA	1506	NA	NA	15	0	0	0	5	0	1	0	0	0	0	3	2307	10	9	0	0	14	1	0	112	0	99	0	0	0	3	0	0	NA	NA	NA	NA	NA	NA	NA
1.18.1.2	Ferredoxin--NADP(+) reductase.	7	7408	0	0	91	2167	NA	109	214	NA	NA	NA	24	NA	NA	NA	NA	NA	NA	NA	NA	NA	NA	NA	NA	NA	NA	NA	NA	NA	NA	NA	NA	NA	NA	NA	NA	NA	NA	NA	NA	NA	NA	NA	NA	NA	NA	NA
1.18.1.2	Ferredoxin--NADP(+) reductase.	8	7407	NA	0	NA	372	NA	NA	NA	603	NA	NA	NA	24	0	0	0	0	NA	NA	NA	NA	NA	NA	NA	NA	NA	NA	NA	NA	NA	NA	NA	NA	NA	NA	NA	NA	NA	NA	NA	NA	NA	NA	NA	105	103	4
1.18.1.3	Ferredoxin--NAD(+) reductase.	0	74010	0	0	0	0	0	12	0	NA	NA	NA	NA	NA	NA	NA	NA	NA	NA	NA	NA	NA	NA	NA	NA	NA	NA	NA	NA	NA	NA	NA	NA	NA	NA	NA	NA	NA	NA	NA	NA	NA	NA	NA	NA	NA	NA	NA
1.18.1.3	Ferredoxin--NAD(+) reductase.	0	7407	NA	0	NA	0	NA	NA	NA	0	NA	NA	NA	65	0	0	0	0	NA	NA	NA	NA	NA	NA	NA	NA	NA	NA	NA	NA	NA	NA	NA	NA	NA	NA	NA	NA	NA	NA	NA	NA	NA	NA	NA	0	0	0
1.18.1.3	Ferredoxin--NAD(+) reductase.	0	7409	0	0	0	NA	NA	NA	NA	0	1496	0	NA	NA	NA	NA	NA	NA	NA	NA	NA	NA	NA	NA	NA	NA	NA	NA	NA	NA	NA	NA	NA	NA	NA	NA	NA	NA	NA	NA	NA	NA	NA	NA	NA	NA	NA	NA
1.18.1.3	Ferredoxin--NAD(+) reductase.	2	7406	0	NA	NA	0	NA	NA	NA	0	0	733	NA	3454	0	NA	NA	NA	0	NA	NA	NA	NA	NA	NA	NA	NA	NA	NA	NA	NA	NA	NA	NA	NA	NA	NA	NA	NA	NA	NA	31	0	0	3	NA	NA	NA
1.18.1.3	Ferredoxin--NAD(+) reductase.	3	7408	0	0	0	0	NA	31	0	NA	NA	NA	0	NA	NA	NA	NA	NA	NA	NA	NA	NA	NA	NA	NA	NA	NA	NA	NA	NA	NA	NA	NA	NA	NA	NA	NA	NA	NA	NA	NA	NA	NA	NA	NA	NA	NA	NA
1.18.1.3	Ferredoxin--NAD(+) reductase.	5	7405	NA	NA	NA	0	0	NA	NA	0	NA	NA	0	2	0	0	0	0	0	0	0	0	0	0	0	3	0	0	0	0	0	0	445	0	0	0	0	0	0	0	0	NA	NA	NA	NA	NA	NA	NA
1.18.6.1	Nitrogenase.	2	7406	0	NA	NA	0	NA	NA	NA	13	2	901	NA	1126	0	NA	NA	NA	2	NA	NA	NA	NA	NA	NA	NA	NA	NA	NA	NA	NA	NA	NA	NA	NA	NA	NA	NA	NA	NA	NA	0	5	4	25	NA	NA	NA
1.18.6.1	Nitrogenase.	4	7409	0	0	0	NA	NA	NA	NA	27	1226	1	NA	NA	NA	NA	NA	NA	NA	NA	NA	NA	NA	NA	NA	NA	NA	NA	NA	NA	NA	NA	NA	NA	NA	NA	NA	NA	NA	NA	NA	NA	NA	NA	NA	NA	NA	NA
1.18.6.1	Nitrogenase.	14	7407	NA	0	NA	0	NA	NA	NA	289	NA	NA	NA	14	0	0	0	0	NA	NA	NA	NA	NA	NA	NA	NA	NA	NA	NA	NA	NA	NA	NA	NA	NA	NA	NA	NA	NA	NA	NA	NA	NA	NA	NA	0	0	0
1.18.6.1	Nitrogenase.	70	7405	NA	NA	NA	0	0	NA	NA	872	NA	NA	0	1	0	0	0	0	1	0	0	2	37	0	0	15	0	0	0	0	0	0	801	2	0	0	0	0	0	0	0	NA	NA	NA	NA	NA	NA	NA
1.18.99.1	Transferred entry: 1.12.7.2.	0	7405	NA	NA	NA	0	0	NA	NA	0	NA	NA	0	0	0	0	0	0	0	0	0	0	0	0	0	24	0	0	0	0	0	0	0	0	0	0	0	0	0	0	0	NA	NA	NA	NA	NA	NA	NA
1.18.99.1	Transferred entry: 1.12.7.2.	4	7406	0	NA	NA	0	NA	NA	NA	0	8	3286	NA	0	0	NA	NA	NA	0	NA	NA	NA	NA	NA	NA	NA	NA	NA	NA	NA	NA	NA	NA	NA	NA	NA	NA	NA	NA	NA	NA	0	16	0	0	NA	NA	NA
1.18.99.1	Transferred entry: 1.12.7.2.	13	7409	0	0	0	NA	NA	NA	NA	0	4619	19	NA	NA	NA	NA	NA	NA	NA	NA	NA	NA	NA	NA	NA	NA	NA	NA	NA	NA	NA	NA	NA	NA	NA	NA	NA	NA	NA	NA	NA	NA	NA	NA	NA	NA	NA	NA
1.19.1.1	Flavodoxin--NADP(+) reductase.	0	7405	NA	NA	NA	0	0	NA	NA	0	NA	NA	0	0	0	0	0	0	0	0	0	0	0	0	0	10	0	0	0	0	0	0	0	0	0	0	0	0	0	0	0	NA	NA	NA	NA	NA	NA	NA
1.19.1.1	Flavodoxin--NADP(+) reductase.	0	7406	0	NA	NA	0	NA	NA	NA	0	0	501	NA	0	0	NA	NA	NA	0	NA	NA	NA	NA	NA	NA	NA	NA	NA	NA	NA	NA	NA	NA	NA	NA	NA	NA	NA	NA	NA	NA	0	0	0	0	NA	NA	NA
1.19.1.1	Flavodoxin--NADP(+) reductase.	0	7409	0	0	0	NA	NA	NA	NA	0	721	0	NA	NA	NA	NA	NA	NA	NA	NA	NA	NA	NA	NA	NA	NA	NA	NA	NA	NA	NA	NA	NA	NA	NA	NA	NA	NA	NA	NA	NA	NA	NA	NA	NA	NA	NA	NA
1.19.6.1	NA	0	74010	0	0	0	0	0	6	0	NA	NA	NA	NA	NA	NA	NA	NA	NA	NA	NA	NA	NA	NA	NA	NA	NA	NA	NA	NA	NA	NA	NA	NA	NA	NA	NA	NA	NA	NA	NA	NA	NA	NA	NA	NA	NA	NA	NA
1.19.6.1	NA	0	7408	0	0	0	0	NA	28	0	NA	NA	NA	0	NA	NA	NA	NA	NA	NA	NA	NA	NA	NA	NA	NA	NA	NA	NA	NA	NA	NA	NA	NA	NA	NA	NA	NA	NA	NA	NA	NA	NA	NA	NA	NA	NA	NA	NA
1.2.-.-	NA	0	74010	0	0	0	0	0	11	0	NA	NA	NA	NA	NA	NA	NA	NA	NA	NA	NA	NA	NA	NA	NA	NA	NA	NA	NA	NA	NA	NA	NA	NA	NA	NA	NA	NA	NA	NA	NA	NA	NA	NA	NA	NA	NA	NA	NA
1.2.-.-	NA	0	7406	0	NA	NA	0	NA	NA	NA	0	2	1663	NA	0	0	NA	NA	NA	0	NA	NA	NA	NA	NA	NA	NA	NA	NA	NA	NA	NA	NA	NA	NA	NA	NA	NA	NA	NA	NA	NA	0	2	0	0	NA	NA	NA
1.2.-.-	NA	0	7408	0	0	0	0	NA	65	0	NA	NA	NA	0	NA	NA	NA	NA	NA	NA	NA	NA	NA	NA	NA	NA	NA	NA	NA	NA	NA	NA	NA	NA	NA	NA	NA	NA	NA	NA	NA	NA	NA	NA	NA	NA	NA	NA	NA
1.2.-.-	NA	10	7409	0	0	0	NA	NA	NA	NA	0	2096	1	NA	NA	NA	NA	NA	NA	NA	NA	NA	NA	NA	NA	NA	NA	NA	NA	NA	NA	NA	NA	NA	NA	NA	NA	NA	NA	NA	NA	NA	NA	NA	NA	NA	NA	NA	NA
1.2.1.-	NA	12	7409	32	2	0	NA	NA	NA	NA	3	7253	15	NA	NA	NA	NA	NA	NA	NA	NA	NA	NA	NA	NA	NA	NA	NA	NA	NA	NA	NA	NA	NA	NA	NA	NA	NA	NA	NA	NA	NA	NA	NA	NA	NA	NA	NA	NA
1.2.1.-	NA	27	7406	44	NA	NA	40	NA	NA	NA	3	18	7571	NA	11636	4	NA	NA	NA	57	NA	NA	NA	NA	NA	NA	NA	NA	NA	NA	NA	NA	NA	NA	NA	NA	NA	NA	NA	NA	NA	NA	261	11	3	386	NA	NA	NA
1.2.1.-	NA	48	7405	NA	NA	NA	2	27	NA	NA	353	NA	NA	0	38	187	0	43	11	29	357	0	0	47	3	0	47	6	0	0	50	0	52	1883	0	227	0	6	0	6	25	7	NA	NA	NA	NA	NA	NA	NA
1.2.1.-	NA	100	7408	2644	25	180	4470	NA	108	347	NA	NA	NA	23	NA	NA	NA	NA	NA	NA	NA	NA	NA	NA	NA	NA	NA	NA	NA	NA	NA	NA	NA	NA	NA	NA	NA	NA	NA	NA	NA	NA	NA	NA	NA	NA	NA	NA	NA
1.2.1.-	NA	170	7407	NA	31	NA	641	NA	NA	NA	107	NA	NA	NA	242	250	0	9	35	NA	NA	NA	NA	NA	NA	NA	NA	NA	NA	NA	NA	NA	NA	NA	NA	NA	NA	NA	NA	NA	NA	NA	NA	NA	NA	NA	13	77	4
1.2.1.-	NA	319	74010	8912	19	115	2527	2	26	3	NA	NA	NA	NA	NA	NA	NA	NA	NA	NA	NA	NA	NA	NA	NA	NA	NA	NA	NA	NA	NA	NA	NA	NA	NA	NA	NA	NA	NA	NA	NA	NA	NA	NA	NA	NA	NA	NA	NA
1.2.1.10	Acetaldehyde dehydrogenase (acetylating).	0	74010	3735	0	0	1635	0	11	18	NA	NA	NA	NA	NA	NA	NA	NA	NA	NA	NA	NA	NA	NA	NA	NA	NA	NA	NA	NA	NA	NA	NA	NA	NA	NA	NA	NA	NA	NA	NA	NA	NA	NA	NA	NA	NA	NA	NA
1.2.1.10	Acetaldehyde dehydrogenase (acetylating).	3	7405	NA	NA	NA	1	0	NA	NA	1113	NA	NA	0	6	0	0	0	0	1	0	0	0	0	3	1160	39	49	0	0	0	1	0	476	1	236	0	0	0	0	0	0	NA	NA	NA	NA	NA	NA	NA
1.2.1.10	Acetaldehyde dehydrogenase (acetylating).	4	7407	NA	0	NA	447	NA	NA	NA	497	NA	NA	NA	59	0	0	0	0	NA	NA	NA	NA	NA	NA	NA	NA	NA	NA	NA	NA	NA	NA	NA	NA	NA	NA	NA	NA	NA	NA	NA	NA	NA	NA	NA	0	0	3
1.2.1.10	Acetaldehyde dehydrogenase (acetylating).	6	7409	10	0	0	NA	NA	NA	NA	9	2996	3	NA	NA	NA	NA	NA	NA	NA	NA	NA	NA	NA	NA	NA	NA	NA	NA	NA	NA	NA	NA	NA	NA	NA	NA	NA	NA	NA	NA	NA	NA	NA	NA	NA	NA	NA	NA
1.2.1.10	Acetaldehyde dehydrogenase (acetylating).	14	7406	15	NA	NA	38	NA	NA	NA	5	5	4053	NA	2094	0	NA	NA	NA	6	NA	NA	NA	NA	NA	NA	NA	NA	NA	NA	NA	NA	NA	NA	NA	NA	NA	NA	NA	NA	NA	NA	0	15	2	0	NA	NA	NA
1.2.1.10	Acetaldehyde dehydrogenase (acetylating).	97	7408	1127	0	0	2927	NA	89	976	NA	NA	NA	0	NA	NA	NA	NA	NA	NA	NA	NA	NA	NA	NA	NA	NA	NA	NA	NA	NA	NA	NA	NA	NA	NA	NA	NA	NA	NA	NA	NA	NA	NA	NA	NA	NA	NA	NA
1.2.1.11	Aspartate-semialdehyde dehydrogenase.	0	74010	1506	0	46	911	0	17	3	NA	NA	NA	NA	NA	NA	NA	NA	NA	NA	NA	NA	NA	NA	NA	NA	NA	NA	NA	NA	NA	NA	NA	NA	NA	NA	NA	NA	NA	NA	NA	NA	NA	NA	NA	NA	NA	NA	NA
1.2.1.11	Aspartate-semialdehyde dehydrogenase.	3	7405	NA	NA	NA	0	2	NA	NA	1184	NA	NA	22	6	51	0	4	4	9	96	152	0	18	15	1203	31	16	0	0	26	0	0	337	0	79	0	5	1	0	46	0	NA	NA	NA	NA	NA	NA	NA
1.2.1.11	Aspartate-semialdehyde dehydrogenase.	4	7407	NA	5	NA	11	NA	NA	NA	515	NA	NA	NA	63	189	0	0	16	NA	NA	NA	NA	NA	NA	NA	NA	NA	NA	NA	NA	NA	NA	NA	NA	NA	NA	NA	NA	NA	NA	NA	NA	NA	NA	NA	0	0	2
1.2.1.11	Aspartate-semialdehyde dehydrogenase.	4	7408	419	3	87	1563	NA	58	214	NA	NA	NA	20	NA	NA	NA	NA	NA	NA	NA	NA	NA	NA	NA	NA	NA	NA	NA	NA	NA	NA	NA	NA	NA	NA	NA	NA	NA	NA	NA	NA	NA	NA	NA	NA	NA	NA	NA
1.2.1.11	Aspartate-semialdehyde dehydrogenase.	6	7409	8	0	0	NA	NA	NA	NA	19	1682	0	NA	NA	NA	NA	NA	NA	NA	NA	NA	NA	NA	NA	NA	NA	NA	NA	NA	NA	NA	NA	NA	NA	NA	NA	NA	NA	NA	NA	NA	NA	NA	NA	NA	NA	NA	NA
1.2.1.11	Aspartate-semialdehyde dehydrogenase.	7	7406	4	NA	NA	0	NA	NA	NA	9	2	1401	NA	1862	3	NA	NA	NA	4	NA	NA	NA	NA	NA	NA	NA	NA	NA	NA	NA	NA	NA	NA	NA	NA	NA	NA	NA	NA	NA	NA	14	4	4	23	NA	NA	NA
1.2.1.12	Glyceraldehyde-3-phosphate dehydrogenase (phosphorylating).	1	7407	NA	0	NA	367	NA	NA	NA	107	NA	NA	NA	41	0	0	3	0	NA	NA	NA	NA	NA	NA	NA	NA	NA	NA	NA	NA	NA	NA	NA	NA	NA	NA	NA	NA	NA	NA	NA	NA	NA	NA	NA	0	0	4
1.2.1.12	Glyceraldehyde-3-phosphate dehydrogenase (phosphorylating).	3	7408	823	0	105	1484	NA	68	347	NA	NA	NA	0	NA	NA	NA	NA	NA	NA	NA	NA	NA	NA	NA	NA	NA	NA	NA	NA	NA	NA	NA	NA	NA	NA	NA	NA	NA	NA	NA	NA	NA	NA	NA	NA	NA	NA	NA
1.2.1.12	Glyceraldehyde-3-phosphate dehydrogenase (phosphorylating).	4	7409	10	0	0	NA	NA	NA	NA	3	1388	7	NA	NA	NA	NA	NA	NA	NA	NA	NA	NA	NA	NA	NA	NA	NA	NA	NA	NA	NA	NA	NA	NA	NA	NA	NA	NA	NA	NA	NA	NA	NA	NA	NA	NA	NA	NA
1.2.1.12	Glyceraldehyde-3-phosphate dehydrogenase (phosphorylating).	6	7406	9	NA	NA	36	NA	NA	NA	3	10	1038	NA	1835	0	NA	NA	NA	11	NA	NA	NA	NA	NA	NA	NA	NA	NA	NA	NA	NA	NA	NA	NA	NA	NA	NA	NA	NA	NA	NA	0	5	0	21	NA	NA	NA
1.2.1.12	Glyceraldehyde-3-phosphate dehydrogenase (phosphorylating).	11	74010	2906	0	68	836	0	8	3	NA	NA	NA	NA	NA	NA	NA	NA	NA	NA	NA	NA	NA	NA	NA	NA	NA	NA	NA	NA	NA	NA	NA	NA	NA	NA	NA	NA	NA	NA	NA	NA	NA	NA	NA	NA	NA	NA	NA
1.2.1.12	Glyceraldehyde-3-phosphate dehydrogenase (phosphorylating).	15	7405	NA	NA	NA	1	0	NA	NA	353	NA	NA	0	6	0	0	1	0	7	0	0	0	0	2	0	19	0	0	0	50	0	0	264	0	91	0	0	0	0	0	0	NA	NA	NA	NA	NA	NA	NA
1.2.1.13	NA	0	7406	0	NA	NA	0	NA	NA	NA	0	0	0	NA	0	0	NA	NA	NA	0	NA	NA	NA	NA	NA	NA	NA	NA	NA	NA	NA	NA	NA	NA	NA	NA	NA	NA	NA	NA	NA	NA	0	0	0	8	NA	NA	NA
1.2.1.16	Succinate-semialdehyde dehydrogenase (NAD(P)(+)).	0	7409	4	0	2	NA	NA	NA	NA	0	2863	6	NA	NA	NA	NA	NA	NA	NA	NA	NA	NA	NA	NA	NA	NA	NA	NA	NA	NA	NA	NA	NA	NA	NA	NA	NA	NA	NA	NA	NA	NA	NA	NA	NA	NA	NA	NA
1.2.1.16	Succinate-semialdehyde dehydrogenase (NAD(P)(+)).	2	7407	NA	0	NA	0	NA	NA	NA	0	NA	NA	NA	68	0	0	5	0	NA	NA	NA	NA	NA	NA	NA	NA	NA	NA	NA	NA	NA	NA	NA	NA	NA	NA	NA	NA	NA	NA	NA	NA	NA	NA	NA	0	0	0
1.2.1.16	Succinate-semialdehyde dehydrogenase (NAD(P)(+)).	4	7405	NA	NA	NA	0	0	NA	NA	0	NA	NA	0	8	0	0	9	0	14	0	0	0	0	4	0	24	0	0	0	0	0	0	636	2	136	0	0	0	0	0	0	NA	NA	NA	NA	NA	NA	NA
1.2.1.16	Succinate-semialdehyde dehydrogenase (NAD(P)(+)).	4	7408	665	0	144	0	NA	73	0	NA	NA	NA	0	NA	NA	NA	NA	NA	NA	NA	NA	NA	NA	NA	NA	NA	NA	NA	NA	NA	NA	NA	NA	NA	NA	NA	NA	NA	NA	NA	NA	NA	NA	NA	NA	NA	NA	NA
1.2.1.16	Succinate-semialdehyde dehydrogenase (NAD(P)(+)).	6	74010	2135	0	90	0	0	17	0	NA	NA	NA	NA	NA	NA	NA	NA	NA	NA	NA	NA	NA	NA	NA	NA	NA	NA	NA	NA	NA	NA	NA	NA	NA	NA	NA	NA	NA	NA	NA	NA	NA	NA	NA	NA	NA	NA	NA
1.2.1.16	Succinate-semialdehyde dehydrogenase (NAD(P)(+)).	7	7406	3	NA	NA	0	NA	NA	NA	0	9	2359	NA	3326	0	NA	NA	NA	32	NA	NA	NA	NA	NA	NA	NA	NA	NA	NA	NA	NA	NA	NA	NA	NA	NA	NA	NA	NA	NA	NA	50	3	0	286	NA	NA	NA
1.2.1.18	Malonate-semialdehyde dehydrogenase (acetylating).	0	74010	0	0	0	1835	0	0	0	NA	NA	NA	NA	NA	NA	NA	NA	NA	NA	NA	NA	NA	NA	NA	NA	NA	NA	NA	NA	NA	NA	NA	NA	NA	NA	NA	NA	NA	NA	NA	NA	NA	NA	NA	NA	NA	NA	NA
1.2.1.18	Malonate-semialdehyde dehydrogenase (acetylating).	0	7405	NA	NA	NA	2	0	NA	NA	0	NA	NA	0	2	0	0	0	0	0	0	0	0	0	0	0	19	0	0	0	0	0	0	42	0	0	0	0	0	0	0	0	NA	NA	NA	NA	NA	NA	NA
1.2.1.18	Malonate-semialdehyde dehydrogenase (acetylating).	0	7406	0	NA	NA	0	NA	NA	NA	0	0	0	NA	332	0	NA	NA	NA	0	NA	NA	NA	NA	NA	NA	NA	NA	NA	NA	NA	NA	NA	NA	NA	NA	NA	NA	NA	NA	NA	NA	0	0	0	0	NA	NA	NA
1.2.1.18	Malonate-semialdehyde dehydrogenase (acetylating).	0	7407	NA	0	NA	654	NA	NA	NA	0	NA	NA	NA	8	0	0	0	0	NA	NA	NA	NA	NA	NA	NA	NA	NA	NA	NA	NA	NA	NA	NA	NA	NA	NA	NA	NA	NA	NA	NA	NA	NA	NA	NA	0	0	0
1.2.1.18	Malonate-semialdehyde dehydrogenase (acetylating).	0	7408	0	0	0	3051	NA	0	0	NA	NA	NA	0	NA	NA	NA	NA	NA	NA	NA	NA	NA	NA	NA	NA	NA	NA	NA	NA	NA	NA	NA	NA	NA	NA	NA	NA	NA	NA	NA	NA	NA	NA	NA	NA	NA	NA	NA
1.2.1.19	Aminobutyraldehyde dehydrogenase.	0	7405	NA	NA	NA	0	0	NA	NA	0	NA	NA	0	6	0	0	0	0	0	0	0	0	0	1	0	25	0	0	0	0	0	0	148	0	0	0	0	0	0	0	0	NA	NA	NA	NA	NA	NA	NA
1.2.1.19	Aminobutyraldehyde dehydrogenase.	0	7407	NA	0	NA	0	NA	NA	NA	0	NA	NA	NA	47	0	0	0	0	NA	NA	NA	NA	NA	NA	NA	NA	NA	NA	NA	NA	NA	NA	NA	NA	NA	NA	NA	NA	NA	NA	NA	NA	NA	NA	NA	0	0	0
1.2.1.19	Aminobutyraldehyde dehydrogenase.	0	7409	0	0	0	NA	NA	NA	NA	0	1996	2	NA	NA	NA	NA	NA	NA	NA	NA	NA	NA	NA	NA	NA	NA	NA	NA	NA	NA	NA	NA	NA	NA	NA	NA	NA	NA	NA	NA	NA	NA	NA	NA	NA	NA	NA	NA
1.2.1.19	Aminobutyraldehyde dehydrogenase.	1	7406	0	NA	NA	0	NA	NA	NA	0	2	1607	NA	1713	0	NA	NA	NA	10	NA	NA	NA	NA	NA	NA	NA	NA	NA	NA	NA	NA	NA	NA	NA	NA	NA	NA	NA	NA	NA	NA	12	3	0	0	NA	NA	NA
1.2.1.2	Transferred entry: 1.17.1.9.	3	74010	8	0	0	1779	0	47	0	NA	NA	NA	NA	NA	NA	NA	NA	NA	NA	NA	NA	NA	NA	NA	NA	NA	NA	NA	NA	NA	NA	NA	NA	NA	NA	NA	NA	NA	NA	NA	NA	NA	NA	NA	NA	NA	NA	NA
1.2.1.2	Transferred entry: 1.17.1.9.	3	7405	NA	NA	NA	2	0	NA	NA	0	NA	NA	0	23	0	0	20	0	11	236	0	0	0	7	0	113	16	0	0	0	0	0	900	4	0	0	0	0	0	0	0	NA	NA	NA	NA	NA	NA	NA
1.2.1.2	Transferred entry: 1.17.1.9.	5	7408	37	0	0	3262	NA	176	0	NA	NA	NA	0	NA	NA	NA	NA	NA	NA	NA	NA	NA	NA	NA	NA	NA	NA	NA	NA	NA	NA	NA	NA	NA	NA	NA	NA	NA	NA	NA	NA	NA	NA	NA	NA	NA	NA	NA
1.2.1.2	Transferred entry: 1.17.1.9.	10	7406	0	NA	NA	110	NA	NA	NA	0	10	5678	NA	4885	0	NA	NA	NA	62	NA	NA	NA	NA	NA	NA	NA	NA	NA	NA	NA	NA	NA	NA	NA	NA	NA	NA	NA	NA	NA	NA	48	17	3	178	NA	NA	NA
1.2.1.2	Transferred entry: 1.17.1.9.	18	7409	0	0	0	NA	NA	NA	NA	0	7598	17	NA	NA	NA	NA	NA	NA	NA	NA	NA	NA	NA	NA	NA	NA	NA	NA	NA	NA	NA	NA	NA	NA	NA	NA	NA	NA	NA	NA	NA	NA	NA	NA	NA	NA	NA	NA
1.2.1.2	Transferred entry: 1.17.1.9.	102	7407	NA	0	NA	595	NA	NA	NA	0	NA	NA	NA	144	0	0	5	0	NA	NA	NA	NA	NA	NA	NA	NA	NA	NA	NA	NA	NA	NA	NA	NA	NA	NA	NA	NA	NA	NA	NA	NA	NA	NA	NA	0	0	0
1.2.1.20	NA	0	7405	NA	NA	NA	0	0	NA	NA	0	NA	NA	0	0	0	0	0	0	5	0	0	0	0	0	0	0	0	0	0	0	0	0	0	0	0	0	0	0	0	0	0	NA	NA	NA	NA	NA	NA	NA
1.2.1.20	NA	0	7406	0	NA	NA	0	NA	NA	NA	0	0	0	NA	0	0	NA	NA	NA	0	NA	NA	NA	NA	NA	NA	NA	NA	NA	NA	NA	NA	NA	NA	NA	NA	NA	NA	NA	NA	NA	NA	0	0	0	63	NA	NA	NA
1.2.1.21	Glycolaldehyde dehydrogenase.	0	7405	NA	NA	NA	0	0	NA	NA	0	NA	NA	0	1	0	0	0	0	0	0	0	0	0	0	0	11	0	0	0	0	0	0	134	0	0	0	0	0	0	0	0	NA	NA	NA	NA	NA	NA	NA
1.2.1.21	Glycolaldehyde dehydrogenase.	0	7407	NA	0	NA	0	NA	NA	NA	0	NA	NA	NA	14	0	0	0	0	NA	NA	NA	NA	NA	NA	NA	NA	NA	NA	NA	NA	NA	NA	NA	NA	NA	NA	NA	NA	NA	NA	NA	NA	NA	NA	NA	0	0	0
1.2.1.21	Glycolaldehyde dehydrogenase.	0	7409	0	0	0	NA	NA	NA	NA	0	780	1	NA	NA	NA	NA	NA	NA	NA	NA	NA	NA	NA	NA	NA	NA	NA	NA	NA	NA	NA	NA	NA	NA	NA	NA	NA	NA	NA	NA	NA	NA	NA	NA	NA	NA	NA	NA
1.2.1.21	Glycolaldehyde dehydrogenase.	1	7406	0	NA	NA	0	NA	NA	NA	0	4	1757	NA	904	0	NA	NA	NA	0	NA	NA	NA	NA	NA	NA	NA	NA	NA	NA	NA	NA	NA	NA	NA	NA	NA	NA	NA	NA	NA	NA	0	0	0	0	NA	NA	NA
1.2.1.21	Glycolaldehyde dehydrogenase.	1	7408	0	0	0	0	NA	0	0	NA	NA	NA	0	NA	NA	NA	NA	NA	NA	NA	NA	NA	NA	NA	NA	NA	NA	NA	NA	NA	NA	NA	NA	NA	NA	NA	NA	NA	NA	NA	NA	NA	NA	NA	NA	NA	NA	NA
1.2.1.22	Lactaldehyde dehydrogenase.	0	7407	NA	0	NA	274	NA	NA	NA	0	NA	NA	NA	32	142	0	1	26	NA	NA	NA	NA	NA	NA	NA	NA	NA	NA	NA	NA	NA	NA	NA	NA	NA	NA	NA	NA	NA	NA	NA	NA	NA	NA	NA	0	0	0
1.2.1.22	Lactaldehyde dehydrogenase.	2	7409	8	0	0	NA	NA	NA	NA	0	2097	1	NA	NA	NA	NA	NA	NA	NA	NA	NA	NA	NA	NA	NA	NA	NA	NA	NA	NA	NA	NA	NA	NA	NA	NA	NA	NA	NA	NA	NA	NA	NA	NA	NA	NA	NA	NA
1.2.1.22	Lactaldehyde dehydrogenase.	10	7406	13	NA	NA	4	NA	NA	NA	0	4	1790	NA	2593	3	NA	NA	NA	0	NA	NA	NA	NA	NA	NA	NA	NA	NA	NA	NA	NA	NA	NA	NA	NA	NA	NA	NA	NA	NA	NA	0	0	0	91	NA	NA	NA
1.2.1.22	Lactaldehyde dehydrogenase.	29	7405	NA	NA	NA	1	0	NA	NA	0	NA	NA	0	3	148	0	16	6	0	0	0	0	0	0	0	30	0	0	0	0	0	0	287	0	0	0	0	2	0	0	2	NA	NA	NA	NA	NA	NA	NA
1.2.1.22	Lactaldehyde dehydrogenase.	96	7408	678	0	0	2986	NA	90	0	NA	NA	NA	0	NA	NA	NA	NA	NA	NA	NA	NA	NA	NA	NA	NA	NA	NA	NA	NA	NA	NA	NA	NA	NA	NA	NA	NA	NA	NA	NA	NA	NA	NA	NA	NA	NA	NA	NA
1.2.1.22	Lactaldehyde dehydrogenase.	303	74010	2301	0	0	1691	0	21	0	NA	NA	NA	NA	NA	NA	NA	NA	NA	NA	NA	NA	NA	NA	NA	NA	NA	NA	NA	NA	NA	NA	NA	NA	NA	NA	NA	NA	NA	NA	NA	NA	NA	NA	NA	NA	NA	NA	NA
1.2.1.24	Succinate-semialdehyde dehydrogenase (NAD(+)).	0	7405	NA	NA	NA	0	0	NA	NA	0	NA	NA	0	1	0	0	0	0	5	0	0	0	0	0	0	4	0	0	0	0	0	0	133	0	0	0	0	0	0	0	0	NA	NA	NA	NA	NA	NA	NA
1.2.1.24	Succinate-semialdehyde dehydrogenase (NAD(+)).	0	7407	NA	0	NA	0	NA	NA	NA	0	NA	NA	NA	24	0	0	0	0	NA	NA	NA	NA	NA	NA	NA	NA	NA	NA	NA	NA	NA	NA	NA	NA	NA	NA	NA	NA	NA	NA	NA	NA	NA	NA	NA	0	0	0
1.2.1.24	Succinate-semialdehyde dehydrogenase (NAD(+)).	0	7409	0	0	0	NA	NA	NA	NA	0	809	2	NA	NA	NA	NA	NA	NA	NA	NA	NA	NA	NA	NA	NA	NA	NA	NA	NA	NA	NA	NA	NA	NA	NA	NA	NA	NA	NA	NA	NA	NA	NA	NA	NA	NA	NA	NA
1.2.1.24	Succinate-semialdehyde dehydrogenase (NAD(+)).	5	7406	0	NA	NA	0	NA	NA	NA	0	2	685	NA	705	0	NA	NA	NA	21	NA	NA	NA	NA	NA	NA	NA	NA	NA	NA	NA	NA	NA	NA	NA	NA	NA	NA	NA	NA	NA	NA	0	1	0	63	NA	NA	NA
1.2.1.25	NA	0	7405	NA	NA	NA	0	0	NA	NA	0	NA	NA	0	0	0	0	10	0	0	0	0	0	0	0	0	0	0	0	0	0	0	0	0	0	0	0	0	0	0	0	0	NA	NA	NA	NA	NA	NA	NA
1.2.1.25	NA	0	7407	NA	0	NA	0	NA	NA	NA	0	NA	NA	NA	0	0	0	2	0	NA	NA	NA	NA	NA	NA	NA	NA	NA	NA	NA	NA	NA	NA	NA	NA	NA	NA	NA	NA	NA	NA	NA	NA	NA	NA	NA	0	0	0
1.2.1.26	NA	0	7405	NA	NA	NA	0	0	NA	NA	0	NA	NA	0	0	0	0	0	0	0	0	0	0	0	0	0	0	0	0	0	0	0	0	207	0	0	0	0	0	0	0	0	NA	NA	NA	NA	NA	NA	NA
1.2.1.26	NA	0	7406	0	NA	NA	0	NA	NA	NA	0	0	0	NA	0	0	NA	NA	NA	0	NA	NA	NA	NA	NA	NA	NA	NA	NA	NA	NA	NA	NA	NA	NA	NA	NA	NA	NA	NA	NA	NA	45	0	0	0	NA	NA	NA
1.2.1.27	Methylmalonate-semialdehyde dehydrogenase (CoA acylating).	0	74010	0	6	0	1835	0	14	0	NA	NA	NA	NA	NA	NA	NA	NA	NA	NA	NA	NA	NA	NA	NA	NA	NA	NA	NA	NA	NA	NA	NA	NA	NA	NA	NA	NA	NA	NA	NA	NA	NA	NA	NA	NA	NA	NA	NA
1.2.1.27	Methylmalonate-semialdehyde dehydrogenase (CoA acylating).	0	7405	NA	NA	NA	2	0	NA	NA	0	NA	NA	0	8	0	0	0	0	0	87	0	0	0	0	0	19	0	0	0	0	0	0	178	0	0	0	0	0	0	0	0	NA	NA	NA	NA	NA	NA	NA
1.2.1.27	Methylmalonate-semialdehyde dehydrogenase (CoA acylating).	0	7406	0	NA	NA	0	NA	NA	NA	0	0	0	NA	720	0	NA	NA	NA	0	NA	NA	NA	NA	NA	NA	NA	NA	NA	NA	NA	NA	NA	NA	NA	NA	NA	NA	NA	NA	NA	NA	18	0	0	311	NA	NA	NA
1.2.1.27	Methylmalonate-semialdehyde dehydrogenase (CoA acylating).	0	7407	NA	4	NA	654	NA	NA	NA	0	NA	NA	NA	17	0	0	0	0	NA	NA	NA	NA	NA	NA	NA	NA	NA	NA	NA	NA	NA	NA	NA	NA	NA	NA	NA	NA	NA	NA	NA	NA	NA	NA	NA	0	0	0
1.2.1.27	Methylmalonate-semialdehyde dehydrogenase (CoA acylating).	0	7409	0	1	0	NA	NA	NA	NA	0	0	0	NA	NA	NA	NA	NA	NA	NA	NA	NA	NA	NA	NA	NA	NA	NA	NA	NA	NA	NA	NA	NA	NA	NA	NA	NA	NA	NA	NA	NA	NA	NA	NA	NA	NA	NA	NA
1.2.1.27	Methylmalonate-semialdehyde dehydrogenase (CoA acylating).	1	7408	0	4	0	3051	NA	23	0	NA	NA	NA	0	NA	NA	NA	NA	NA	NA	NA	NA	NA	NA	NA	NA	NA	NA	NA	NA	NA	NA	NA	NA	NA	NA	NA	NA	NA	NA	NA	NA	NA	NA	NA	NA	NA	NA	NA
1.2.1.28	Benzaldehyde dehydrogenase (NAD(+)).	0	7405	NA	NA	NA	0	0	NA	NA	0	NA	NA	0	5	0	0	0	0	0	0	0	0	0	0	0	0	0	0	0	0	0	0	148	3	0	0	0	0	0	0	0	NA	NA	NA	NA	NA	NA	NA
1.2.1.28	Benzaldehyde dehydrogenase (NAD(+)).	0	7406	0	NA	NA	0	NA	NA	NA	0	0	0	NA	843	0	NA	NA	NA	0	NA	NA	NA	NA	NA	NA	NA	NA	NA	NA	NA	NA	NA	NA	NA	NA	NA	NA	NA	NA	NA	NA	1	0	0	204	NA	NA	NA
1.2.1.28	Benzaldehyde dehydrogenase (NAD(+)).	0	7407	NA	0	NA	0	NA	NA	NA	0	NA	NA	NA	31	0	0	0	0	NA	NA	NA	NA	NA	NA	NA	NA	NA	NA	NA	NA	NA	NA	NA	NA	NA	NA	NA	NA	NA	NA	NA	NA	NA	NA	NA	0	0	0
1.2.1.3	Aldehyde dehydrogenase (NAD(+)).	0	7407	NA	0	NA	274	NA	NA	NA	0	NA	NA	NA	91	142	0	5	26	NA	NA	NA	NA	NA	NA	NA	NA	NA	NA	NA	NA	NA	NA	NA	NA	NA	NA	NA	NA	NA	NA	NA	NA	NA	NA	NA	0	0	0
1.2.1.3	Aldehyde dehydrogenase (NAD(+)).	0	7409	14	0	0	NA	NA	NA	NA	0	2485	1	NA	NA	NA	NA	NA	NA	NA	NA	NA	NA	NA	NA	NA	NA	NA	NA	NA	NA	NA	NA	NA	NA	NA	NA	NA	NA	NA	NA	NA	NA	NA	NA	NA	NA	NA	NA
1.2.1.3	Aldehyde dehydrogenase (NAD(+)).	2	7408	1143	0	0	2986	NA	105	0	NA	NA	NA	0	NA	NA	NA	NA	NA	NA	NA	NA	NA	NA	NA	NA	NA	NA	NA	NA	NA	NA	NA	NA	NA	NA	NA	NA	NA	NA	NA	NA	NA	NA	NA	NA	NA	NA	NA
1.2.1.3	Aldehyde dehydrogenase (NAD(+)).	4	74010	3705	0	0	1691	0	22	0	NA	NA	NA	NA	NA	NA	NA	NA	NA	NA	NA	NA	NA	NA	NA	NA	NA	NA	NA	NA	NA	NA	NA	NA	NA	NA	NA	NA	NA	NA	NA	NA	NA	NA	NA	NA	NA	NA	NA
1.2.1.3	Aldehyde dehydrogenase (NAD(+)).	11	7406	22	NA	NA	4	NA	NA	NA	0	0	2902	NA	5559	3	NA	NA	NA	23	NA	NA	NA	NA	NA	NA	NA	NA	NA	NA	NA	NA	NA	NA	NA	NA	NA	NA	NA	NA	NA	NA	72	0	1	755	NA	NA	NA
1.2.1.3	Aldehyde dehydrogenase (NAD(+)).	29	7405	NA	NA	NA	1	0	NA	NA	0	NA	NA	0	15	148	0	17	6	8	0	0	0	0	0	0	0	0	0	0	0	0	0	790	0	0	0	0	0	0	0	2	NA	NA	NA	NA	NA	NA	NA
1.2.1.36	NA	1	7406	0	NA	NA	0	NA	NA	NA	0	0	872	NA	0	0	NA	NA	NA	0	NA	NA	NA	NA	NA	NA	NA	NA	NA	NA	NA	NA	NA	NA	NA	NA	NA	NA	NA	NA	NA	NA	0	1	0	0	NA	NA	NA
1.2.1.38	N-acetyl-gamma-glutamyl-phosphate reductase.	0	74010	1636	2	0	0	1	12	0	NA	NA	NA	NA	NA	NA	NA	NA	NA	NA	NA	NA	NA	NA	NA	NA	NA	NA	NA	NA	NA	NA	NA	NA	NA	NA	NA	NA	NA	NA	NA	NA	NA	NA	NA	NA	NA	NA	NA
1.2.1.38	N-acetyl-gamma-glutamyl-phosphate reductase.	0	7405	NA	NA	NA	0	21	NA	NA	1141	NA	NA	0	0	2	0	8	4	9	105	135	0	0	2	1104	6	0	0	0	22	0	0	187	1	0	1	0	0	2	43	4	NA	NA	NA	NA	NA	NA	NA
1.2.1.38	N-acetyl-gamma-glutamyl-phosphate reductase.	1	7406	2	NA	NA	0	NA	NA	NA	15	5	659	NA	1090	0	NA	NA	NA	41	NA	NA	NA	NA	NA	NA	NA	NA	NA	NA	NA	NA	NA	NA	NA	NA	NA	NA	NA	NA	NA	NA	14	2	0	9	NA	NA	NA
1.2.1.38	N-acetyl-gamma-glutamyl-phosphate reductase.	1	7408	465	2	0	0	NA	31	0	NA	NA	NA	26	NA	NA	NA	NA	NA	NA	NA	NA	NA	NA	NA	NA	NA	NA	NA	NA	NA	NA	NA	NA	NA	NA	NA	NA	NA	NA	NA	NA	NA	NA	NA	NA	NA	NA	NA
1.2.1.38	N-acetyl-gamma-glutamyl-phosphate reductase.	2	7407	NA	4	NA	0	NA	NA	NA	484	NA	NA	NA	37	232	0	4	24	NA	NA	NA	NA	NA	NA	NA	NA	NA	NA	NA	NA	NA	NA	NA	NA	NA	NA	NA	NA	NA	NA	NA	NA	NA	NA	NA	0	0	1
1.2.1.38	N-acetyl-gamma-glutamyl-phosphate reductase.	2	7409	1	0	0	NA	NA	NA	NA	28	995	5	NA	NA	NA	NA	NA	NA	NA	NA	NA	NA	NA	NA	NA	NA	NA	NA	NA	NA	NA	NA	NA	NA	NA	NA	NA	NA	NA	NA	NA	NA	NA	NA	NA	NA	NA	NA
1.2.1.39	Phenylacetaldehyde dehydrogenase.	0	74010	0	0	0	0	0	10	0	NA	NA	NA	NA	NA	NA	NA	NA	NA	NA	NA	NA	NA	NA	NA	NA	NA	NA	NA	NA	NA	NA	NA	NA	NA	NA	NA	NA	NA	NA	NA	NA	NA	NA	NA	NA	NA	NA	NA
1.2.1.39	Phenylacetaldehyde dehydrogenase.	0	7405	NA	NA	NA	0	0	NA	NA	0	NA	NA	0	5	0	0	0	0	2	0	0	0	0	0	0	19	0	0	0	0	0	0	445	0	0	0	0	0	0	0	0	NA	NA	NA	NA	NA	NA	NA
1.2.1.39	Phenylacetaldehyde dehydrogenase.	0	7407	NA	0	NA	0	NA	NA	NA	0	NA	NA	NA	36	0	0	0	0	NA	NA	NA	NA	NA	NA	NA	NA	NA	NA	NA	NA	NA	NA	NA	NA	NA	NA	NA	NA	NA	NA	NA	NA	NA	NA	NA	0	0	0
1.2.1.39	Phenylacetaldehyde dehydrogenase.	0	7408	0	0	0	0	NA	60	0	NA	NA	NA	0	NA	NA	NA	NA	NA	NA	NA	NA	NA	NA	NA	NA	NA	NA	NA	NA	NA	NA	NA	NA	NA	NA	NA	NA	NA	NA	NA	NA	NA	NA	NA	NA	NA	NA	NA
1.2.1.39	Phenylacetaldehyde dehydrogenase.	1	7406	0	NA	NA	0	NA	NA	NA	0	0	815	NA	2715	0	NA	NA	NA	22	NA	NA	NA	NA	NA	NA	NA	NA	NA	NA	NA	NA	NA	NA	NA	NA	NA	NA	NA	NA	NA	NA	23	0	0	8	NA	NA	NA
1.2.1.4	NA	0	7405	NA	NA	NA	0	0	NA	NA	0	NA	NA	0	0	0	0	0	0	0	0	0	0	0	0	0	0	0	0	0	0	0	0	207	0	0	0	0	0	0	0	0	NA	NA	NA	NA	NA	NA	NA
1.2.1.4	NA	0	7406	0	NA	NA	0	NA	NA	NA	0	0	0	NA	0	0	NA	NA	NA	0	NA	NA	NA	NA	NA	NA	NA	NA	NA	NA	NA	NA	NA	NA	NA	NA	NA	NA	NA	NA	NA	NA	45	0	0	25	NA	NA	NA
1.2.1.41	Glutamate-5-semialdehyde dehydrogenase.	0	7405	NA	NA	NA	4	15	NA	NA	1240	NA	NA	2	10	62	0	0	3	6	73	205	0	0	0	1300	7	8	0	0	13	0	0	157	0	0	0	9	0	5	0	1	NA	NA	NA	NA	NA	NA	NA
1.2.1.41	Glutamate-5-semialdehyde dehydrogenase.	0	7408	0	5	0	1823	NA	14	24	NA	NA	NA	30	NA	NA	NA	NA	NA	NA	NA	NA	NA	NA	NA	NA	NA	NA	NA	NA	NA	NA	NA	NA	NA	NA	NA	NA	NA	NA	NA	NA	NA	NA	NA	NA	NA	NA	NA
1.2.1.41	Glutamate-5-semialdehyde dehydrogenase.	2	7406	0	NA	NA	2	NA	NA	NA	5	0	801	NA	622	1	NA	NA	NA	8	NA	NA	NA	NA	NA	NA	NA	NA	NA	NA	NA	NA	NA	NA	NA	NA	NA	NA	NA	NA	NA	NA	13	0	2	10	NA	NA	NA
1.2.1.41	Glutamate-5-semialdehyde dehydrogenase.	5	74010	0	4	0	1001	2	5	4	NA	NA	NA	NA	NA	NA	NA	NA	NA	NA	NA	NA	NA	NA	NA	NA	NA	NA	NA	NA	NA	NA	NA	NA	NA	NA	NA	NA	NA	NA	NA	NA	NA	NA	NA	NA	NA	NA	NA
1.2.1.41	Glutamate-5-semialdehyde dehydrogenase.	5	7407	NA	1	NA	269	NA	NA	NA	523	NA	NA	NA	19	320	0	0	7	NA	NA	NA	NA	NA	NA	NA	NA	NA	NA	NA	NA	NA	NA	NA	NA	NA	NA	NA	NA	NA	NA	NA	NA	NA	NA	NA	0	59	0
1.2.1.41	Glutamate-5-semialdehyde dehydrogenase.	11	7409	0	0	0	NA	NA	NA	NA	29	926	0	NA	NA	NA	NA	NA	NA	NA	NA	NA	NA	NA	NA	NA	NA	NA	NA	NA	NA	NA	NA	NA	NA	NA	NA	NA	NA	NA	NA	NA	NA	NA	NA	NA	NA	NA	NA
1.2.1.42	NA	0	7406	0	NA	NA	0	NA	NA	NA	0	0	0	NA	0	0	NA	NA	NA	0	NA	NA	NA	NA	NA	NA	NA	NA	NA	NA	NA	NA	NA	NA	NA	NA	NA	NA	NA	NA	NA	NA	24	0	0	0	NA	NA	NA
1.2.1.43	Transferred entry: 1.17.1.10.	0	74010	0	0	0	1779	0	0	0	NA	NA	NA	NA	NA	NA	NA	NA	NA	NA	NA	NA	NA	NA	NA	NA	NA	NA	NA	NA	NA	NA	NA	NA	NA	NA	NA	NA	NA	NA	NA	NA	NA	NA	NA	NA	NA	NA	NA
1.2.1.43	Transferred entry: 1.17.1.10.	0	7405	NA	NA	NA	2	0	NA	NA	0	NA	NA	0	0	0	0	0	0	0	0	0	0	0	0	0	0	0	0	0	0	0	0	0	0	0	0	0	0	0	0	0	NA	NA	NA	NA	NA	NA	NA
1.2.1.43	Transferred entry: 1.17.1.10.	0	7406	0	NA	NA	110	NA	NA	NA	0	0	0	NA	0	0	NA	NA	NA	0	NA	NA	NA	NA	NA	NA	NA	NA	NA	NA	NA	NA	NA	NA	NA	NA	NA	NA	NA	NA	NA	NA	0	0	0	0	NA	NA	NA
1.2.1.43	Transferred entry: 1.17.1.10.	0	7407	NA	0	NA	595	NA	NA	NA	0	NA	NA	NA	0	0	0	0	0	NA	NA	NA	NA	NA	NA	NA	NA	NA	NA	NA	NA	NA	NA	NA	NA	NA	NA	NA	NA	NA	NA	NA	NA	NA	NA	NA	0	0	0
1.2.1.43	Transferred entry: 1.17.1.10.	0	7408	0	0	0	3262	NA	0	0	NA	NA	NA	0	NA	NA	NA	NA	NA	NA	NA	NA	NA	NA	NA	NA	NA	NA	NA	NA	NA	NA	NA	NA	NA	NA	NA	NA	NA	NA	NA	NA	NA	NA	NA	NA	NA	NA	NA
1.2.1.46	Formaldehyde dehydrogenase.	0	74010	0	0	0	0	0	6	0	NA	NA	NA	NA	NA	NA	NA	NA	NA	NA	NA	NA	NA	NA	NA	NA	NA	NA	NA	NA	NA	NA	NA	NA	NA	NA	NA	NA	NA	NA	NA	NA	NA	NA	NA	NA	NA	NA	NA
1.2.1.46	Formaldehyde dehydrogenase.	0	7406	0	NA	NA	0	NA	NA	NA	0	1	648	NA	0	0	NA	NA	NA	0	NA	NA	NA	NA	NA	NA	NA	NA	NA	NA	NA	NA	NA	NA	NA	NA	NA	NA	NA	NA	NA	NA	0	6	0	114	NA	NA	NA
1.2.1.46	Formaldehyde dehydrogenase.	1	7408	0	0	0	0	NA	11	0	NA	NA	NA	0	NA	NA	NA	NA	NA	NA	NA	NA	NA	NA	NA	NA	NA	NA	NA	NA	NA	NA	NA	NA	NA	NA	NA	NA	NA	NA	NA	NA	NA	NA	NA	NA	NA	NA	NA
1.2.1.46	Formaldehyde dehydrogenase.	2	7405	NA	NA	NA	0	0	NA	NA	0	NA	NA	0	0	0	0	0	0	0	0	0	0	0	0	0	12	0	0	0	0	0	0	97	0	0	0	0	0	0	0	0	NA	NA	NA	NA	NA	NA	NA
1.2.1.48	NA	0	7406	0	NA	NA	0	NA	NA	NA	0	0	0	NA	0	0	NA	NA	NA	0	NA	NA	NA	NA	NA	NA	NA	NA	NA	NA	NA	NA	NA	NA	NA	NA	NA	NA	NA	NA	NA	NA	21	0	0	0	NA	NA	NA
1.2.1.5	Aldehyde dehydrogenase (NAD(P)(+)).	0	74010	0	0	0	0	0	4	0	NA	NA	NA	NA	NA	NA	NA	NA	NA	NA	NA	NA	NA	NA	NA	NA	NA	NA	NA	NA	NA	NA	NA	NA	NA	NA	NA	NA	NA	NA	NA	NA	NA	NA	NA	NA	NA	NA	NA
1.2.1.5	Aldehyde dehydrogenase (NAD(P)(+)).	0	7405	NA	NA	NA	0	0	NA	NA	0	NA	NA	0	9	0	0	0	0	16	0	0	0	0	0	0	0	0	0	0	0	0	0	169	0	0	0	0	0	0	0	0	NA	NA	NA	NA	NA	NA	NA
1.2.1.5	Aldehyde dehydrogenase (NAD(P)(+)).	0	7407	NA	0	NA	0	NA	NA	NA	0	NA	NA	NA	7	0	0	0	0	NA	NA	NA	NA	NA	NA	NA	NA	NA	NA	NA	NA	NA	NA	NA	NA	NA	NA	NA	NA	NA	NA	NA	NA	NA	NA	NA	0	0	0
1.2.1.5	Aldehyde dehydrogenase (NAD(P)(+)).	0	7408	0	0	0	0	NA	17	0	NA	NA	NA	0	NA	NA	NA	NA	NA	NA	NA	NA	NA	NA	NA	NA	NA	NA	NA	NA	NA	NA	NA	NA	NA	NA	NA	NA	NA	NA	NA	NA	NA	NA	NA	NA	NA	NA	NA
1.2.1.5	Aldehyde dehydrogenase (NAD(P)(+)).	0	7409	0	0	0	NA	NA	NA	NA	0	1168	1	NA	NA	NA	NA	NA	NA	NA	NA	NA	NA	NA	NA	NA	NA	NA	NA	NA	NA	NA	NA	NA	NA	NA	NA	NA	NA	NA	NA	NA	NA	NA	NA	NA	NA	NA	NA
1.2.1.5	Aldehyde dehydrogenase (NAD(P)(+)).	1	7406	0	NA	NA	0	NA	NA	NA	0	0	886	NA	910	0	NA	NA	NA	25	NA	NA	NA	NA	NA	NA	NA	NA	NA	NA	NA	NA	NA	NA	NA	NA	NA	NA	NA	NA	NA	NA	0	0	0	446	NA	NA	NA
1.2.1.50	Long-chain-fatty-acyl-CoA reductase.	0	74010	0	0	83	0	0	0	0	NA	NA	NA	NA	NA	NA	NA	NA	NA	NA	NA	NA	NA	NA	NA	NA	NA	NA	NA	NA	NA	NA	NA	NA	NA	NA	NA	NA	NA	NA	NA	NA	NA	NA	NA	NA	NA	NA	NA
1.2.1.50	Long-chain-fatty-acyl-CoA reductase.	0	7408	0	0	154	0	NA	0	0	NA	NA	NA	0	NA	NA	NA	NA	NA	NA	NA	NA	NA	NA	NA	NA	NA	NA	NA	NA	NA	NA	NA	NA	NA	NA	NA	NA	NA	NA	NA	NA	NA	NA	NA	NA	NA	NA	NA
1.2.1.50	Long-chain-fatty-acyl-CoA reductase.	0	7409	0	0	0	NA	NA	NA	NA	0	0	0	NA	NA	NA	NA	NA	NA	NA	NA	NA	NA	NA	NA	NA	NA	NA	NA	NA	NA	NA	NA	NA	NA	NA	NA	NA	NA	NA	NA	NA	NA	NA	NA	NA	NA	NA	NA
1.2.1.51	NA	0	7407	NA	0	NA	0	NA	NA	NA	0	NA	NA	NA	0	0	0	0	0	NA	NA	NA	NA	NA	NA	NA	NA	NA	NA	NA	NA	NA	NA	NA	NA	NA	NA	NA	NA	NA	NA	NA	NA	NA	NA	NA	0	0	0
1.2.1.51	NA	3	7409	0	0	0	NA	NA	NA	NA	0	0	0	NA	NA	NA	NA	NA	NA	NA	NA	NA	NA	NA	NA	NA	NA	NA	NA	NA	NA	NA	NA	NA	NA	NA	NA	NA	NA	NA	NA	NA	NA	NA	NA	NA	NA	NA	NA
1.2.1.58	NA	0	7409	0	0	0	NA	NA	NA	NA	0	0	0	NA	NA	NA	NA	NA	NA	NA	NA	NA	NA	NA	NA	NA	NA	NA	NA	NA	NA	NA	NA	NA	NA	NA	NA	NA	NA	NA	NA	NA	NA	NA	NA	NA	NA	NA	NA
1.2.1.59	NA	0	7408	0	0	0	0	NA	29	0	NA	NA	NA	0	NA	NA	NA	NA	NA	NA	NA	NA	NA	NA	NA	NA	NA	NA	NA	NA	NA	NA	NA	NA	NA	NA	NA	NA	NA	NA	NA	NA	NA	NA	NA	NA	NA	NA	NA
1.2.1.59	NA	1	74010	0	0	0	0	0	5	0	NA	NA	NA	NA	NA	NA	NA	NA	NA	NA	NA	NA	NA	NA	NA	NA	NA	NA	NA	NA	NA	NA	NA	NA	NA	NA	NA	NA	NA	NA	NA	NA	NA	NA	NA	NA	NA	NA	NA
1.2.1.60	5-carboxymethyl-2-hydroxymuconic-semialdehyde dehydrogenase.	0	74010	0	0	0	0	0	6	0	NA	NA	NA	NA	NA	NA	NA	NA	NA	NA	NA	NA	NA	NA	NA	NA	NA	NA	NA	NA	NA	NA	NA	NA	NA	NA	NA	NA	NA	NA	NA	NA	NA	NA	NA	NA	NA	NA	NA
1.2.1.60	5-carboxymethyl-2-hydroxymuconic-semialdehyde dehydrogenase.	0	7405	NA	NA	NA	0	0	NA	NA	0	NA	NA	0	4	0	0	0	0	4	0	0	0	0	0	0	0	0	0	0	0	0	0	185	0	0	0	0	0	0	0	0	NA	NA	NA	NA	NA	NA	NA
1.2.1.60	5-carboxymethyl-2-hydroxymuconic-semialdehyde dehydrogenase.	0	7406	0	NA	NA	0	NA	NA	NA	0	0	0	NA	770	0	NA	NA	NA	11	NA	NA	NA	NA	NA	NA	NA	NA	NA	NA	NA	NA	NA	NA	NA	NA	NA	NA	NA	NA	NA	NA	0	0	0	3	NA	NA	NA
1.2.1.60	5-carboxymethyl-2-hydroxymuconic-semialdehyde dehydrogenase.	0	7407	NA	0	NA	0	NA	NA	NA	0	NA	NA	NA	27	0	0	0	0	NA	NA	NA	NA	NA	NA	NA	NA	NA	NA	NA	NA	NA	NA	NA	NA	NA	NA	NA	NA	NA	NA	NA	NA	NA	NA	NA	0	0	0
1.2.1.60	5-carboxymethyl-2-hydroxymuconic-semialdehyde dehydrogenase.	0	7408	0	0	0	0	NA	34	0	NA	NA	NA	0	NA	NA	NA	NA	NA	NA	NA	NA	NA	NA	NA	NA	NA	NA	NA	NA	NA	NA	NA	NA	NA	NA	NA	NA	NA	NA	NA	NA	NA	NA	NA	NA	NA	NA	NA
1.2.1.62	4-formylbenzenesulfonate dehydrogenase.	0	7405	NA	NA	NA	0	0	NA	NA	0	NA	NA	0	5	0	0	0	0	8	0	0	0	0	0	0	0	0	0	0	0	0	0	80	0	0	0	0	0	0	0	0	NA	NA	NA	NA	NA	NA	NA
1.2.1.62	4-formylbenzenesulfonate dehydrogenase.	0	7406	0	NA	NA	0	NA	NA	NA	0	0	0	NA	411	0	NA	NA	NA	6	NA	NA	NA	NA	NA	NA	NA	NA	NA	NA	NA	NA	NA	NA	NA	NA	NA	NA	NA	NA	NA	NA	34	0	0	2	NA	NA	NA
1.2.1.62	4-formylbenzenesulfonate dehydrogenase.	1	7407	NA	0	NA	0	NA	NA	NA	0	NA	NA	NA	13	0	0	0	0	NA	NA	NA	NA	NA	NA	NA	NA	NA	NA	NA	NA	NA	NA	NA	NA	NA	NA	NA	NA	NA	NA	NA	NA	NA	NA	NA	0	0	0
1.2.1.62	4-formylbenzenesulfonate dehydrogenase.	1	7409	0	0	0	NA	NA	NA	NA	0	0	0	NA	NA	NA	NA	NA	NA	NA	NA	NA	NA	NA	NA	NA	NA	NA	NA	NA	NA	NA	NA	NA	NA	NA	NA	NA	NA	NA	NA	NA	NA	NA	NA	NA	NA	NA	NA
1.2.1.65	Salicylaldehyde dehydrogenase.	0	7405	NA	NA	NA	0	0	NA	NA	0	NA	NA	0	5	0	0	0	0	0	0	0	0	0	0	0	0	0	0	0	0	0	0	148	0	0	0	0	0	0	0	0	NA	NA	NA	NA	NA	NA	NA
1.2.1.65	Salicylaldehyde dehydrogenase.	0	7406	0	NA	NA	0	NA	NA	NA	0	0	0	NA	843	0	NA	NA	NA	0	NA	NA	NA	NA	NA	NA	NA	NA	NA	NA	NA	NA	NA	NA	NA	NA	NA	NA	NA	NA	NA	NA	0	0	0	0	NA	NA	NA
1.2.1.65	Salicylaldehyde dehydrogenase.	0	7407	NA	0	NA	0	NA	NA	NA	0	NA	NA	NA	31	0	0	0	0	NA	NA	NA	NA	NA	NA	NA	NA	NA	NA	NA	NA	NA	NA	NA	NA	NA	NA	NA	NA	NA	NA	NA	NA	NA	NA	NA	0	0	0
1.2.1.67	Vanillin dehydrogenase.	0	7405	NA	NA	NA	0	0	NA	NA	0	NA	NA	0	5	0	0	0	0	0	0	0	0	0	0	0	0	0	0	0	0	0	0	148	0	0	0	0	0	0	0	0	NA	NA	NA	NA	NA	NA	NA
1.2.1.67	Vanillin dehydrogenase.	0	7406	0	NA	NA	0	NA	NA	NA	0	0	0	NA	843	0	NA	NA	NA	0	NA	NA	NA	NA	NA	NA	NA	NA	NA	NA	NA	NA	NA	NA	NA	NA	NA	NA	NA	NA	NA	NA	1	0	0	0	NA	NA	NA
1.2.1.67	Vanillin dehydrogenase.	0	7407	NA	0	NA	0	NA	NA	NA	0	NA	NA	NA	31	0	0	0	0	NA	NA	NA	NA	NA	NA	NA	NA	NA	NA	NA	NA	NA	NA	NA	NA	NA	NA	NA	NA	NA	NA	NA	NA	NA	NA	NA	0	0	0
1.2.1.68	Coniferyl-aldehyde dehydrogenase.	0	74010	0	0	0	0	0	5	0	NA	NA	NA	NA	NA	NA	NA	NA	NA	NA	NA	NA	NA	NA	NA	NA	NA	NA	NA	NA	NA	NA	NA	NA	NA	NA	NA	NA	NA	NA	NA	NA	NA	NA	NA	NA	NA	NA	NA
1.2.1.68	Coniferyl-aldehyde dehydrogenase.	0	7405	NA	NA	NA	0	0	NA	NA	0	NA	NA	0	1	0	0	10	0	0	0	0	0	0	0	0	0	0	0	0	0	0	0	173	0	0	0	0	0	0	0	0	NA	NA	NA	NA	NA	NA	NA
1.2.1.68	Coniferyl-aldehyde dehydrogenase.	0	7406	0	NA	NA	0	NA	NA	NA	0	0	0	NA	1184	0	NA	NA	NA	0	NA	NA	NA	NA	NA	NA	NA	NA	NA	NA	NA	NA	NA	NA	NA	NA	NA	NA	NA	NA	NA	NA	43	0	0	0	NA	NA	NA
1.2.1.68	Coniferyl-aldehyde dehydrogenase.	0	7407	NA	0	NA	0	NA	NA	NA	0	NA	NA	NA	10	0	0	1	0	NA	NA	NA	NA	NA	NA	NA	NA	NA	NA	NA	NA	NA	NA	NA	NA	NA	NA	NA	NA	NA	NA	NA	NA	NA	NA	NA	0	0	0
1.2.1.68	Coniferyl-aldehyde dehydrogenase.	0	7408	0	0	0	0	NA	34	0	NA	NA	NA	0	NA	NA	NA	NA	NA	NA	NA	NA	NA	NA	NA	NA	NA	NA	NA	NA	NA	NA	NA	NA	NA	NA	NA	NA	NA	NA	NA	NA	NA	NA	NA	NA	NA	NA	NA
1.2.1.70	Glutamyl-tRNA reductase.	1	74010	1770	2	66	0	0	0	0	NA	NA	NA	NA	NA	NA	NA	NA	NA	NA	NA	NA	NA	NA	NA	NA	NA	NA	NA	NA	NA	NA	NA	NA	NA	NA	NA	NA	NA	NA	NA	NA	NA	NA	NA	NA	NA	NA	NA
1.2.1.70	Glutamyl-tRNA reductase.	1	7406	4	NA	NA	0	NA	NA	NA	0	0	712	NA	855	3	NA	NA	NA	4	NA	NA	NA	NA	NA	NA	NA	NA	NA	NA	NA	NA	NA	NA	NA	NA	NA	NA	NA	NA	NA	NA	20	2	0	6	NA	NA	NA
1.2.1.70	Glutamyl-tRNA reductase.	1	7407	NA	5	NA	0	NA	NA	NA	0	NA	NA	NA	9	185	0	1	22	NA	NA	NA	NA	NA	NA	NA	NA	NA	NA	NA	NA	NA	NA	NA	NA	NA	NA	NA	NA	NA	NA	NA	NA	NA	NA	NA	0	107	0
1.2.1.70	Glutamyl-tRNA reductase.	2	7409	6	0	1	NA	NA	NA	NA	0	638	0	NA	NA	NA	NA	NA	NA	NA	NA	NA	NA	NA	NA	NA	NA	NA	NA	NA	NA	NA	NA	NA	NA	NA	NA	NA	NA	NA	NA	NA	NA	NA	NA	NA	NA	NA	NA
1.2.1.70	Glutamyl-tRNA reductase.	4	7405	NA	NA	NA	0	0	NA	NA	0	NA	NA	0	0	48	0	7	3	0	153	0	0	0	2	0	5	6	0	0	0	0	0	133	0	0	0	7	0	0	76	1	NA	NA	NA	NA	NA	NA	NA
1.2.1.70	Glutamyl-tRNA reductase.	153	7408	479	4	97	0	NA	0	32	NA	NA	NA	0	NA	NA	NA	NA	NA	NA	NA	NA	NA	NA	NA	NA	NA	NA	NA	NA	NA	NA	NA	NA	NA	NA	NA	NA	NA	NA	NA	NA	NA	NA	NA	NA	NA	NA	NA
1.2.1.71	Succinylglutamate-semialdehyde dehydrogenase.	0	7405	NA	NA	NA	0	0	NA	NA	0	NA	NA	0	3	0	0	0	0	4	0	0	0	0	4	0	10	0	0	0	0	0	0	283	0	0	0	0	0	0	0	0	NA	NA	NA	NA	NA	NA	NA
1.2.1.71	Succinylglutamate-semialdehyde dehydrogenase.	0	7406	0	NA	NA	0	NA	NA	NA	0	0	881	NA	1674	0	NA	NA	NA	5	NA	NA	NA	NA	NA	NA	NA	NA	NA	NA	NA	NA	NA	NA	NA	NA	NA	NA	NA	NA	NA	NA	24	0	0	95	NA	NA	NA
1.2.1.71	Succinylglutamate-semialdehyde dehydrogenase.	0	7407	NA	0	NA	0	NA	NA	NA	0	NA	NA	NA	34	0	0	0	0	NA	NA	NA	NA	NA	NA	NA	NA	NA	NA	NA	NA	NA	NA	NA	NA	NA	NA	NA	NA	NA	NA	NA	NA	NA	NA	NA	0	0	0
1.2.1.71	Succinylglutamate-semialdehyde dehydrogenase.	0	7409	0	0	0	NA	NA	NA	NA	0	1179	0	NA	NA	NA	NA	NA	NA	NA	NA	NA	NA	NA	NA	NA	NA	NA	NA	NA	NA	NA	NA	NA	NA	NA	NA	NA	NA	NA	NA	NA	NA	NA	NA	NA	NA	NA	NA
1.2.1.72	Erythrose-4-phosphate dehydrogenase.	0	7405	NA	NA	NA	0	0	NA	NA	0	NA	NA	0	1	0	0	0	0	3	0	0	0	0	5	0	11	0	0	0	0	0	0	114	0	0	0	0	0	0	0	0	NA	NA	NA	NA	NA	NA	NA
1.2.1.72	Erythrose-4-phosphate dehydrogenase.	0	7407	NA	0	NA	0	NA	NA	NA	0	NA	NA	NA	12	0	0	0	0	NA	NA	NA	NA	NA	NA	NA	NA	NA	NA	NA	NA	NA	NA	NA	NA	NA	NA	NA	NA	NA	NA	NA	NA	NA	NA	NA	0	0	0
1.2.1.72	Erythrose-4-phosphate dehydrogenase.	3	7406	0	NA	NA	0	NA	NA	NA	0	5	620	NA	505	0	NA	NA	NA	0	NA	NA	NA	NA	NA	NA	NA	NA	NA	NA	NA	NA	NA	NA	NA	NA	NA	NA	NA	NA	NA	NA	8	2	0	6	NA	NA	NA
1.2.1.72	Erythrose-4-phosphate dehydrogenase.	8	7409	0	0	0	NA	NA	NA	NA	0	889	7	NA	NA	NA	NA	NA	NA	NA	NA	NA	NA	NA	NA	NA	NA	NA	NA	NA	NA	NA	NA	NA	NA	NA	NA	NA	NA	NA	NA	NA	NA	NA	NA	NA	NA	NA	NA
1.2.1.76	Succinate-semialdehyde dehydrogenase (acetylating).	0	74010	0	0	0	771	0	0	0	NA	NA	NA	NA	NA	NA	NA	NA	NA	NA	NA	NA	NA	NA	NA	NA	NA	NA	NA	NA	NA	NA	NA	NA	NA	NA	NA	NA	NA	NA	NA	NA	NA	NA	NA	NA	NA	NA	NA
1.2.1.76	Succinate-semialdehyde dehydrogenase (acetylating).	0	7405	NA	NA	NA	1	0	NA	NA	0	NA	NA	0	4	0	0	0	0	0	0	0	0	0	0	0	12	0	0	0	0	0	0	130	0	0	0	0	0	0	0	0	NA	NA	NA	NA	NA	NA	NA
1.2.1.76	Succinate-semialdehyde dehydrogenase (acetylating).	0	7406	0	NA	NA	0	NA	NA	NA	0	4	927	NA	738	0	NA	NA	NA	0	NA	NA	NA	NA	NA	NA	NA	NA	NA	NA	NA	NA	NA	NA	NA	NA	NA	NA	NA	NA	NA	NA	0	0	0	0	NA	NA	NA
1.2.1.76	Succinate-semialdehyde dehydrogenase (acetylating).	0	7407	NA	0	NA	78	NA	NA	NA	0	NA	NA	NA	18	0	0	0	0	NA	NA	NA	NA	NA	NA	NA	NA	NA	NA	NA	NA	NA	NA	NA	NA	NA	NA	NA	NA	NA	NA	NA	NA	NA	NA	NA	0	0	0
1.2.1.76	Succinate-semialdehyde dehydrogenase (acetylating).	0	7408	0	0	0	1410	NA	0	0	NA	NA	NA	0	NA	NA	NA	NA	NA	NA	NA	NA	NA	NA	NA	NA	NA	NA	NA	NA	NA	NA	NA	NA	NA	NA	NA	NA	NA	NA	NA	NA	NA	NA	NA	NA	NA	NA	NA
1.2.1.76	Succinate-semialdehyde dehydrogenase (acetylating).	0	7409	0	0	0	NA	NA	NA	NA	0	0	0	NA	NA	NA	NA	NA	NA	NA	NA	NA	NA	NA	NA	NA	NA	NA	NA	NA	NA	NA	NA	NA	NA	NA	NA	NA	NA	NA	NA	NA	NA	NA	NA	NA	NA	NA	NA
1.2.1.77	3.4-dehydroadipyl-CoA semialdehyde dehydrogenase (NADP(+)).	0	7405	NA	NA	NA	0	0	NA	NA	0	NA	NA	0	1	0	0	0	0	6	0	0	0	0	0	0	0	0	0	0	0	0	0	147	0	0	0	0	0	0	0	0	NA	NA	NA	NA	NA	NA	NA
1.2.1.77	3.4-dehydroadipyl-CoA semialdehyde dehydrogenase (NADP(+)).	0	7406	0	NA	NA	0	NA	NA	NA	0	0	992	NA	1080	0	NA	NA	NA	0	NA	NA	NA	NA	NA	NA	NA	NA	NA	NA	NA	NA	NA	NA	NA	NA	NA	NA	NA	NA	NA	NA	23	0	0	0	NA	NA	NA
1.2.1.77	3.4-dehydroadipyl-CoA semialdehyde dehydrogenase (NADP(+)).	0	7407	NA	0	NA	0	NA	NA	NA	0	NA	NA	NA	38	0	0	0	0	NA	NA	NA	NA	NA	NA	NA	NA	NA	NA	NA	NA	NA	NA	NA	NA	NA	NA	NA	NA	NA	NA	NA	NA	NA	NA	NA	0	0	0
1.2.1.79	Succinate-semialdehyde dehydrogenase (NADP(+)).	0	7408	0	6	0	0	NA	73	0	NA	NA	NA	0	NA	NA	NA	NA	NA	NA	NA	NA	NA	NA	NA	NA	NA	NA	NA	NA	NA	NA	NA	NA	NA	NA	NA	NA	NA	NA	NA	NA	NA	NA	NA	NA	NA	NA	NA
1.2.1.79	Succinate-semialdehyde dehydrogenase (NADP(+)).	0	7409	0	0	0	NA	NA	NA	NA	0	1274	3	NA	NA	NA	NA	NA	NA	NA	NA	NA	NA	NA	NA	NA	NA	NA	NA	NA	NA	NA	NA	NA	NA	NA	NA	NA	NA	NA	NA	NA	NA	NA	NA	NA	NA	NA	NA
1.2.1.79	Succinate-semialdehyde dehydrogenase (NADP(+)).	1	74010	0	4	0	0	0	17	0	NA	NA	NA	NA	NA	NA	NA	NA	NA	NA	NA	NA	NA	NA	NA	NA	NA	NA	NA	NA	NA	NA	NA	NA	NA	NA	NA	NA	NA	NA	NA	NA	NA	NA	NA	NA	NA	NA	NA
1.2.1.79	Succinate-semialdehyde dehydrogenase (NADP(+)).	1	7406	0	NA	NA	0	NA	NA	NA	0	3	909	NA	4440	0	NA	NA	NA	5	NA	NA	NA	NA	NA	NA	NA	NA	NA	NA	NA	NA	NA	NA	NA	NA	NA	NA	NA	NA	NA	NA	69	2	0	82	NA	NA	NA
1.2.1.79	Succinate-semialdehyde dehydrogenase (NADP(+)).	2	7407	NA	3	NA	0	NA	NA	NA	0	NA	NA	NA	72	0	0	0	0	NA	NA	NA	NA	NA	NA	NA	NA	NA	NA	NA	NA	NA	NA	NA	NA	NA	NA	NA	NA	NA	NA	NA	NA	NA	NA	NA	0	0	0
1.2.1.79	Succinate-semialdehyde dehydrogenase (NADP(+)).	4	7405	NA	NA	NA	0	0	NA	NA	0	NA	NA	0	10	0	0	0	0	10	0	0	0	0	2	0	9	0	0	0	0	0	0	795	2	136	0	0	0	0	0	0	NA	NA	NA	NA	NA	NA	NA
1.2.1.8	Betaine-aldehyde dehydrogenase.	0	7407	NA	0	NA	0	NA	NA	NA	0	NA	NA	NA	63	0	0	11	0	NA	NA	NA	NA	NA	NA	NA	NA	NA	NA	NA	NA	NA	NA	NA	NA	NA	NA	NA	NA	NA	NA	NA	NA	NA	NA	NA	0	0	0
1.2.1.8	Betaine-aldehyde dehydrogenase.	0	7409	20	0	4	NA	NA	NA	NA	0	0	0	NA	NA	NA	NA	NA	NA	NA	NA	NA	NA	NA	NA	NA	NA	NA	NA	NA	NA	NA	NA	NA	NA	NA	NA	NA	NA	NA	NA	NA	NA	NA	NA	NA	NA	NA	NA
1.2.1.8	Betaine-aldehyde dehydrogenase.	3	74010	6974	0	278	0	0	16	0	NA	NA	NA	NA	NA	NA	NA	NA	NA	NA	NA	NA	NA	NA	NA	NA	NA	NA	NA	NA	NA	NA	NA	NA	NA	NA	NA	NA	NA	NA	NA	NA	NA	NA	NA	NA	NA	NA	NA
1.2.1.8	Betaine-aldehyde dehydrogenase.	5	7405	NA	NA	NA	0	0	NA	NA	0	NA	NA	0	7	0	0	14	0	6	0	0	0	0	0	0	0	0	0	0	0	0	0	475	0	0	0	0	0	0	0	0	NA	NA	NA	NA	NA	NA	NA
1.2.1.8	Betaine-aldehyde dehydrogenase.	5	7408	2105	0	383	0	NA	94	0	NA	NA	NA	0	NA	NA	NA	NA	NA	NA	NA	NA	NA	NA	NA	NA	NA	NA	NA	NA	NA	NA	NA	NA	NA	NA	NA	NA	NA	NA	NA	NA	NA	NA	NA	NA	NA	NA	NA
1.2.1.8	Betaine-aldehyde dehydrogenase.	8	7406	16	NA	NA	0	NA	NA	NA	0	1	2312	NA	3121	0	NA	NA	NA	45	NA	NA	NA	NA	NA	NA	NA	NA	NA	NA	NA	NA	NA	NA	NA	NA	NA	NA	NA	NA	NA	NA	27	3	0	79	NA	NA	NA
1.2.1.85	2-hydroxymuconate-6-semialdehyde dehydrogenase.	0	74010	0	0	0	0	0	6	0	NA	NA	NA	NA	NA	NA	NA	NA	NA	NA	NA	NA	NA	NA	NA	NA	NA	NA	NA	NA	NA	NA	NA	NA	NA	NA	NA	NA	NA	NA	NA	NA	NA	NA	NA	NA	NA	NA	NA
1.2.1.85	2-hydroxymuconate-6-semialdehyde dehydrogenase.	0	7405	NA	NA	NA	0	0	NA	NA	0	NA	NA	0	4	0	0	0	0	4	0	0	0	0	0	0	0	0	0	0	0	0	0	185	0	0	0	0	0	0	0	0	NA	NA	NA	NA	NA	NA	NA
1.2.1.85	2-hydroxymuconate-6-semialdehyde dehydrogenase.	0	7406	0	NA	NA	0	NA	NA	NA	0	0	0	NA	770	0	NA	NA	NA	11	NA	NA	NA	NA	NA	NA	NA	NA	NA	NA	NA	NA	NA	NA	NA	NA	NA	NA	NA	NA	NA	NA	0	0	0	3	NA	NA	NA
1.2.1.85	2-hydroxymuconate-6-semialdehyde dehydrogenase.	0	7407	NA	0	NA	0	NA	NA	NA	0	NA	NA	NA	27	0	0	0	0	NA	NA	NA	NA	NA	NA	NA	NA	NA	NA	NA	NA	NA	NA	NA	NA	NA	NA	NA	NA	NA	NA	NA	NA	NA	NA	NA	0	0	0
1.2.1.85	2-hydroxymuconate-6-semialdehyde dehydrogenase.	0	7408	0	0	0	0	NA	34	0	NA	NA	NA	0	NA	NA	NA	NA	NA	NA	NA	NA	NA	NA	NA	NA	NA	NA	NA	NA	NA	NA	NA	NA	NA	NA	NA	NA	NA	NA	NA	NA	NA	NA	NA	NA	NA	NA	NA
1.2.1.88	L-glutamate gamma-semialdehyde dehydrogenase.	0	74010	2424	10	89	0	0	19	0	NA	NA	NA	NA	NA	NA	NA	NA	NA	NA	NA	NA	NA	NA	NA	NA	NA	NA	NA	NA	NA	NA	NA	NA	NA	NA	NA	NA	NA	NA	NA	NA	NA	NA	NA	NA	NA	NA	NA
1.2.1.88	L-glutamate gamma-semialdehyde dehydrogenase.	0	7405	NA	NA	NA	0	0	NA	NA	0	NA	NA	0	3	0	0	6	0	5	0	0	0	0	8	0	21	0	0	0	0	0	0	369	0	0	0	0	0	0	0	0	NA	NA	NA	NA	NA	NA	NA
1.2.1.88	L-glutamate gamma-semialdehyde dehydrogenase.	0	7407	NA	16	NA	0	NA	NA	NA	0	NA	NA	NA	37	0	0	0	0	NA	NA	NA	NA	NA	NA	NA	NA	NA	NA	NA	NA	NA	NA	NA	NA	NA	NA	NA	NA	NA	NA	NA	NA	NA	NA	NA	0	0	0
1.2.1.88	L-glutamate gamma-semialdehyde dehydrogenase.	2	7406	4	NA	NA	0	NA	NA	NA	0	0	2116	NA	2601	0	NA	NA	NA	17	NA	NA	NA	NA	NA	NA	NA	NA	NA	NA	NA	NA	NA	NA	NA	NA	NA	NA	NA	NA	NA	NA	46	3	1	41	NA	NA	NA
1.2.1.88	L-glutamate gamma-semialdehyde dehydrogenase.	3	7408	639	10	111	0	NA	52	0	NA	NA	NA	0	NA	NA	NA	NA	NA	NA	NA	NA	NA	NA	NA	NA	NA	NA	NA	NA	NA	NA	NA	NA	NA	NA	NA	NA	NA	NA	NA	NA	NA	NA	NA	NA	NA	NA	NA
1.2.1.88	L-glutamate gamma-semialdehyde dehydrogenase.	5	7409	5	2	1	NA	NA	NA	NA	0	2796	1	NA	NA	NA	NA	NA	NA	NA	NA	NA	NA	NA	NA	NA	NA	NA	NA	NA	NA	NA	NA	NA	NA	NA	NA	NA	NA	NA	NA	NA	NA	NA	NA	NA	NA	NA	NA
1.2.1.9	Glyceraldehyde-3-phosphate dehydrogenase (NADP(+)).	0	74010	2424	0	0	1835	4	59	0	NA	NA	NA	NA	NA	NA	NA	NA	NA	NA	NA	NA	NA	NA	NA	NA	NA	NA	NA	NA	NA	NA	NA	NA	NA	NA	NA	NA	NA	NA	NA	NA	NA	NA	NA	NA	NA	NA	NA
1.2.1.9	Glyceraldehyde-3-phosphate dehydrogenase (NADP(+)).	0	7405	NA	NA	NA	2	17	NA	NA	0	NA	NA	1	0	0	0	6	0	5	0	0	0	0	0	0	21	11	0	0	0	0	0	0	0	0	0	0	0	7	0	0	NA	NA	NA	NA	NA	NA	NA
1.2.1.9	Glyceraldehyde-3-phosphate dehydrogenase (NADP(+)).	0	7407	NA	0	NA	654	NA	NA	NA	0	NA	NA	NA	0	0	0	0	0	NA	NA	NA	NA	NA	NA	NA	NA	NA	NA	NA	NA	NA	NA	NA	NA	NA	NA	NA	NA	NA	NA	NA	NA	NA	NA	NA	0	0	0
1.2.1.9	Glyceraldehyde-3-phosphate dehydrogenase (NADP(+)).	0	7408	639	0	0	3051	NA	200	8	NA	NA	NA	2	NA	NA	NA	NA	NA	NA	NA	NA	NA	NA	NA	NA	NA	NA	NA	NA	NA	NA	NA	NA	NA	NA	NA	NA	NA	NA	NA	NA	NA	NA	NA	NA	NA	NA	NA
1.2.1.9	Glyceraldehyde-3-phosphate dehydrogenase (NADP(+)).	0	7409	5	0	0	NA	NA	NA	NA	0	6472	3	NA	NA	NA	NA	NA	NA	NA	NA	NA	NA	NA	NA	NA	NA	NA	NA	NA	NA	NA	NA	NA	NA	NA	NA	NA	NA	NA	NA	NA	NA	NA	NA	NA	NA	NA	NA
1.2.1.9	Glyceraldehyde-3-phosphate dehydrogenase (NADP(+)).	10	7406	4	NA	NA	0	NA	NA	NA	0	2	6444	NA	0	0	NA	NA	NA	17	NA	NA	NA	NA	NA	NA	NA	NA	NA	NA	NA	NA	NA	NA	NA	NA	NA	NA	NA	NA	NA	NA	19	8	0	623	NA	NA	NA
1.2.1.91	NA	0	7406	0	NA	NA	0	NA	NA	NA	0	0	992	NA	0	0	NA	NA	NA	0	NA	NA	NA	NA	NA	NA	NA	NA	NA	NA	NA	NA	NA	NA	NA	NA	NA	NA	NA	NA	NA	NA	0	0	0	0	NA	NA	NA
1.2.1.n2	NA	0	7406	0	NA	NA	0	NA	NA	NA	0	0	0	NA	0	0	NA	NA	NA	0	NA	NA	NA	NA	NA	NA	NA	NA	NA	NA	NA	NA	NA	NA	NA	NA	NA	NA	NA	NA	NA	NA	24	0	0	0	NA	NA	NA
1.2.2.-	NA	0	7405	NA	NA	NA	0	0	NA	NA	0	NA	NA	0	0	0	0	0	0	0	0	0	0	0	0	0	9	0	0	0	0	0	0	0	0	0	1	0	0	0	0	0	NA	NA	NA	NA	NA	NA	NA
1.2.2.-	NA	0	7406	0	NA	NA	0	NA	NA	NA	0	0	889	NA	0	0	NA	NA	NA	0	NA	NA	NA	NA	NA	NA	NA	NA	NA	NA	NA	NA	NA	NA	NA	NA	NA	NA	NA	NA	NA	NA	0	0	0	0	NA	NA	NA
1.2.2.-	NA	0	7409	0	0	0	NA	NA	NA	NA	0	14	1	NA	NA	NA	NA	NA	NA	NA	NA	NA	NA	NA	NA	NA	NA	NA	NA	NA	NA	NA	NA	NA	NA	NA	NA	NA	NA	NA	NA	NA	NA	NA	NA	NA	NA	NA	NA
1.2.2.1	Formate dehydrogenase (cytochrome).	0	7405	NA	NA	NA	0	0	NA	NA	0	NA	NA	0	0	0	0	5	0	1	0	0	0	0	0	0	0	0	0	0	0	0	0	0	0	0	0	0	0	0	0	0	NA	NA	NA	NA	NA	NA	NA
1.2.2.1	Formate dehydrogenase (cytochrome).	0	7407	NA	0	NA	0	NA	NA	NA	0	NA	NA	NA	0	0	0	2	0	NA	NA	NA	NA	NA	NA	NA	NA	NA	NA	NA	NA	NA	NA	NA	NA	NA	NA	NA	NA	NA	NA	NA	NA	NA	NA	NA	0	0	0
1.2.2.1	Formate dehydrogenase (cytochrome).	7	7406	0	NA	NA	0	NA	NA	NA	0	6	867	NA	0	0	NA	NA	NA	0	NA	NA	NA	NA	NA	NA	NA	NA	NA	NA	NA	NA	NA	NA	NA	NA	NA	NA	NA	NA	NA	NA	0	0	1	0	NA	NA	NA
1.2.2.1	Formate dehydrogenase (cytochrome).	9	7409	0	0	0	NA	NA	NA	NA	0	1731	8	NA	NA	NA	NA	NA	NA	NA	NA	NA	NA	NA	NA	NA	NA	NA	NA	NA	NA	NA	NA	NA	NA	NA	NA	NA	NA	NA	NA	NA	NA	NA	NA	NA	NA	NA	NA
1.2.2.2	Deleted entry.	0	7405	NA	NA	NA	0	0	NA	NA	0	NA	NA	0	0	0	0	0	0	0	0	0	0	0	0	0	9	0	0	0	0	0	0	0	0	0	1	0	0	0	0	0	NA	NA	NA	NA	NA	NA	NA
1.2.2.2	Deleted entry.	0	7406	0	NA	NA	0	NA	NA	NA	0	0	889	NA	0	0	NA	NA	NA	0	NA	NA	NA	NA	NA	NA	NA	NA	NA	NA	NA	NA	NA	NA	NA	NA	NA	NA	NA	NA	NA	NA	0	0	0	248	NA	NA	NA
1.2.2.2	Deleted entry.	0	7409	0	0	0	NA	NA	NA	NA	0	14	1	NA	NA	NA	NA	NA	NA	NA	NA	NA	NA	NA	NA	NA	NA	NA	NA	NA	NA	NA	NA	NA	NA	NA	NA	NA	NA	NA	NA	NA	NA	NA	NA	NA	NA	NA	NA
1.2.3.3	Pyruvate oxidase.	0	74010	2556	0	99	0	0	0	14	NA	NA	NA	NA	NA	NA	NA	NA	NA	NA	NA	NA	NA	NA	NA	NA	NA	NA	NA	NA	NA	NA	NA	NA	NA	NA	NA	NA	NA	NA	NA	NA	NA	NA	NA	NA	NA	NA	NA
1.2.3.3	Pyruvate oxidase.	0	7406	11	NA	NA	0	NA	NA	NA	0	0	889	NA	0	0	NA	NA	NA	0	NA	NA	NA	NA	NA	NA	NA	NA	NA	NA	NA	NA	NA	NA	NA	NA	NA	NA	NA	NA	NA	NA	0	0	0	248	NA	NA	NA
1.2.3.3	Pyruvate oxidase.	1	7405	NA	NA	NA	0	0	NA	NA	0	NA	NA	0	0	0	0	13	0	0	0	0	0	0	0	0	9	0	0	0	57	0	0	0	0	161	1	0	0	4	0	0	NA	NA	NA	NA	NA	NA	NA
1.2.3.3	Pyruvate oxidase.	1	7409	11	0	1	NA	NA	NA	NA	0	14	1	NA	NA	NA	NA	NA	NA	NA	NA	NA	NA	NA	NA	NA	NA	NA	NA	NA	NA	NA	NA	NA	NA	NA	NA	NA	NA	NA	NA	NA	NA	NA	NA	NA	NA	NA	NA
1.2.3.3	Pyruvate oxidase.	3	7407	NA	0	NA	0	NA	NA	NA	0	NA	NA	NA	0	0	0	4	0	NA	NA	NA	NA	NA	NA	NA	NA	NA	NA	NA	NA	NA	NA	NA	NA	NA	NA	NA	NA	NA	NA	NA	NA	NA	NA	NA	0	0	0
1.2.3.3	Pyruvate oxidase.	15	7408	792	0	146	0	NA	0	282	NA	NA	NA	0	NA	NA	NA	NA	NA	NA	NA	NA	NA	NA	NA	NA	NA	NA	NA	NA	NA	NA	NA	NA	NA	NA	NA	NA	NA	NA	NA	NA	NA	NA	NA	NA	NA	NA	NA
1.2.3.9	NA	0	7406	0	NA	NA	0	NA	NA	NA	0	0	0	NA	0	0	NA	NA	NA	0	NA	NA	NA	NA	NA	NA	NA	NA	NA	NA	NA	NA	NA	NA	NA	NA	NA	NA	NA	NA	NA	NA	1	0	0	0	NA	NA	NA
1.2.4.-	NA	0	74010	0	0	0	0	4	3	12	NA	NA	NA	NA	NA	NA	NA	NA	NA	NA	NA	NA	NA	NA	NA	NA	NA	NA	NA	NA	NA	NA	NA	NA	NA	NA	NA	NA	NA	NA	NA	NA	NA	NA	NA	NA	NA	NA	NA
1.2.4.-	NA	0	7405	NA	NA	NA	0	40	NA	NA	0	NA	NA	35	3	0	0	0	0	0	0	0	0	0	0	0	24	0	0	0	0	0	0	109	0	0	0	0	1	1	0	0	NA	NA	NA	NA	NA	NA	NA
1.2.4.-	NA	2	7407	NA	0	NA	0	NA	NA	NA	0	NA	NA	NA	0	0	0	0	0	NA	NA	NA	NA	NA	NA	NA	NA	NA	NA	NA	NA	NA	NA	NA	NA	NA	NA	NA	NA	NA	NA	NA	NA	NA	NA	NA	0	0	0
1.2.4.-	NA	3	7406	0	NA	NA	0	NA	NA	NA	0	0	1453	NA	469	0	NA	NA	NA	0	NA	NA	NA	NA	NA	NA	NA	NA	NA	NA	NA	NA	NA	NA	NA	NA	NA	NA	NA	NA	NA	NA	19	11	0	4	NA	NA	NA
1.2.4.-	NA	7	7409	0	0	0	NA	NA	NA	NA	0	2115	6	NA	NA	NA	NA	NA	NA	NA	NA	NA	NA	NA	NA	NA	NA	NA	NA	NA	NA	NA	NA	NA	NA	NA	NA	NA	NA	NA	NA	NA	NA	NA	NA	NA	NA	NA	NA
1.2.4.-	NA	26	7408	0	0	0	0	NA	22	471	NA	NA	NA	26	NA	NA	NA	NA	NA	NA	NA	NA	NA	NA	NA	NA	NA	NA	NA	NA	NA	NA	NA	NA	NA	NA	NA	NA	NA	NA	NA	NA	NA	NA	NA	NA	NA	NA	NA
1.2.4.1	Pyruvate dehydrogenase (acetyl-transferring).	1	74010	7786	15	127	262	4	16	12	NA	NA	NA	NA	NA	NA	NA	NA	NA	NA	NA	NA	NA	NA	NA	NA	NA	NA	NA	NA	NA	NA	NA	NA	NA	NA	NA	NA	NA	NA	NA	NA	NA	NA	NA	NA	NA	NA	NA
1.2.4.1	Pyruvate dehydrogenase (acetyl-transferring).	5	7406	21	NA	NA	11	NA	NA	NA	15	3	1296	NA	1023	0	NA	NA	NA	5	NA	NA	NA	NA	NA	NA	NA	NA	NA	NA	NA	NA	NA	NA	NA	NA	NA	NA	NA	NA	NA	NA	42	11	2	376	NA	NA	NA
1.2.4.1	Pyruvate dehydrogenase (acetyl-transferring).	6	7405	NA	NA	NA	2	18	NA	NA	2071	NA	NA	35	6	0	0	22	0	7	194	0	0	0	1	0	11	0	0	0	29	1	0	249	0	0	0	0	1	1	57	0	NA	NA	NA	NA	NA	NA	NA
1.2.4.1	Pyruvate dehydrogenase (acetyl-transferring).	9	7407	NA	9	NA	125	NA	NA	NA	810	NA	NA	NA	20	0	0	4	0	NA	NA	NA	NA	NA	NA	NA	NA	NA	NA	NA	NA	NA	NA	NA	NA	NA	NA	NA	NA	NA	NA	NA	NA	NA	NA	NA	0	0	0
1.2.4.1	Pyruvate dehydrogenase (acetyl-transferring).	9	7409	23	1	0	NA	NA	NA	NA	38	2949	4	NA	NA	NA	NA	NA	NA	NA	NA	NA	NA	NA	NA	NA	NA	NA	NA	NA	NA	NA	NA	NA	NA	NA	NA	NA	NA	NA	NA	NA	NA	NA	NA	NA	NA	NA	NA
1.2.4.1	Pyruvate dehydrogenase (acetyl-transferring).	28	7408	2382	7	186	476	NA	90	471	NA	NA	NA	26	NA	NA	NA	NA	NA	NA	NA	NA	NA	NA	NA	NA	NA	NA	NA	NA	NA	NA	NA	NA	NA	NA	NA	NA	NA	NA	NA	NA	NA	NA	NA	NA	NA	NA	NA
1.2.4.2	Oxoglutarate dehydrogenase (succinyl-transferring).	1	7406	14	NA	NA	0	NA	NA	NA	0	0	1453	NA	1538	0	NA	NA	NA	25	NA	NA	NA	NA	NA	NA	NA	NA	NA	NA	NA	NA	NA	NA	NA	NA	NA	NA	NA	NA	NA	NA	38	11	2	50	NA	NA	NA
1.2.4.2	Oxoglutarate dehydrogenase (succinyl-transferring).	2	7405	NA	NA	NA	0	0	NA	NA	0	NA	NA	0	2	0	0	7	0	10	247	0	0	0	7	0	24	0	0	0	0	0	0	302	0	0	0	0	0	0	0	0	NA	NA	NA	NA	NA	NA	NA
1.2.4.2	Oxoglutarate dehydrogenase (succinyl-transferring).	2	7408	1019	9	159	0	NA	57	0	NA	NA	NA	0	NA	NA	NA	NA	NA	NA	NA	NA	NA	NA	NA	NA	NA	NA	NA	NA	NA	NA	NA	NA	NA	NA	NA	NA	NA	NA	NA	NA	NA	NA	NA	NA	NA	NA	NA
1.2.4.2	Oxoglutarate dehydrogenase (succinyl-transferring).	5	7407	NA	15	NA	0	NA	NA	NA	0	NA	NA	NA	29	0	0	4	0	NA	NA	NA	NA	NA	NA	NA	NA	NA	NA	NA	NA	NA	NA	NA	NA	NA	NA	NA	NA	NA	NA	NA	NA	NA	NA	NA	0	0	0
1.2.4.2	Oxoglutarate dehydrogenase (succinyl-transferring).	7	7409	14	2	2	NA	NA	NA	NA	0	2115	6	NA	NA	NA	NA	NA	NA	NA	NA	NA	NA	NA	NA	NA	NA	NA	NA	NA	NA	NA	NA	NA	NA	NA	NA	NA	NA	NA	NA	NA	NA	NA	NA	NA	NA	NA	NA
1.2.4.2	Oxoglutarate dehydrogenase (succinyl-transferring).	8	74010	3526	6	105	0	0	6	0	NA	NA	NA	NA	NA	NA	NA	NA	NA	NA	NA	NA	NA	NA	NA	NA	NA	NA	NA	NA	NA	NA	NA	NA	NA	NA	NA	NA	NA	NA	NA	NA	NA	NA	NA	NA	NA	NA	NA
1.2.4.4	3-methyl-2-oxobutanoate dehydrogenase (2-methylpropanoyl-transferring).	0	7406	7	NA	NA	0	NA	NA	NA	0	0	0	NA	515	0	NA	NA	NA	0	NA	NA	NA	NA	NA	NA	NA	NA	NA	NA	NA	NA	NA	NA	NA	NA	NA	NA	NA	NA	NA	NA	0	0	0	5	NA	NA	NA
1.2.4.4	3-methyl-2-oxobutanoate dehydrogenase (2-methylpropanoyl-transferring).	2	7405	NA	NA	NA	1	0	NA	NA	0	NA	NA	11	1	0	0	10	0	0	0	0	0	0	0	0	0	0	0	0	0	0	0	99	0	0	0	0	1	0	0	0	NA	NA	NA	NA	NA	NA	NA
1.2.4.4	3-methyl-2-oxobutanoate dehydrogenase (2-methylpropanoyl-transferring).	2	7407	NA	0	NA	398	NA	NA	NA	0	NA	NA	NA	7	0	0	2	0	NA	NA	NA	NA	NA	NA	NA	NA	NA	NA	NA	NA	NA	NA	NA	NA	NA	NA	NA	NA	NA	NA	NA	NA	NA	NA	NA	0	0	0
1.2.4.4	3-methyl-2-oxobutanoate dehydrogenase (2-methylpropanoyl-transferring).	3	7409	9	0	0	NA	NA	NA	NA	0	0	0	NA	NA	NA	NA	NA	NA	NA	NA	NA	NA	NA	NA	NA	NA	NA	NA	NA	NA	NA	NA	NA	NA	NA	NA	NA	NA	NA	NA	NA	NA	NA	NA	NA	NA	NA	NA
1.2.4.4	3-methyl-2-oxobutanoate dehydrogenase (2-methylpropanoyl-transferring).	7	74010	4694	0	0	1732	2	24	12	NA	NA	NA	NA	NA	NA	NA	NA	NA	NA	NA	NA	NA	NA	NA	NA	NA	NA	NA	NA	NA	NA	NA	NA	NA	NA	NA	NA	NA	NA	NA	NA	NA	NA	NA	NA	NA	NA	NA
1.2.4.4	3-methyl-2-oxobutanoate dehydrogenase (2-methylpropanoyl-transferring).	27	7408	1280	0	0	2920	NA	76	471	NA	NA	NA	14	NA	NA	NA	NA	NA	NA	NA	NA	NA	NA	NA	NA	NA	NA	NA	NA	NA	NA	NA	NA	NA	NA	NA	NA	NA	NA	NA	NA	NA	NA	NA	NA	NA	NA	NA
1.2.5.1	Pyruvate dehydrogenase (quinone).	0	74010	2556	2	0	0	0	0	0	NA	NA	NA	NA	NA	NA	NA	NA	NA	NA	NA	NA	NA	NA	NA	NA	NA	NA	NA	NA	NA	NA	NA	NA	NA	NA	NA	NA	NA	NA	NA	NA	NA	NA	NA	NA	NA	NA	NA
1.2.5.1	Pyruvate dehydrogenase (quinone).	0	7405	NA	NA	NA	0	0	NA	NA	0	NA	NA	0	3	186	0	13	1	7	0	0	0	0	2	0	9	0	0	0	0	0	0	207	0	0	1	0	0	0	0	2	NA	NA	NA	NA	NA	NA	NA
1.2.5.1	Pyruvate dehydrogenase (quinone).	0	7406	11	NA	NA	0	NA	NA	NA	0	0	889	NA	964	4	NA	NA	NA	65	NA	NA	NA	NA	NA	NA	NA	NA	NA	NA	NA	NA	NA	NA	NA	NA	NA	NA	NA	NA	NA	NA	0	0	0	248	NA	NA	NA
1.2.5.1	Pyruvate dehydrogenase (quinone).	0	7408	792	0	0	0	NA	0	0	NA	NA	NA	0	NA	NA	NA	NA	NA	NA	NA	NA	NA	NA	NA	NA	NA	NA	NA	NA	NA	NA	NA	NA	NA	NA	NA	NA	NA	NA	NA	NA	NA	NA	NA	NA	NA	NA	NA
1.2.5.1	Pyruvate dehydrogenase (quinone).	0	7409	11	2	0	NA	NA	NA	NA	0	730	1	NA	NA	NA	NA	NA	NA	NA	NA	NA	NA	NA	NA	NA	NA	NA	NA	NA	NA	NA	NA	NA	NA	NA	NA	NA	NA	NA	NA	NA	NA	NA	NA	NA	NA	NA	NA
1.2.5.1	Pyruvate dehydrogenase (quinone).	3	7407	NA	9	NA	0	NA	NA	NA	0	NA	NA	NA	24	252	0	4	22	NA	NA	NA	NA	NA	NA	NA	NA	NA	NA	NA	NA	NA	NA	NA	NA	NA	NA	NA	NA	NA	NA	NA	NA	NA	NA	NA	0	0	0
1.2.5.2	NA	0	7406	0	NA	NA	0	NA	NA	NA	0	0	0	NA	0	0	NA	NA	NA	0	NA	NA	NA	NA	NA	NA	NA	NA	NA	NA	NA	NA	NA	NA	NA	NA	NA	NA	NA	NA	NA	NA	0	0	0	47	NA	NA	NA
1.2.7.-	NA	0	74010	0	13	0	1641	0	11	0	NA	NA	NA	NA	NA	NA	NA	NA	NA	NA	NA	NA	NA	NA	NA	NA	NA	NA	NA	NA	NA	NA	NA	NA	NA	NA	NA	NA	NA	NA	NA	NA	NA	NA	NA	NA	NA	NA	NA
1.2.7.-	NA	0	7406	0	NA	NA	5	NA	NA	NA	0	5	2795	NA	2045	4	NA	NA	NA	28	NA	NA	NA	NA	NA	NA	NA	NA	NA	NA	NA	NA	NA	NA	NA	NA	NA	NA	NA	NA	NA	NA	0	6	4	0	NA	NA	NA
1.2.7.-	NA	2	7407	NA	14	NA	442	NA	NA	NA	0	NA	NA	NA	40	832	0	4	39	NA	NA	NA	NA	NA	NA	NA	NA	NA	NA	NA	NA	NA	NA	NA	NA	NA	NA	NA	NA	NA	NA	NA	NA	NA	NA	NA	0	0	0
1.2.7.-	NA	2	7408	0	14	0	2777	NA	43	0	NA	NA	NA	0	NA	NA	NA	NA	NA	NA	NA	NA	NA	NA	NA	NA	NA	NA	NA	NA	NA	NA	NA	NA	NA	NA	NA	NA	NA	NA	NA	NA	NA	NA	NA	NA	NA	NA	NA
1.2.7.-	NA	8	7409	0	2	0	NA	NA	NA	NA	0	3575	3	NA	NA	NA	NA	NA	NA	NA	NA	NA	NA	NA	NA	NA	NA	NA	NA	NA	NA	NA	NA	NA	NA	NA	NA	NA	NA	NA	NA	NA	NA	NA	NA	NA	NA	NA	NA
1.2.7.-	NA	29	7405	NA	NA	NA	4	0	NA	NA	0	NA	NA	0	3	400	0	10	1	4	0	0	0	0	3	0	27	0	0	0	54	0	0	740	0	0	0	0	0	0	0	6	NA	NA	NA	NA	NA	NA	NA
1.2.7.1	Pyruvate synthase.	0	74010	3538	8	0	1641	0	11	0	NA	NA	NA	NA	NA	NA	NA	NA	NA	NA	NA	NA	NA	NA	NA	NA	NA	NA	NA	NA	NA	NA	NA	NA	NA	NA	NA	NA	NA	NA	NA	NA	NA	NA	NA	NA	NA	NA	NA
1.2.7.1	Pyruvate synthase.	0	7408	1067	9	0	2777	NA	65	0	NA	NA	NA	0	NA	NA	NA	NA	NA	NA	NA	NA	NA	NA	NA	NA	NA	NA	NA	NA	NA	NA	NA	NA	NA	NA	NA	NA	NA	NA	NA	NA	NA	NA	NA	NA	NA	NA	NA
1.2.7.1	Pyruvate synthase.	1	7406	18	NA	NA	5	NA	NA	NA	0	4	2218	NA	2045	5	NA	NA	NA	28	NA	NA	NA	NA	NA	NA	NA	NA	NA	NA	NA	NA	NA	NA	NA	NA	NA	NA	NA	NA	NA	NA	0	3	1	0	NA	NA	NA
1.2.7.1	Pyruvate synthase.	10	7409	12	0	0	NA	NA	NA	NA	0	2917	1	NA	NA	NA	NA	NA	NA	NA	NA	NA	NA	NA	NA	NA	NA	NA	NA	NA	NA	NA	NA	NA	NA	NA	NA	NA	NA	NA	NA	NA	NA	NA	NA	NA	NA	NA	NA
1.2.7.1	Pyruvate synthase.	34	7407	NA	8	NA	442	NA	NA	NA	0	NA	NA	NA	40	1622	0	4	59	NA	NA	NA	NA	NA	NA	NA	NA	NA	NA	NA	NA	NA	NA	NA	NA	NA	NA	NA	NA	NA	NA	NA	NA	NA	NA	NA	813	642	0
1.2.7.1	Pyruvate synthase.	47	7405	NA	NA	NA	4	0	NA	NA	0	NA	NA	0	3	681	0	10	26	4	0	0	0	114	3	0	23	29	0	0	0	0	0	747	0	0	0	0	0	0	24	20	NA	NA	NA	NA	NA	NA	NA
1.2.7.3	2-oxoglutarate synthase.	0	74010	2311	4	0	0	0	11	0	NA	NA	NA	NA	NA	NA	NA	NA	NA	NA	NA	NA	NA	NA	NA	NA	NA	NA	NA	NA	NA	NA	NA	NA	NA	NA	NA	NA	NA	NA	NA	NA	NA	NA	NA	NA	NA	NA	NA
1.2.7.3	2-oxoglutarate synthase.	0	7407	NA	4	NA	0	NA	NA	NA	0	NA	NA	NA	0	790	0	4	20	NA	NA	NA	NA	NA	NA	NA	NA	NA	NA	NA	NA	NA	NA	NA	NA	NA	NA	NA	NA	NA	NA	NA	NA	NA	NA	NA	0	0	0
1.2.7.3	2-oxoglutarate synthase.	0	7408	678	1	0	0	NA	65	0	NA	NA	NA	0	NA	NA	NA	NA	NA	NA	NA	NA	NA	NA	NA	NA	NA	NA	NA	NA	NA	NA	NA	NA	NA	NA	NA	NA	NA	NA	NA	NA	NA	NA	NA	NA	NA	NA	NA
1.2.7.3	2-oxoglutarate synthase.	1	7406	7	NA	NA	0	NA	NA	NA	0	0	0	NA	0	1	NA	NA	NA	0	NA	NA	NA	NA	NA	NA	NA	NA	NA	NA	NA	NA	NA	NA	NA	NA	NA	NA	NA	NA	NA	NA	0	0	0	0	NA	NA	NA
1.2.7.3	2-oxoglutarate synthase.	6	7409	5	0	0	NA	NA	NA	NA	0	0	0	NA	NA	NA	NA	NA	NA	NA	NA	NA	NA	NA	NA	NA	NA	NA	NA	NA	NA	NA	NA	NA	NA	NA	NA	NA	NA	NA	NA	NA	NA	NA	NA	NA	NA	NA	NA
1.2.7.3	2-oxoglutarate synthase.	16	7405	NA	NA	NA	0	0	NA	NA	0	NA	NA	0	0	281	0	10	25	0	0	0	0	0	0	0	0	0	0	0	0	0	0	0	0	0	0	0	0	0	0	14	NA	NA	NA	NA	NA	NA	NA
1.2.7.4	Anaerobic carbon-monoxide dehydrogenase.	0	7406	0	NA	NA	0	NA	NA	NA	0	0	1201	NA	0	0	NA	NA	NA	0	NA	NA	NA	NA	NA	NA	NA	NA	NA	NA	NA	NA	NA	NA	NA	NA	NA	NA	NA	NA	NA	NA	16	3	0	18	NA	NA	NA
1.2.7.4	Anaerobic carbon-monoxide dehydrogenase.	0	7409	0	0	0	NA	NA	NA	NA	0	0	0	NA	NA	NA	NA	NA	NA	NA	NA	NA	NA	NA	NA	NA	NA	NA	NA	NA	NA	NA	NA	NA	NA	NA	NA	NA	NA	NA	NA	NA	NA	NA	NA	NA	NA	NA	NA
1.2.7.4	Anaerobic carbon-monoxide dehydrogenase.	2	7407	NA	0	NA	0	NA	NA	NA	0	NA	NA	NA	0	39	0	0	2	NA	NA	NA	NA	NA	NA	NA	NA	NA	NA	NA	NA	NA	NA	NA	NA	NA	NA	NA	NA	NA	NA	NA	NA	NA	NA	NA	0	0	0
1.2.7.4	Anaerobic carbon-monoxide dehydrogenase.	25	7405	NA	NA	NA	0	0	NA	NA	0	NA	NA	0	0	94	0	0	3	0	0	0	0	0	0	0	0	0	0	0	0	0	0	0	0	0	0	0	0	0	0	3	NA	NA	NA	NA	NA	NA	NA
1.2.7.5	Aldehyde ferredoxin oxidoreductase.	0	7405	NA	NA	NA	0	0	NA	NA	0	NA	NA	0	0	0	0	0	0	0	0	0	0	0	0	0	17	0	0	0	0	0	0	0	0	0	0	0	0	0	0	0	NA	NA	NA	NA	NA	NA	NA
1.2.7.5	Aldehyde ferredoxin oxidoreductase.	0	7406	0	NA	NA	0	NA	NA	NA	0	3	1011	NA	0	0	NA	NA	NA	0	NA	NA	NA	NA	NA	NA	NA	NA	NA	NA	NA	NA	NA	NA	NA	NA	NA	NA	NA	NA	NA	NA	0	0	0	0	NA	NA	NA
1.2.7.5	Aldehyde ferredoxin oxidoreductase.	3	7409	0	0	0	NA	NA	NA	NA	0	90	4	NA	NA	NA	NA	NA	NA	NA	NA	NA	NA	NA	NA	NA	NA	NA	NA	NA	NA	NA	NA	NA	NA	NA	NA	NA	NA	NA	NA	NA	NA	NA	NA	NA	NA	NA	NA
1.2.7.7	NA	0	7409	0	0	0	NA	NA	NA	NA	0	0	0	NA	NA	NA	NA	NA	NA	NA	NA	NA	NA	NA	NA	NA	NA	NA	NA	NA	NA	NA	NA	NA	NA	NA	NA	NA	NA	NA	NA	NA	NA	NA	NA	NA	NA	NA	NA
1.2.7.7	NA	61	7405	NA	NA	NA	0	0	NA	NA	0	NA	NA	0	0	0	0	0	0	0	0	0	0	0	0	0	0	0	0	0	0	0	0	0	0	0	0	0	0	0	0	0	NA	NA	NA	NA	NA	NA	NA
1.2.7.8	Indolepyruvate ferredoxin oxidoreductase.	0	7405	NA	NA	NA	0	0	NA	NA	0	NA	NA	0	0	0	0	0	0	0	0	0	0	15	0	0	0	0	0	0	0	0	0	0	0	0	0	0	0	0	0	0	NA	NA	NA	NA	NA	NA	NA
1.2.7.8	Indolepyruvate ferredoxin oxidoreductase.	0	7406	0	NA	NA	0	NA	NA	NA	0	0	0	NA	0	0	NA	NA	NA	0	NA	NA	NA	NA	NA	NA	NA	NA	NA	NA	NA	NA	NA	NA	NA	NA	NA	NA	NA	NA	NA	NA	31	0	0	0	NA	NA	NA
1.2.7.8	Indolepyruvate ferredoxin oxidoreductase.	7	7409	0	0	0	NA	NA	NA	NA	0	0	0	NA	NA	NA	NA	NA	NA	NA	NA	NA	NA	NA	NA	NA	NA	NA	NA	NA	NA	NA	NA	NA	NA	NA	NA	NA	NA	NA	NA	NA	NA	NA	NA	NA	NA	NA	NA
1.2.98.1	Formaldehyde dismutase.	0	74010	0	0	0	0	1	0	4	NA	NA	NA	NA	NA	NA	NA	NA	NA	NA	NA	NA	NA	NA	NA	NA	NA	NA	NA	NA	NA	NA	NA	NA	NA	NA	NA	NA	NA	NA	NA	NA	NA	NA	NA	NA	NA	NA	NA
1.2.98.1	Formaldehyde dismutase.	0	7405	NA	NA	NA	0	12	NA	NA	0	NA	NA	0	2	0	0	0	0	0	0	0	0	0	0	0	0	0	0	0	0	0	0	90	0	0	1	0	0	0	0	0	NA	NA	NA	NA	NA	NA	NA
1.2.98.1	Formaldehyde dismutase.	0	7407	NA	0	NA	0	NA	NA	NA	0	NA	NA	NA	0	0	0	0	0	NA	NA	NA	NA	NA	NA	NA	NA	NA	NA	NA	NA	NA	NA	NA	NA	NA	NA	NA	NA	NA	NA	NA	NA	NA	NA	NA	0	0	0
1.2.98.1	Formaldehyde dismutase.	0	7408	0	0	0	0	NA	0	263	NA	NA	NA	14	NA	NA	NA	NA	NA	NA	NA	NA	NA	NA	NA	NA	NA	NA	NA	NA	NA	NA	NA	NA	NA	NA	NA	NA	NA	NA	NA	NA	NA	NA	NA	NA	NA	NA	NA
1.2.98.1	Formaldehyde dismutase.	2	7406	0	NA	NA	0	NA	NA	NA	0	1	641	NA	687	0	NA	NA	NA	7	NA	NA	NA	NA	NA	NA	NA	NA	NA	NA	NA	NA	NA	NA	NA	NA	NA	NA	NA	NA	NA	NA	9	7	1	0	NA	NA	NA
1.2.99.2	Transferred entry: 1.2.7.4.	1	7406	0	NA	NA	0	NA	NA	NA	0	1	387	NA	0	0	NA	NA	NA	0	NA	NA	NA	NA	NA	NA	NA	NA	NA	NA	NA	NA	NA	NA	NA	NA	NA	NA	NA	NA	NA	NA	16	1	0	18	NA	NA	NA
1.2.99.2	Transferred entry: 1.2.7.4.	2	7407	NA	0	NA	0	NA	NA	NA	0	NA	NA	NA	0	39	0	0	2	NA	NA	NA	NA	NA	NA	NA	NA	NA	NA	NA	NA	NA	NA	NA	NA	NA	NA	NA	NA	NA	NA	NA	NA	NA	NA	NA	0	0	0
1.2.99.2	Transferred entry: 1.2.7.4.	25	7405	NA	NA	NA	0	0	NA	NA	0	NA	NA	0	0	94	0	0	3	0	0	0	0	0	2	0	0	0	0	0	0	0	0	0	0	0	0	0	0	0	0	3	NA	NA	NA	NA	NA	NA	NA
1.2.99.3	Transferred entry: 1.2.5.2.	0	74010	0	0	0	0	0	10	0	NA	NA	NA	NA	NA	NA	NA	NA	NA	NA	NA	NA	NA	NA	NA	NA	NA	NA	NA	NA	NA	NA	NA	NA	NA	NA	NA	NA	NA	NA	NA	NA	NA	NA	NA	NA	NA	NA	NA
1.2.99.3	Transferred entry: 1.2.5.2.	0	7406	0	NA	NA	0	NA	NA	NA	0	0	0	NA	0	0	NA	NA	NA	0	NA	NA	NA	NA	NA	NA	NA	NA	NA	NA	NA	NA	NA	NA	NA	NA	NA	NA	NA	NA	NA	NA	0	0	0	38	NA	NA	NA
1.2.99.3	Transferred entry: 1.2.5.2.	0	7408	0	0	0	0	NA	60	0	NA	NA	NA	0	NA	NA	NA	NA	NA	NA	NA	NA	NA	NA	NA	NA	NA	NA	NA	NA	NA	NA	NA	NA	NA	NA	NA	NA	NA	NA	NA	NA	NA	NA	NA	NA	NA	NA	NA
1.2.99.4	Transferred entry: 1.2.98.1.	0	74010	0	0	0	0	0	0	4	NA	NA	NA	NA	NA	NA	NA	NA	NA	NA	NA	NA	NA	NA	NA	NA	NA	NA	NA	NA	NA	NA	NA	NA	NA	NA	NA	NA	NA	NA	NA	NA	NA	NA	NA	NA	NA	NA	NA
1.2.99.4	Transferred entry: 1.2.98.1.	0	7405	NA	NA	NA	0	0	NA	NA	0	NA	NA	0	2	0	0	0	0	0	0	0	0	0	1	0	0	0	0	0	0	0	0	90	0	0	0	0	0	0	0	0	NA	NA	NA	NA	NA	NA	NA
1.2.99.4	Transferred entry: 1.2.98.1.	0	7407	NA	0	NA	0	NA	NA	NA	0	NA	NA	NA	0	0	0	0	0	NA	NA	NA	NA	NA	NA	NA	NA	NA	NA	NA	NA	NA	NA	NA	NA	NA	NA	NA	NA	NA	NA	NA	NA	NA	NA	NA	0	0	0
1.2.99.4	Transferred entry: 1.2.98.1.	0	7408	0	0	0	0	NA	0	263	NA	NA	NA	12	NA	NA	NA	NA	NA	NA	NA	NA	NA	NA	NA	NA	NA	NA	NA	NA	NA	NA	NA	NA	NA	NA	NA	NA	NA	NA	NA	NA	NA	NA	NA	NA	NA	NA	NA
1.2.99.4	Transferred entry: 1.2.98.1.	2	7406	0	NA	NA	0	NA	NA	NA	0	1	640	NA	687	0	NA	NA	NA	0	NA	NA	NA	NA	NA	NA	NA	NA	NA	NA	NA	NA	NA	NA	NA	NA	NA	NA	NA	NA	NA	NA	9	6	0	0	NA	NA	NA
1.2.99.5	NA	0	7406	0	NA	NA	0	NA	NA	NA	0	7	382	NA	0	0	NA	NA	NA	0	NA	NA	NA	NA	NA	NA	NA	NA	NA	NA	NA	NA	NA	NA	NA	NA	NA	NA	NA	NA	NA	NA	0	0	0	0	NA	NA	NA
1.2.99.5	NA	0	7409	0	0	0	NA	NA	NA	NA	0	627	0	NA	NA	NA	NA	NA	NA	NA	NA	NA	NA	NA	NA	NA	NA	NA	NA	NA	NA	NA	NA	NA	NA	NA	NA	NA	NA	NA	NA	NA	NA	NA	NA	NA	NA	NA	NA
1.2.99.7	Aldehyde dehydrogenase (FAD-independent).	0	74010	0	0	0	62	0	0	0	NA	NA	NA	NA	NA	NA	NA	NA	NA	NA	NA	NA	NA	NA	NA	NA	NA	NA	NA	NA	NA	NA	NA	NA	NA	NA	NA	NA	NA	NA	NA	NA	NA	NA	NA	NA	NA	NA	NA
1.2.99.7	Aldehyde dehydrogenase (FAD-independent).	0	7406	0	NA	NA	0	NA	NA	NA	0	0	0	NA	0	0	NA	NA	NA	0	NA	NA	NA	NA	NA	NA	NA	NA	NA	NA	NA	NA	NA	NA	NA	NA	NA	NA	NA	NA	NA	NA	14	0	0	0	NA	NA	NA
1.2.99.7	Aldehyde dehydrogenase (FAD-independent).	0	7407	NA	0	NA	106	NA	NA	NA	0	NA	NA	NA	0	0	0	0	0	NA	NA	NA	NA	NA	NA	NA	NA	NA	NA	NA	NA	NA	NA	NA	NA	NA	NA	NA	NA	NA	NA	NA	NA	NA	NA	NA	0	0	0
1.2.99.7	Aldehyde dehydrogenase (FAD-independent).	0	7408	0	0	0	95	NA	0	0	NA	NA	NA	0	NA	NA	NA	NA	NA	NA	NA	NA	NA	NA	NA	NA	NA	NA	NA	NA	NA	NA	NA	NA	NA	NA	NA	NA	NA	NA	NA	NA	NA	NA	NA	NA	NA	NA	NA
1.2.99.7	Aldehyde dehydrogenase (FAD-independent).	0	7409	0	0	0	NA	NA	NA	NA	0	0	0	NA	NA	NA	NA	NA	NA	NA	NA	NA	NA	NA	NA	NA	NA	NA	NA	NA	NA	NA	NA	NA	NA	NA	NA	NA	NA	NA	NA	NA	NA	NA	NA	NA	NA	NA	NA
1.20.1.1	NA	6	7406	0	NA	NA	0	NA	NA	NA	0	0	0	NA	10	0	NA	NA	NA	0	NA	NA	NA	NA	NA	NA	NA	NA	NA	NA	NA	NA	NA	NA	NA	NA	NA	NA	NA	NA	NA	NA	0	0	0	0	NA	NA	NA
1.20.4.-	NA	0	7405	NA	NA	NA	0	0	NA	NA	0	NA	NA	0	0	0	0	3	0	0	0	0	0	0	0	0	0	10	0	0	0	0	0	0	0	0	0	0	0	0	0	0	NA	NA	NA	NA	NA	NA	NA
1.20.4.-	NA	0	7406	4	NA	NA	0	NA	NA	NA	0	0	0	NA	0	0	NA	NA	NA	0	NA	NA	NA	NA	NA	NA	NA	NA	NA	NA	NA	NA	NA	NA	NA	NA	NA	NA	NA	NA	NA	NA	0	0	0	0	NA	NA	NA
1.20.4.-	NA	0	7409	1	0	0	NA	NA	NA	NA	0	0	0	NA	NA	NA	NA	NA	NA	NA	NA	NA	NA	NA	NA	NA	NA	NA	NA	NA	NA	NA	NA	NA	NA	NA	NA	NA	NA	NA	NA	NA	NA	NA	NA	NA	NA	NA	NA
1.20.4.-	NA	33	7408	287	0	0	0	NA	5	0	NA	NA	NA	0	NA	NA	NA	NA	NA	NA	NA	NA	NA	NA	NA	NA	NA	NA	NA	NA	NA	NA	NA	NA	NA	NA	NA	NA	NA	NA	NA	NA	NA	NA	NA	NA	NA	NA	NA
1.20.4.-	NA	113	74010	808	0	0	0	0	0	0	NA	NA	NA	NA	NA	NA	NA	NA	NA	NA	NA	NA	NA	NA	NA	NA	NA	NA	NA	NA	NA	NA	NA	NA	NA	NA	NA	NA	NA	NA	NA	NA	NA	NA	NA	NA	NA	NA	NA
1.20.4.1	Arsenate reductase (glutaredoxin).	0	7407	NA	0	NA	203	NA	NA	NA	0	NA	NA	NA	15	0	0	2	15	NA	NA	NA	NA	NA	NA	NA	NA	NA	NA	NA	NA	NA	NA	NA	NA	NA	NA	NA	NA	NA	NA	NA	NA	NA	NA	NA	0	44	0
1.20.4.1	Arsenate reductase (glutaredoxin).	2	74010	802	0	0	215	4	5	4	NA	NA	NA	NA	NA	NA	NA	NA	NA	NA	NA	NA	NA	NA	NA	NA	NA	NA	NA	NA	NA	NA	NA	NA	NA	NA	NA	NA	NA	NA	NA	NA	NA	NA	NA	NA	NA	NA	NA
1.20.4.1	Arsenate reductase (glutaredoxin).	5	7408	224	0	0	346	NA	21	233	NA	NA	NA	25	NA	NA	NA	NA	NA	NA	NA	NA	NA	NA	NA	NA	NA	NA	NA	NA	NA	NA	NA	NA	NA	NA	NA	NA	NA	NA	NA	NA	NA	NA	NA	NA	NA	NA	NA
1.20.4.1	Arsenate reductase (glutaredoxin).	6	7409	4	0	0	NA	NA	NA	NA	0	982	1	NA	NA	NA	NA	NA	NA	NA	NA	NA	NA	NA	NA	NA	NA	NA	NA	NA	NA	NA	NA	NA	NA	NA	NA	NA	NA	NA	NA	NA	NA	NA	NA	NA	NA	NA	NA
1.20.4.1	Arsenate reductase (glutaredoxin).	16	7406	1	NA	NA	0	NA	NA	NA	0	0	754	NA	498	0	NA	NA	NA	87	NA	NA	NA	NA	NA	NA	NA	NA	NA	NA	NA	NA	NA	NA	NA	NA	NA	NA	NA	NA	NA	NA	15	1	0	1	NA	NA	NA
1.20.4.1	Arsenate reductase (glutaredoxin).	35	7405	NA	NA	NA	0	24	NA	NA	0	NA	NA	17	1	0	0	10	1	3	0	0	0	0	2	0	12	10	0	0	0	0	0	223	0	0	0	0	0	11	0	0	NA	NA	NA	NA	NA	NA	NA
1.20.4.4	Arsenate reductase (thioredoxin).	0	7405	NA	NA	NA	0	0	NA	NA	0	NA	NA	0	0	0	0	3	0	0	0	0	0	0	0	0	0	0	0	0	0	0	0	0	0	0	0	0	0	0	0	0	NA	NA	NA	NA	NA	NA	NA
1.20.4.4	Arsenate reductase (thioredoxin).	0	7406	4	NA	NA	0	NA	NA	NA	0	0	0	NA	0	0	NA	NA	NA	0	NA	NA	NA	NA	NA	NA	NA	NA	NA	NA	NA	NA	NA	NA	NA	NA	NA	NA	NA	NA	NA	NA	0	0	0	0	NA	NA	NA
1.20.4.4	Arsenate reductase (thioredoxin).	0	7409	1	0	0	NA	NA	NA	NA	0	0	0	NA	NA	NA	NA	NA	NA	NA	NA	NA	NA	NA	NA	NA	NA	NA	NA	NA	NA	NA	NA	NA	NA	NA	NA	NA	NA	NA	NA	NA	NA	NA	NA	NA	NA	NA	NA
1.20.4.4	Arsenate reductase (thioredoxin).	33	7408	287	0	0	0	NA	5	0	NA	NA	NA	0	NA	NA	NA	NA	NA	NA	NA	NA	NA	NA	NA	NA	NA	NA	NA	NA	NA	NA	NA	NA	NA	NA	NA	NA	NA	NA	NA	NA	NA	NA	NA	NA	NA	NA	NA
1.20.4.4	Arsenate reductase (thioredoxin).	113	74010	808	0	0	0	0	0	0	NA	NA	NA	NA	NA	NA	NA	NA	NA	NA	NA	NA	NA	NA	NA	NA	NA	NA	NA	NA	NA	NA	NA	NA	NA	NA	NA	NA	NA	NA	NA	NA	NA	NA	NA	NA	NA	NA	NA
1.20.9.1	NA	0	74010	0	0	0	0	0	0	0	NA	NA	NA	NA	NA	NA	NA	NA	NA	NA	NA	NA	NA	NA	NA	NA	NA	NA	NA	NA	NA	NA	NA	NA	NA	NA	NA	NA	NA	NA	NA	NA	NA	NA	NA	NA	NA	NA	NA
1.21.-.-	NA	0	74010	0	0	0	0	0	0	0	NA	NA	NA	NA	NA	NA	NA	NA	NA	NA	NA	NA	NA	NA	NA	NA	NA	NA	NA	NA	NA	NA	NA	NA	NA	NA	NA	NA	NA	NA	NA	NA	NA	NA	NA	NA	NA	NA	NA
1.21.-.-	NA	0	7405	NA	NA	NA	0	0	NA	NA	0	NA	NA	0	0	0	0	0	0	0	0	0	0	0	0	0	0	21	0	0	0	0	0	0	0	0	0	0	0	0	0	0	NA	NA	NA	NA	NA	NA	NA
1.21.4.1	NA	0	7405	NA	NA	NA	0	0	NA	NA	0	NA	NA	0	0	0	0	0	0	0	0	0	0	24	0	0	0	0	0	0	141	4	0	0	0	0	0	0	0	0	0	0	NA	NA	NA	NA	NA	NA	NA
1.21.4.2	Glycine reductase.	0	74010	0	0	0	700	0	0	0	NA	NA	NA	NA	NA	NA	NA	NA	NA	NA	NA	NA	NA	NA	NA	NA	NA	NA	NA	NA	NA	NA	NA	NA	NA	NA	NA	NA	NA	NA	NA	NA	NA	NA	NA	NA	NA	NA	NA
1.21.4.2	Glycine reductase.	0	7408	0	0	0	1203	NA	0	0	NA	NA	NA	0	NA	NA	NA	NA	NA	NA	NA	NA	NA	NA	NA	NA	NA	NA	NA	NA	NA	NA	NA	NA	NA	NA	NA	NA	NA	NA	NA	NA	NA	NA	NA	NA	NA	NA	NA
1.21.4.2	Glycine reductase.	1	7406	0	NA	NA	0	NA	NA	NA	0	0	0	NA	0	0	NA	NA	NA	0	NA	NA	NA	NA	NA	NA	NA	NA	NA	NA	NA	NA	NA	NA	NA	NA	NA	NA	NA	NA	NA	NA	0	0	0	0	NA	NA	NA
1.21.4.2	Glycine reductase.	14	7405	NA	NA	NA	1	0	NA	NA	0	NA	NA	0	0	0	0	0	0	0	0	0	0	0	0	0	0	0	0	0	69	1	197	0	0	69	0	0	0	0	0	0	NA	NA	NA	NA	NA	NA	NA
1.21.4.2	Glycine reductase.	66	7407	NA	0	NA	252	NA	NA	NA	0	NA	NA	NA	0	0	0	0	0	NA	NA	NA	NA	NA	NA	NA	NA	NA	NA	NA	NA	NA	NA	NA	NA	NA	NA	NA	NA	NA	NA	NA	NA	NA	NA	NA	0	0	0
1.21.4.3	NA	3	7405	NA	NA	NA	0	0	NA	NA	0	NA	NA	0	0	0	0	0	0	0	0	0	0	0	0	0	0	0	0	0	0	0	101	0	0	0	0	0	0	0	0	0	NA	NA	NA	NA	NA	NA	NA
1.21.4.3	NA	10	7407	NA	0	NA	0	NA	NA	NA	0	NA	NA	NA	0	0	0	0	0	NA	NA	NA	NA	NA	NA	NA	NA	NA	NA	NA	NA	NA	NA	NA	NA	NA	NA	NA	NA	NA	NA	NA	NA	NA	NA	NA	0	0	0
1.21.4.4	NA	3	7405	NA	NA	NA	0	0	NA	NA	0	NA	NA	0	0	0	0	0	0	0	0	0	0	0	0	0	0	0	0	0	0	0	101	0	0	0	0	0	0	0	0	0	NA	NA	NA	NA	NA	NA	NA
1.21.4.4	NA	10	7407	NA	0	NA	0	NA	NA	NA	0	NA	NA	NA	0	0	0	0	0	NA	NA	NA	NA	NA	NA	NA	NA	NA	NA	NA	NA	NA	NA	NA	NA	NA	NA	NA	NA	NA	NA	NA	NA	NA	NA	NA	0	0	0
1.21.98.-	NA	0	74010	0	0	0	0	0	13	0	NA	NA	NA	NA	NA	NA	NA	NA	NA	NA	NA	NA	NA	NA	NA	NA	NA	NA	NA	NA	NA	NA	NA	NA	NA	NA	NA	NA	NA	NA	NA	NA	NA	NA	NA	NA	NA	NA	NA
1.21.98.-	NA	0	7408	0	0	0	0	NA	38	0	NA	NA	NA	0	NA	NA	NA	NA	NA	NA	NA	NA	NA	NA	NA	NA	NA	NA	NA	NA	NA	NA	NA	NA	NA	NA	NA	NA	NA	NA	NA	NA	NA	NA	NA	NA	NA	NA	NA
1.21.98.4	PqqA peptide cyclase.	0	7406	0	NA	NA	0	NA	NA	NA	0	0	0	NA	682	0	NA	NA	NA	0	NA	NA	NA	NA	NA	NA	NA	NA	NA	NA	NA	NA	NA	NA	NA	NA	NA	NA	NA	NA	NA	NA	16	0	0	1	NA	NA	NA
1.21.98.4	PqqA peptide cyclase.	0	7407	NA	0	NA	0	NA	NA	NA	0	NA	NA	NA	14	0	0	0	0	NA	NA	NA	NA	NA	NA	NA	NA	NA	NA	NA	NA	NA	NA	NA	NA	NA	NA	NA	NA	NA	NA	NA	NA	NA	NA	NA	0	0	0
1.21.98.4	PqqA peptide cyclase.	1	7405	NA	NA	NA	0	0	NA	NA	0	NA	NA	0	0	0	0	0	0	0	0	0	0	0	0	0	0	0	0	0	0	0	0	120	0	0	0	0	0	0	0	0	NA	NA	NA	NA	NA	NA	NA
1.3.-.-	NA	3	7407	NA	3	NA	247	NA	NA	NA	369	NA	NA	NA	39	395	0	1	39	NA	NA	NA	NA	NA	NA	NA	NA	NA	NA	NA	NA	NA	NA	NA	NA	NA	NA	NA	NA	NA	NA	NA	NA	NA	NA	NA	179	12	2
1.3.-.-	NA	4	74010	1517	3	34	1633	7	12	18	NA	NA	NA	NA	NA	NA	NA	NA	NA	NA	NA	NA	NA	NA	NA	NA	NA	NA	NA	NA	NA	NA	NA	NA	NA	NA	NA	NA	NA	NA	NA	NA	NA	NA	NA	NA	NA	NA	NA
1.3.-.-	NA	9	7406	5	NA	NA	4	NA	NA	NA	5	4	2453	NA	1427	1	NA	NA	NA	8	NA	NA	NA	NA	NA	NA	NA	NA	NA	NA	NA	NA	NA	NA	NA	NA	NA	NA	NA	NA	NA	NA	6	15	0	0	NA	NA	NA
1.3.-.-	NA	18	7409	4	0	2	NA	NA	NA	NA	31	3240	6	NA	NA	NA	NA	NA	NA	NA	NA	NA	NA	NA	NA	NA	NA	NA	NA	NA	NA	NA	NA	NA	NA	NA	NA	NA	NA	NA	NA	NA	NA	NA	NA	NA	NA	NA	NA
1.3.-.-	NA	58	7405	NA	NA	NA	3	64	NA	NA	831	NA	NA	0	0	185	0	2	9	14	0	113	0	12	0	894	33	10	0	0	11	1	51	272	0	75	0	8	0	7	0	5	NA	NA	NA	NA	NA	NA	NA
1.3.-.-	NA	58	7408	406	0	52	2778	NA	46	633	NA	NA	NA	52	NA	NA	NA	NA	NA	NA	NA	NA	NA	NA	NA	NA	NA	NA	NA	NA	NA	NA	NA	NA	NA	NA	NA	NA	NA	NA	NA	NA	NA	NA	NA	NA	NA	NA	NA
1.3.1.-	NA	4	74010	4605	7	61	1099	7	55	16	NA	NA	NA	NA	NA	NA	NA	NA	NA	NA	NA	NA	NA	NA	NA	NA	NA	NA	NA	NA	NA	NA	NA	NA	NA	NA	NA	NA	NA	NA	NA	NA	NA	NA	NA	NA	NA	NA	NA
1.3.1.-	NA	20	7407	NA	15	NA	1115	NA	NA	NA	483	NA	NA	NA	71	248	0	5	11	NA	NA	NA	NA	NA	NA	NA	NA	NA	NA	NA	NA	NA	NA	NA	NA	NA	NA	NA	NA	NA	NA	NA	NA	NA	NA	NA	90	116	0
1.3.1.-	NA	24	7409	12	3	2	NA	NA	NA	NA	17	5133	9	NA	NA	NA	NA	NA	NA	NA	NA	NA	NA	NA	NA	NA	NA	NA	NA	NA	NA	NA	NA	NA	NA	NA	NA	NA	NA	NA	NA	NA	NA	NA	NA	NA	NA	NA	NA
1.3.1.-	NA	29	7405	NA	NA	NA	1	27	NA	NA	1186	NA	NA	28	7	152	0	17	5	1	0	180	1	14	2	0	64	22	0	0	62	0	0	692	1	97	0	6	1	3	0	7	NA	NA	NA	NA	NA	NA	NA
1.3.1.-	NA	49	7408	1476	9	115	1719	NA	208	459	NA	NA	NA	53	NA	NA	NA	NA	NA	NA	NA	NA	NA	NA	NA	NA	NA	NA	NA	NA	NA	NA	NA	NA	NA	NA	NA	NA	NA	NA	NA	NA	NA	NA	NA	NA	NA	NA	NA
1.3.1.-	NA	52	7406	15	NA	NA	4	NA	NA	NA	8	1	3739	NA	2952	1	NA	NA	NA	41	NA	NA	NA	NA	NA	NA	NA	NA	NA	NA	NA	NA	NA	NA	NA	NA	NA	NA	NA	NA	NA	NA	66	2	1	164	NA	NA	NA
1.3.1.1	Dihydrouracil dehydrogenase (NAD(+)).	0	7405	NA	NA	NA	0	0	NA	NA	0	NA	NA	0	0	0	0	0	0	0	0	0	0	0	0	0	13	0	0	0	0	0	0	0	0	0	0	0	0	0	0	0	NA	NA	NA	NA	NA	NA	NA
1.3.1.1	Dihydrouracil dehydrogenase (NAD(+)).	0	7407	NA	11	NA	0	NA	NA	NA	0	NA	NA	NA	0	0	0	0	0	NA	NA	NA	NA	NA	NA	NA	NA	NA	NA	NA	NA	NA	NA	NA	NA	NA	NA	NA	NA	NA	NA	NA	NA	NA	NA	NA	0	0	0
1.3.1.1	Dihydrouracil dehydrogenase (NAD(+)).	1	7406	0	NA	NA	0	NA	NA	NA	0	16	1445	NA	0	0	NA	NA	NA	0	NA	NA	NA	NA	NA	NA	NA	NA	NA	NA	NA	NA	NA	NA	NA	NA	NA	NA	NA	NA	NA	NA	0	3	1	5	NA	NA	NA
1.3.1.1	Dihydrouracil dehydrogenase (NAD(+)).	1	7409	0	0	0	NA	NA	NA	NA	0	1834	8	NA	NA	NA	NA	NA	NA	NA	NA	NA	NA	NA	NA	NA	NA	NA	NA	NA	NA	NA	NA	NA	NA	NA	NA	NA	NA	NA	NA	NA	NA	NA	NA	NA	NA	NA	NA
1.3.1.1	Dihydrouracil dehydrogenase (NAD(+)).	11	74010	0	2	0	0	0	0	0	NA	NA	NA	NA	NA	NA	NA	NA	NA	NA	NA	NA	NA	NA	NA	NA	NA	NA	NA	NA	NA	NA	NA	NA	NA	NA	NA	NA	NA	NA	NA	NA	NA	NA	NA	NA	NA	NA	NA
1.3.1.1	Dihydrouracil dehydrogenase (NAD(+)).	30	7408	0	3	0	0	NA	4	0	NA	NA	NA	0	NA	NA	NA	NA	NA	NA	NA	NA	NA	NA	NA	NA	NA	NA	NA	NA	NA	NA	NA	NA	NA	NA	NA	NA	NA	NA	NA	NA	NA	NA	NA	NA	NA	NA	NA
1.3.1.10	Enoyl-[acyl-carrier-protein] reductase (NADPH. Si-specific).	0	74010	1332	0	0	0	7	0	0	NA	NA	NA	NA	NA	NA	NA	NA	NA	NA	NA	NA	NA	NA	NA	NA	NA	NA	NA	NA	NA	NA	NA	NA	NA	NA	NA	NA	NA	NA	NA	NA	NA	NA	NA	NA	NA	NA	NA
1.3.1.10	Enoyl-[acyl-carrier-protein] reductase (NADPH. Si-specific).	0	7405	NA	NA	NA	0	0	NA	NA	0	NA	NA	0	1	0	0	5	0	0	0	0	0	0	0	0	0	0	0	0	0	0	0	0	0	0	0	0	0	0	0	0	NA	NA	NA	NA	NA	NA	NA
1.3.1.10	Enoyl-[acyl-carrier-protein] reductase (NADPH. Si-specific).	0	7406	4	NA	NA	0	NA	NA	NA	0	0	0	NA	530	0	NA	NA	NA	0	NA	NA	NA	NA	NA	NA	NA	NA	NA	NA	NA	NA	NA	NA	NA	NA	NA	NA	NA	NA	NA	NA	13	0	0	0	NA	NA	NA
1.3.1.10	Enoyl-[acyl-carrier-protein] reductase (NADPH. Si-specific).	0	7407	NA	0	NA	0	NA	NA	NA	0	NA	NA	NA	25	0	0	0	0	NA	NA	NA	NA	NA	NA	NA	NA	NA	NA	NA	NA	NA	NA	NA	NA	NA	NA	NA	NA	NA	NA	NA	NA	NA	NA	NA	0	0	23
1.3.1.10	Enoyl-[acyl-carrier-protein] reductase (NADPH. Si-specific).	0	7409	5	0	0	NA	NA	NA	NA	0	0	0	NA	NA	NA	NA	NA	NA	NA	NA	NA	NA	NA	NA	NA	NA	NA	NA	NA	NA	NA	NA	NA	NA	NA	NA	NA	NA	NA	NA	NA	NA	NA	NA	NA	NA	NA	NA
1.3.1.10	Enoyl-[acyl-carrier-protein] reductase (NADPH. Si-specific).	19	7408	374	0	0	0	NA	0	0	NA	NA	NA	0	NA	NA	NA	NA	NA	NA	NA	NA	NA	NA	NA	NA	NA	NA	NA	NA	NA	NA	NA	NA	NA	NA	NA	NA	NA	NA	NA	NA	NA	NA	NA	NA	NA	NA	NA
1.3.1.103	2-haloacrylate reductase.	0	74010	0	0	0	0	0	4	0	NA	NA	NA	NA	NA	NA	NA	NA	NA	NA	NA	NA	NA	NA	NA	NA	NA	NA	NA	NA	NA	NA	NA	NA	NA	NA	NA	NA	NA	NA	NA	NA	NA	NA	NA	NA	NA	NA	NA
1.3.1.103	2-haloacrylate reductase.	0	7405	NA	NA	NA	0	0	NA	NA	0	NA	NA	0	0	0	0	0	0	0	0	0	0	0	0	0	0	0	0	0	0	0	0	115	0	0	0	0	0	0	0	0	NA	NA	NA	NA	NA	NA	NA
1.3.1.103	2-haloacrylate reductase.	0	7407	NA	0	NA	0	NA	NA	NA	0	NA	NA	NA	17	0	0	0	0	NA	NA	NA	NA	NA	NA	NA	NA	NA	NA	NA	NA	NA	NA	NA	NA	NA	NA	NA	NA	NA	NA	NA	NA	NA	NA	NA	0	0	0
1.3.1.103	2-haloacrylate reductase.	0	7408	0	0	0	0	NA	40	0	NA	NA	NA	0	NA	NA	NA	NA	NA	NA	NA	NA	NA	NA	NA	NA	NA	NA	NA	NA	NA	NA	NA	NA	NA	NA	NA	NA	NA	NA	NA	NA	NA	NA	NA	NA	NA	NA	NA
1.3.1.103	2-haloacrylate reductase.	5	7406	0	NA	NA	0	NA	NA	NA	0	0	0	NA	691	0	NA	NA	NA	0	NA	NA	NA	NA	NA	NA	NA	NA	NA	NA	NA	NA	NA	NA	NA	NA	NA	NA	NA	NA	NA	NA	0	0	0	4	NA	NA	NA
1.3.1.106	Cobalt-precorrin-6A reductase.	0	7407	NA	0	NA	0	NA	NA	NA	0	NA	NA	NA	13	0	0	0	0	NA	NA	NA	NA	NA	NA	NA	NA	NA	NA	NA	NA	NA	NA	NA	NA	NA	NA	NA	NA	NA	NA	NA	NA	NA	NA	NA	0	0	0
1.3.1.106	Cobalt-precorrin-6A reductase.	23	7405	NA	NA	NA	0	0	NA	NA	0	NA	NA	0	1	0	0	0	0	0	0	0	0	0	0	0	6	8	0	0	0	0	0	61	0	0	0	0	0	0	0	0	NA	NA	NA	NA	NA	NA	NA
1.3.1.106	Cobalt-precorrin-6A reductase.	47	7406	0	NA	NA	0	NA	NA	NA	0	0	0	NA	0	0	NA	NA	NA	0	NA	NA	NA	NA	NA	NA	NA	NA	NA	NA	NA	NA	NA	NA	NA	NA	NA	NA	NA	NA	NA	NA	0	0	0	3	NA	NA	NA
1.3.1.108	Caffeoyl-CoA reductase.	0	74010	0	0	0	0	0	13	0	NA	NA	NA	NA	NA	NA	NA	NA	NA	NA	NA	NA	NA	NA	NA	NA	NA	NA	NA	NA	NA	NA	NA	NA	NA	NA	NA	NA	NA	NA	NA	NA	NA	NA	NA	NA	NA	NA	NA
1.3.1.108	Caffeoyl-CoA reductase.	0	7408	0	0	0	0	NA	34	0	NA	NA	NA	0	NA	NA	NA	NA	NA	NA	NA	NA	NA	NA	NA	NA	NA	NA	NA	NA	NA	NA	NA	NA	NA	NA	NA	NA	NA	NA	NA	NA	NA	NA	NA	NA	NA	NA	NA
1.3.1.108	Caffeoyl-CoA reductase.	2	7409	0	0	0	NA	NA	NA	NA	0	1320	1	NA	NA	NA	NA	NA	NA	NA	NA	NA	NA	NA	NA	NA	NA	NA	NA	NA	NA	NA	NA	NA	NA	NA	NA	NA	NA	NA	NA	NA	NA	NA	NA	NA	NA	NA	NA
1.3.1.108	Caffeoyl-CoA reductase.	3	7406	0	NA	NA	0	NA	NA	NA	0	1	987	NA	0	0	NA	NA	NA	0	NA	NA	NA	NA	NA	NA	NA	NA	NA	NA	NA	NA	NA	NA	NA	NA	NA	NA	NA	NA	NA	NA	0	0	0	0	NA	NA	NA
1.3.1.12	Prephenate dehydrogenase.	0	7407	NA	7	NA	537	NA	NA	NA	491	NA	NA	NA	28	115	0	3	8	NA	NA	NA	NA	NA	NA	NA	NA	NA	NA	NA	NA	NA	NA	NA	NA	NA	NA	NA	NA	NA	NA	NA	NA	NA	NA	NA	0	0	3
1.3.1.12	Prephenate dehydrogenase.	2	74010	1473	1	50	760	0	8	14	NA	NA	NA	NA	NA	NA	NA	NA	NA	NA	NA	NA	NA	NA	NA	NA	NA	NA	NA	NA	NA	NA	NA	NA	NA	NA	NA	NA	NA	NA	NA	NA	NA	NA	NA	NA	NA	NA	NA
1.3.1.12	Prephenate dehydrogenase.	2	7408	408	5	75	1285	NA	26	298	NA	NA	NA	21	NA	NA	NA	NA	NA	NA	NA	NA	NA	NA	NA	NA	NA	NA	NA	NA	NA	NA	NA	NA	NA	NA	NA	NA	NA	NA	NA	NA	NA	NA	NA	NA	NA	NA	NA
1.3.1.12	Prephenate dehydrogenase.	2	7409	6	3	0	NA	NA	NA	NA	22	811	1	NA	NA	NA	NA	NA	NA	NA	NA	NA	NA	NA	NA	NA	NA	NA	NA	NA	NA	NA	NA	NA	NA	NA	NA	NA	NA	NA	NA	NA	NA	NA	NA	NA	NA	NA	NA
1.3.1.12	Prephenate dehydrogenase.	4	7406	3	NA	NA	44	NA	NA	NA	7	2	662	NA	676	0	NA	NA	NA	0	NA	NA	NA	NA	NA	NA	NA	NA	NA	NA	NA	NA	NA	NA	NA	NA	NA	NA	NA	NA	NA	NA	36	2	0	3	NA	NA	NA
1.3.1.12	Prephenate dehydrogenase.	77	7405	NA	NA	NA	1	29	NA	NA	1053	NA	NA	0	0	31	0	0	2	0	103	0	0	13	0	956	0	0	0	0	22	0	0	117	2	0	0	0	0	0	0	0	NA	NA	NA	NA	NA	NA	NA
1.3.1.13	NA	0	74010	0	0	0	0	0	8	0	NA	NA	NA	NA	NA	NA	NA	NA	NA	NA	NA	NA	NA	NA	NA	NA	NA	NA	NA	NA	NA	NA	NA	NA	NA	NA	NA	NA	NA	NA	NA	NA	NA	NA	NA	NA	NA	NA	NA
1.3.1.13	NA	2	7408	0	0	0	0	NA	26	0	NA	NA	NA	0	NA	NA	NA	NA	NA	NA	NA	NA	NA	NA	NA	NA	NA	NA	NA	NA	NA	NA	NA	NA	NA	NA	NA	NA	NA	NA	NA	NA	NA	NA	NA	NA	NA	NA	NA
1.3.1.14	Dihydroorotate dehydrogenase (NAD(+)).	0	74010	0	8	0	13	0	7	2	NA	NA	NA	NA	NA	NA	NA	NA	NA	NA	NA	NA	NA	NA	NA	NA	NA	NA	NA	NA	NA	NA	NA	NA	NA	NA	NA	NA	NA	NA	NA	NA	NA	NA	NA	NA	NA	NA	NA
1.3.1.14	Dihydroorotate dehydrogenase (NAD(+)).	0	7406	0	NA	NA	1	NA	NA	NA	0	0	0	NA	0	0	NA	NA	NA	0	NA	NA	NA	NA	NA	NA	NA	NA	NA	NA	NA	NA	NA	NA	NA	NA	NA	NA	NA	NA	NA	NA	0	0	0	0	NA	NA	NA
1.3.1.14	Dihydroorotate dehydrogenase (NAD(+)).	0	7407	NA	3	NA	207	NA	NA	NA	0	NA	NA	NA	0	85	0	0	24	NA	NA	NA	NA	NA	NA	NA	NA	NA	NA	NA	NA	NA	NA	NA	NA	NA	NA	NA	NA	NA	NA	NA	NA	NA	NA	NA	0	0	0
1.3.1.14	Dihydroorotate dehydrogenase (NAD(+)).	1	7409	0	0	0	NA	NA	NA	NA	0	0	0	NA	NA	NA	NA	NA	NA	NA	NA	NA	NA	NA	NA	NA	NA	NA	NA	NA	NA	NA	NA	NA	NA	NA	NA	NA	NA	NA	NA	NA	NA	NA	NA	NA	NA	NA	NA
1.3.1.14	Dihydroorotate dehydrogenase (NAD(+)).	38	7405	NA	NA	NA	1	0	NA	NA	0	NA	NA	0	0	44	0	0	7	0	0	0	0	0	0	0	0	10	0	0	0	0	0	0	0	0	0	0	0	0	0	2	NA	NA	NA	NA	NA	NA	NA
1.3.1.14	Dihydroorotate dehydrogenase (NAD(+)).	56	7408	0	0	0	29	NA	32	114	NA	NA	NA	0	NA	NA	NA	NA	NA	NA	NA	NA	NA	NA	NA	NA	NA	NA	NA	NA	NA	NA	NA	NA	NA	NA	NA	NA	NA	NA	NA	NA	NA	NA	NA	NA	NA	NA	NA
1.3.1.2	Dihydropyrimidine dehydrogenase (NADP(+)).	0	7405	NA	NA	NA	0	0	NA	NA	0	NA	NA	0	0	0	0	0	0	0	0	0	0	0	0	0	6	0	0	0	0	0	0	0	0	0	0	0	0	0	0	0	NA	NA	NA	NA	NA	NA	NA
1.3.1.2	Dihydropyrimidine dehydrogenase (NADP(+)).	0	7409	0	0	0	NA	NA	NA	NA	0	1834	8	NA	NA	NA	NA	NA	NA	NA	NA	NA	NA	NA	NA	NA	NA	NA	NA	NA	NA	NA	NA	NA	NA	NA	NA	NA	NA	NA	NA	NA	NA	NA	NA	NA	NA	NA	NA
1.3.1.2	Dihydropyrimidine dehydrogenase (NADP(+)).	1	7406	0	NA	NA	0	NA	NA	NA	0	13	1441	NA	0	0	NA	NA	NA	0	NA	NA	NA	NA	NA	NA	NA	NA	NA	NA	NA	NA	NA	NA	NA	NA	NA	NA	NA	NA	NA	NA	0	3	0	0	NA	NA	NA
1.3.1.20	Trans-1.2-dihydrobenzene-1.2-diol dehydrogenase.	0	74010	0	0	0	1297	3	0	0	NA	NA	NA	NA	NA	NA	NA	NA	NA	NA	NA	NA	NA	NA	NA	NA	NA	NA	NA	NA	NA	NA	NA	NA	NA	NA	NA	NA	NA	NA	NA	NA	NA	NA	NA	NA	NA	NA	NA
1.3.1.20	Trans-1.2-dihydrobenzene-1.2-diol dehydrogenase.	0	7405	NA	NA	NA	1	21	NA	NA	0	NA	NA	0	0	0	0	0	0	0	0	0	0	0	0	1158	0	0	0	0	0	0	0	0	0	0	0	0	0	1	0	0	NA	NA	NA	NA	NA	NA	NA
1.3.1.20	Trans-1.2-dihydrobenzene-1.2-diol dehydrogenase.	0	7406	0	NA	NA	80	NA	NA	NA	0	0	0	NA	0	0	NA	NA	NA	0	NA	NA	NA	NA	NA	NA	NA	NA	NA	NA	NA	NA	NA	NA	NA	NA	NA	NA	NA	NA	NA	NA	0	0	0	0	NA	NA	NA
1.3.1.20	Trans-1.2-dihydrobenzene-1.2-diol dehydrogenase.	0	7407	NA	0	NA	291	NA	NA	NA	0	NA	NA	NA	0	0	0	0	0	NA	NA	NA	NA	NA	NA	NA	NA	NA	NA	NA	NA	NA	NA	NA	NA	NA	NA	NA	NA	NA	NA	NA	NA	NA	NA	NA	0	0	0
1.3.1.20	Trans-1.2-dihydrobenzene-1.2-diol dehydrogenase.	0	7409	0	0	0	NA	NA	NA	NA	0	0	0	NA	NA	NA	NA	NA	NA	NA	NA	NA	NA	NA	NA	NA	NA	NA	NA	NA	NA	NA	NA	NA	NA	NA	NA	NA	NA	NA	NA	NA	NA	NA	NA	NA	NA	NA	NA
1.3.1.20	Trans-1.2-dihydrobenzene-1.2-diol dehydrogenase.	39	7408	0	0	0	2127	NA	0	188	NA	NA	NA	1	NA	NA	NA	NA	NA	NA	NA	NA	NA	NA	NA	NA	NA	NA	NA	NA	NA	NA	NA	NA	NA	NA	NA	NA	NA	NA	NA	NA	NA	NA	NA	NA	NA	NA	NA
1.3.1.25	1.6-dihydroxycyclohexa-2.4-diene-1-carboxylate dehydrogenase.	0	7405	NA	NA	NA	0	0	NA	NA	0	NA	NA	0	0	0	0	0	0	0	0	0	0	0	0	0	0	0	0	0	0	0	0	74	0	0	0	0	0	0	0	0	NA	NA	NA	NA	NA	NA	NA
1.3.1.25	1.6-dihydroxycyclohexa-2.4-diene-1-carboxylate dehydrogenase.	0	7406	0	NA	NA	0	NA	NA	NA	0	0	0	NA	598	0	NA	NA	NA	0	NA	NA	NA	NA	NA	NA	NA	NA	NA	NA	NA	NA	NA	NA	NA	NA	NA	NA	NA	NA	NA	NA	21	0	0	4	NA	NA	NA
1.3.1.25	1.6-dihydroxycyclohexa-2.4-diene-1-carboxylate dehydrogenase.	0	7407	NA	0	NA	0	NA	NA	NA	0	NA	NA	NA	6	0	0	0	0	NA	NA	NA	NA	NA	NA	NA	NA	NA	NA	NA	NA	NA	NA	NA	NA	NA	NA	NA	NA	NA	NA	NA	NA	NA	NA	NA	0	0	0
1.3.1.26	Transferred entry: 1.17.1.8.	0	7405	NA	NA	NA	0	0	NA	NA	0	NA	NA	0	1	0	0	0	0	0	0	0	0	0	0	0	6	0	0	0	0	0	0	124	0	0	0	0	0	0	0	0	NA	NA	NA	NA	NA	NA	NA
1.3.1.26	Transferred entry: 1.17.1.8.	0	7406	0	NA	NA	0	NA	NA	NA	0	0	0	NA	475	0	NA	NA	NA	0	NA	NA	NA	NA	NA	NA	NA	NA	NA	NA	NA	NA	NA	NA	NA	NA	NA	NA	NA	NA	NA	NA	0	0	0	0	NA	NA	NA
1.3.1.26	Transferred entry: 1.17.1.8.	0	7407	NA	0	NA	0	NA	NA	NA	0	NA	NA	NA	21	0	0	0	0	NA	NA	NA	NA	NA	NA	NA	NA	NA	NA	NA	NA	NA	NA	NA	NA	NA	NA	NA	NA	NA	NA	NA	NA	NA	NA	NA	0	0	0
1.3.1.26	Transferred entry: 1.17.1.8.	0	7408	0	0	0	0	NA	0	0	NA	NA	NA	0	NA	NA	NA	NA	NA	NA	NA	NA	NA	NA	NA	NA	NA	NA	NA	NA	NA	NA	NA	NA	NA	NA	NA	NA	NA	NA	NA	NA	NA	NA	NA	NA	NA	NA	NA
1.3.1.26	Transferred entry: 1.17.1.8.	6	7409	0	0	0	NA	NA	NA	NA	0	1	0	NA	NA	NA	NA	NA	NA	NA	NA	NA	NA	NA	NA	NA	NA	NA	NA	NA	NA	NA	NA	NA	NA	NA	NA	NA	NA	NA	NA	NA	NA	NA	NA	NA	NA	NA	NA
1.3.1.28	2.3-dihydro-2.3-dihydroxybenzoate dehydrogenase.	0	74010	0	0	0	0	0	5	0	NA	NA	NA	NA	NA	NA	NA	NA	NA	NA	NA	NA	NA	NA	NA	NA	NA	NA	NA	NA	NA	NA	NA	NA	NA	NA	NA	NA	NA	NA	NA	NA	NA	NA	NA	NA	NA	NA	NA
1.3.1.28	2.3-dihydro-2.3-dihydroxybenzoate dehydrogenase.	0	7406	0	NA	NA	0	NA	NA	NA	0	0	588	NA	874	0	NA	NA	NA	6	NA	NA	NA	NA	NA	NA	NA	NA	NA	NA	NA	NA	NA	NA	NA	NA	NA	NA	NA	NA	NA	NA	9	0	0	27	NA	NA	NA
1.3.1.28	2.3-dihydro-2.3-dihydroxybenzoate dehydrogenase.	0	7407	NA	0	NA	0	NA	NA	NA	0	NA	NA	NA	31	0	0	0	0	NA	NA	NA	NA	NA	NA	NA	NA	NA	NA	NA	NA	NA	NA	NA	NA	NA	NA	NA	NA	NA	NA	NA	NA	NA	NA	NA	0	0	0
1.3.1.28	2.3-dihydro-2.3-dihydroxybenzoate dehydrogenase.	0	7408	0	0	0	0	NA	11	0	NA	NA	NA	0	NA	NA	NA	NA	NA	NA	NA	NA	NA	NA	NA	NA	NA	NA	NA	NA	NA	NA	NA	NA	NA	NA	NA	NA	NA	NA	NA	NA	NA	NA	NA	NA	NA	NA	NA
1.3.1.28	2.3-dihydro-2.3-dihydroxybenzoate dehydrogenase.	0	7409	0	0	0	NA	NA	NA	NA	0	742	0	NA	NA	NA	NA	NA	NA	NA	NA	NA	NA	NA	NA	NA	NA	NA	NA	NA	NA	NA	NA	NA	NA	NA	NA	NA	NA	NA	NA	NA	NA	NA	NA	NA	NA	NA	NA
1.3.1.28	2.3-dihydro-2.3-dihydroxybenzoate dehydrogenase.	4	7405	NA	NA	NA	0	0	NA	NA	0	NA	NA	0	6	0	0	0	0	8	0	0	0	0	2	0	15	0	0	0	0	0	0	169	0	0	0	0	0	0	0	0	NA	NA	NA	NA	NA	NA	NA
1.3.1.31	NA	0	7407	NA	2	NA	0	NA	NA	NA	0	NA	NA	NA	0	0	0	0	0	NA	NA	NA	NA	NA	NA	NA	NA	NA	NA	NA	NA	NA	NA	NA	NA	NA	NA	NA	NA	NA	NA	NA	NA	NA	NA	NA	0	0	0
1.3.1.34	2.4-dienoyl-CoA reductase (NADPH).	0	74010	0	0	0	0	0	12	0	NA	NA	NA	NA	NA	NA	NA	NA	NA	NA	NA	NA	NA	NA	NA	NA	NA	NA	NA	NA	NA	NA	NA	NA	NA	NA	NA	NA	NA	NA	NA	NA	NA	NA	NA	NA	NA	NA	NA
1.3.1.34	2.4-dienoyl-CoA reductase (NADPH).	0	7407	NA	0	NA	0	NA	NA	NA	0	NA	NA	NA	32	0	0	0	0	NA	NA	NA	NA	NA	NA	NA	NA	NA	NA	NA	NA	NA	NA	NA	NA	NA	NA	NA	NA	NA	NA	NA	NA	NA	NA	NA	0	0	0
1.3.1.34	2.4-dienoyl-CoA reductase (NADPH).	0	7408	0	0	0	0	NA	40	0	NA	NA	NA	0	NA	NA	NA	NA	NA	NA	NA	NA	NA	NA	NA	NA	NA	NA	NA	NA	NA	NA	NA	NA	NA	NA	NA	NA	NA	NA	NA	NA	NA	NA	NA	NA	NA	NA	NA
1.3.1.34	2.4-dienoyl-CoA reductase (NADPH).	2	7405	NA	NA	NA	0	0	NA	NA	0	NA	NA	0	12	0	0	0	0	0	0	0	0	0	3	0	18	0	0	0	0	0	0	418	0	0	0	0	0	0	0	0	NA	NA	NA	NA	NA	NA	NA
1.3.1.34	2.4-dienoyl-CoA reductase (NADPH).	6	7409	0	0	0	NA	NA	NA	NA	0	1463	0	NA	NA	NA	NA	NA	NA	NA	NA	NA	NA	NA	NA	NA	NA	NA	NA	NA	NA	NA	NA	NA	NA	NA	NA	NA	NA	NA	NA	NA	NA	NA	NA	NA	NA	NA	NA
1.3.1.34	2.4-dienoyl-CoA reductase (NADPH).	55	7406	0	NA	NA	0	NA	NA	NA	0	0	1296	NA	1700	0	NA	NA	NA	0	NA	NA	NA	NA	NA	NA	NA	NA	NA	NA	NA	NA	NA	NA	NA	NA	NA	NA	NA	NA	NA	NA	44	0	0	499	NA	NA	NA
1.3.1.39	Enoyl-[acyl-carrier-protein] reductase (NADPH. Re-specific).	0	7405	NA	NA	NA	0	0	NA	NA	0	NA	NA	0	0	0	0	5	0	0	0	0	0	0	0	0	0	0	0	0	0	0	0	0	0	0	0	0	0	0	0	0	NA	NA	NA	NA	NA	NA	NA
1.3.1.39	Enoyl-[acyl-carrier-protein] reductase (NADPH. Re-specific).	0	7406	23	NA	NA	0	NA	NA	NA	0	0	0	NA	0	0	NA	NA	NA	0	NA	NA	NA	NA	NA	NA	NA	NA	NA	NA	NA	NA	NA	NA	NA	NA	NA	NA	NA	NA	NA	NA	0	0	0	0	NA	NA	NA
1.3.1.39	Enoyl-[acyl-carrier-protein] reductase (NADPH. Re-specific).	0	7409	5	0	0	NA	NA	NA	NA	0	0	0	NA	NA	NA	NA	NA	NA	NA	NA	NA	NA	NA	NA	NA	NA	NA	NA	NA	NA	NA	NA	NA	NA	NA	NA	NA	NA	NA	NA	NA	NA	NA	NA	NA	NA	NA	NA
1.3.1.39	Enoyl-[acyl-carrier-protein] reductase (NADPH. Re-specific).	2	7407	NA	0	NA	0	NA	NA	NA	0	NA	NA	NA	0	0	0	0	0	NA	NA	NA	NA	NA	NA	NA	NA	NA	NA	NA	NA	NA	NA	NA	NA	NA	NA	NA	NA	NA	NA	NA	NA	NA	NA	NA	0	0	0
1.3.1.39	Enoyl-[acyl-carrier-protein] reductase (NADPH. Re-specific).	13	7408	498	0	79	0	NA	0	0	NA	NA	NA	0	NA	NA	NA	NA	NA	NA	NA	NA	NA	NA	NA	NA	NA	NA	NA	NA	NA	NA	NA	NA	NA	NA	NA	NA	NA	NA	NA	NA	NA	NA	NA	NA	NA	NA	NA
1.3.1.39	Enoyl-[acyl-carrier-protein] reductase (NADPH. Re-specific).	639	74010	3840	0	35	0	0	0	0	NA	NA	NA	NA	NA	NA	NA	NA	NA	NA	NA	NA	NA	NA	NA	NA	NA	NA	NA	NA	NA	NA	NA	NA	NA	NA	NA	NA	NA	NA	NA	NA	NA	NA	NA	NA	NA	NA	NA
1.3.1.43	Arogenate dehydrogenase.	0	74010	1473	1	0	760	0	8	0	NA	NA	NA	NA	NA	NA	NA	NA	NA	NA	NA	NA	NA	NA	NA	NA	NA	NA	NA	NA	NA	NA	NA	NA	NA	NA	NA	NA	NA	NA	NA	NA	NA	NA	NA	NA	NA	NA	NA
1.3.1.43	Arogenate dehydrogenase.	0	7406	3	NA	NA	44	NA	NA	NA	0	0	0	NA	0	0	NA	NA	NA	0	NA	NA	NA	NA	NA	NA	NA	NA	NA	NA	NA	NA	NA	NA	NA	NA	NA	NA	NA	NA	NA	NA	11	0	0	0	NA	NA	NA
1.3.1.43	Arogenate dehydrogenase.	0	7407	NA	7	NA	537	NA	NA	NA	0	NA	NA	NA	0	115	0	3	8	NA	NA	NA	NA	NA	NA	NA	NA	NA	NA	NA	NA	NA	NA	NA	NA	NA	NA	NA	NA	NA	NA	NA	NA	NA	NA	NA	0	0	2
1.3.1.43	Arogenate dehydrogenase.	0	7409	6	3	0	NA	NA	NA	NA	1	0	0	NA	NA	NA	NA	NA	NA	NA	NA	NA	NA	NA	NA	NA	NA	NA	NA	NA	NA	NA	NA	NA	NA	NA	NA	NA	NA	NA	NA	NA	NA	NA	NA	NA	NA	NA	NA
1.3.1.43	Arogenate dehydrogenase.	2	7408	408	5	0	1285	NA	26	0	NA	NA	NA	21	NA	NA	NA	NA	NA	NA	NA	NA	NA	NA	NA	NA	NA	NA	NA	NA	NA	NA	NA	NA	NA	NA	NA	NA	NA	NA	NA	NA	NA	NA	NA	NA	NA	NA	NA
1.3.1.43	Arogenate dehydrogenase.	77	7405	NA	NA	NA	1	29	NA	NA	0	NA	NA	0	0	31	0	0	2	0	0	0	0	0	0	0	0	0	0	0	0	0	0	0	0	0	0	0	0	0	0	0	NA	NA	NA	NA	NA	NA	NA
1.3.1.44	NA	0	7405	NA	NA	NA	0	0	NA	NA	0	NA	NA	0	0	0	0	0	0	0	0	0	0	0	0	0	0	14	0	0	0	0	0	0	0	0	0	0	0	0	0	0	NA	NA	NA	NA	NA	NA	NA
1.3.1.44	NA	0	7406	0	NA	NA	0	NA	NA	NA	0	0	0	NA	0	0	NA	NA	NA	0	NA	NA	NA	NA	NA	NA	NA	NA	NA	NA	NA	NA	NA	NA	NA	NA	NA	NA	NA	NA	NA	NA	0	0	0	17	NA	NA	NA
1.3.1.48	NA	0	7406	0	NA	NA	0	NA	NA	NA	0	0	582	NA	0	0	NA	NA	NA	0	NA	NA	NA	NA	NA	NA	NA	NA	NA	NA	NA	NA	NA	NA	NA	NA	NA	NA	NA	NA	NA	NA	0	0	0	0	NA	NA	NA
1.3.1.48	NA	0	7409	0	0	0	NA	NA	NA	NA	0	597	0	NA	NA	NA	NA	NA	NA	NA	NA	NA	NA	NA	NA	NA	NA	NA	NA	NA	NA	NA	NA	NA	NA	NA	NA	NA	NA	NA	NA	NA	NA	NA	NA	NA	NA	NA	NA
1.3.1.54	Precorrin-6A reductase.	0	74010	0	1	0	0	0	0	0	NA	NA	NA	NA	NA	NA	NA	NA	NA	NA	NA	NA	NA	NA	NA	NA	NA	NA	NA	NA	NA	NA	NA	NA	NA	NA	NA	NA	NA	NA	NA	NA	NA	NA	NA	NA	NA	NA	NA
1.3.1.54	Precorrin-6A reductase.	1	7407	NA	5	NA	0	NA	NA	NA	0	NA	NA	NA	13	0	0	0	6	NA	NA	NA	NA	NA	NA	NA	NA	NA	NA	NA	NA	NA	NA	NA	NA	NA	NA	NA	NA	NA	NA	NA	NA	NA	NA	NA	0	0	0
1.3.1.54	Precorrin-6A reductase.	11	7408	0	6	0	0	NA	0	10	NA	NA	NA	0	NA	NA	NA	NA	NA	NA	NA	NA	NA	NA	NA	NA	NA	NA	NA	NA	NA	NA	NA	NA	NA	NA	NA	NA	NA	NA	NA	NA	NA	NA	NA	NA	NA	NA	NA
1.3.1.54	Precorrin-6A reductase.	27	7405	NA	NA	NA	0	0	NA	NA	0	NA	NA	0	1	1	0	0	0	0	0	0	0	7	0	0	6	8	0	0	12	0	0	61	0	0	0	0	0	0	0	4	NA	NA	NA	NA	NA	NA	NA
1.3.1.54	Precorrin-6A reductase.	48	7406	0	NA	NA	0	NA	NA	NA	0	0	0	NA	0	0	NA	NA	NA	0	NA	NA	NA	NA	NA	NA	NA	NA	NA	NA	NA	NA	NA	NA	NA	NA	NA	NA	NA	NA	NA	NA	0	0	0	3	NA	NA	NA
1.3.1.56	NA	0	7405	NA	NA	NA	0	0	NA	NA	0	NA	NA	0	0	0	0	0	0	0	0	0	0	0	0	0	0	0	0	0	0	0	0	87	0	0	0	0	0	0	0	0	NA	NA	NA	NA	NA	NA	NA
1.3.1.56	NA	2	7406	0	NA	NA	0	NA	NA	NA	0	0	0	NA	377	0	NA	NA	NA	0	NA	NA	NA	NA	NA	NA	NA	NA	NA	NA	NA	NA	NA	NA	NA	NA	NA	NA	NA	NA	NA	NA	0	0	0	0	NA	NA	NA
1.3.1.6	Fumarate reductase (NADH).	0	74010	0	0	0	11	0	0	0	NA	NA	NA	NA	NA	NA	NA	NA	NA	NA	NA	NA	NA	NA	NA	NA	NA	NA	NA	NA	NA	NA	NA	NA	NA	NA	NA	NA	NA	NA	NA	NA	NA	NA	NA	NA	NA	NA	NA
1.3.1.6	Fumarate reductase (NADH).	0	7405	NA	NA	NA	3	0	NA	NA	0	NA	NA	0	0	0	0	0	0	0	0	0	0	0	0	0	0	0	0	0	0	2	0	0	0	0	0	0	0	0	0	0	NA	NA	NA	NA	NA	NA	NA
1.3.1.6	Fumarate reductase (NADH).	0	7406	0	NA	NA	1	NA	NA	NA	0	0	0	NA	0	0	NA	NA	NA	0	NA	NA	NA	NA	NA	NA	NA	NA	NA	NA	NA	NA	NA	NA	NA	NA	NA	NA	NA	NA	NA	NA	0	0	0	0	NA	NA	NA
1.3.1.6	Fumarate reductase (NADH).	0	7407	NA	0	NA	26	NA	NA	NA	0	NA	NA	NA	0	0	0	0	0	NA	NA	NA	NA	NA	NA	NA	NA	NA	NA	NA	NA	NA	NA	NA	NA	NA	NA	NA	NA	NA	NA	NA	NA	NA	NA	NA	0	0	0
1.3.1.6	Fumarate reductase (NADH).	0	7408	0	0	0	30	NA	0	0	NA	NA	NA	0	NA	NA	NA	NA	NA	NA	NA	NA	NA	NA	NA	NA	NA	NA	NA	NA	NA	NA	NA	NA	NA	NA	NA	NA	NA	NA	NA	NA	NA	NA	NA	NA	NA	NA	NA
1.3.1.74	2-alkenal reductase (NAD(P)(+)).	0	7406	17	NA	NA	0	NA	NA	NA	0	1	834	NA	0	0	NA	NA	NA	0	NA	NA	NA	NA	NA	NA	NA	NA	NA	NA	NA	NA	NA	NA	NA	NA	NA	NA	NA	NA	NA	NA	0	6	0	0	NA	NA	NA
1.3.1.74	2-alkenal reductase (NAD(P)(+)).	0	7408	1593	0	0	0	NA	88	0	NA	NA	NA	0	NA	NA	NA	NA	NA	NA	NA	NA	NA	NA	NA	NA	NA	NA	NA	NA	NA	NA	NA	NA	NA	NA	NA	NA	NA	NA	NA	NA	NA	NA	NA	NA	NA	NA	NA
1.3.1.74	2-alkenal reductase (NAD(P)(+)).	0	7409	12	0	0	NA	NA	NA	NA	0	0	0	NA	NA	NA	NA	NA	NA	NA	NA	NA	NA	NA	NA	NA	NA	NA	NA	NA	NA	NA	NA	NA	NA	NA	NA	NA	NA	NA	NA	NA	NA	NA	NA	NA	NA	NA	NA
1.3.1.74	2-alkenal reductase (NAD(P)(+)).	2	74010	5707	0	0	0	0	32	0	NA	NA	NA	NA	NA	NA	NA	NA	NA	NA	NA	NA	NA	NA	NA	NA	NA	NA	NA	NA	NA	NA	NA	NA	NA	NA	NA	NA	NA	NA	NA	NA	NA	NA	NA	NA	NA	NA	NA
1.3.1.74	2-alkenal reductase (NAD(P)(+)).	4	7405	NA	NA	NA	0	0	NA	NA	0	NA	NA	0	0	0	0	8	0	0	0	0	0	0	0	0	16	0	0	0	0	0	7	0	0	0	0	0	0	0	0	0	NA	NA	NA	NA	NA	NA	NA
1.3.1.74	2-alkenal reductase (NAD(P)(+)).	27	7407	NA	0	NA	0	NA	NA	NA	0	NA	NA	NA	0	0	0	2	0	NA	NA	NA	NA	NA	NA	NA	NA	NA	NA	NA	NA	NA	NA	NA	NA	NA	NA	NA	NA	NA	NA	NA	NA	NA	NA	NA	0	0	0
1.3.1.76	Precorrin-2 dehydrogenase.	0	74010	1121	2	0	0	0	3	0	NA	NA	NA	NA	NA	NA	NA	NA	NA	NA	NA	NA	NA	NA	NA	NA	NA	NA	NA	NA	NA	NA	NA	NA	NA	NA	NA	NA	NA	NA	NA	NA	NA	NA	NA	NA	NA	NA	NA
1.3.1.76	Precorrin-2 dehydrogenase.	0	7407	NA	12	NA	0	NA	NA	NA	0	NA	NA	NA	36	37	0	2	0	NA	NA	NA	NA	NA	NA	NA	NA	NA	NA	NA	NA	NA	NA	NA	NA	NA	NA	NA	NA	NA	NA	NA	NA	NA	NA	NA	0	0	0
1.3.1.76	Precorrin-2 dehydrogenase.	0	7408	324	2	0	0	NA	28	0	NA	NA	NA	0	NA	NA	NA	NA	NA	NA	NA	NA	NA	NA	NA	NA	NA	NA	NA	NA	NA	NA	NA	NA	NA	NA	NA	NA	NA	NA	NA	NA	NA	NA	NA	NA	NA	NA	NA
1.3.1.76	Precorrin-2 dehydrogenase.	0	7409	8	0	0	NA	NA	NA	NA	0	1261	1	NA	NA	NA	NA	NA	NA	NA	NA	NA	NA	NA	NA	NA	NA	NA	NA	NA	NA	NA	NA	NA	NA	NA	NA	NA	NA	NA	NA	NA	NA	NA	NA	NA	NA	NA	NA
1.3.1.76	Precorrin-2 dehydrogenase.	1	7406	2	NA	NA	0	NA	NA	NA	0	1	895	NA	1741	0	NA	NA	NA	0	NA	NA	NA	NA	NA	NA	NA	NA	NA	NA	NA	NA	NA	NA	NA	NA	NA	NA	NA	NA	NA	NA	14	18	0	13	NA	NA	NA
1.3.1.76	Precorrin-2 dehydrogenase.	5	7405	NA	NA	NA	0	0	NA	NA	0	NA	NA	0	5	0	0	4	0	4	0	0	0	0	9	0	23	4	0	0	0	0	0	299	1	0	0	0	0	0	0	0	NA	NA	NA	NA	NA	NA	NA
1.3.1.84	Acrylyl-CoA reductase (NADPH).	0	7405	NA	NA	NA	0	0	NA	NA	0	NA	NA	0	2	0	0	0	0	1	0	0	0	0	0	0	0	0	0	0	0	0	0	110	1	0	0	0	0	0	0	0	NA	NA	NA	NA	NA	NA	NA
1.3.1.84	Acrylyl-CoA reductase (NADPH).	0	7407	NA	0	NA	0	NA	NA	NA	0	NA	NA	NA	15	0	0	0	0	NA	NA	NA	NA	NA	NA	NA	NA	NA	NA	NA	NA	NA	NA	NA	NA	NA	NA	NA	NA	NA	NA	NA	NA	NA	NA	NA	0	0	0
1.3.1.84	Acrylyl-CoA reductase (NADPH).	0	7409	0	0	0	NA	NA	NA	NA	0	950	0	NA	NA	NA	NA	NA	NA	NA	NA	NA	NA	NA	NA	NA	NA	NA	NA	NA	NA	NA	NA	NA	NA	NA	NA	NA	NA	NA	NA	NA	NA	NA	NA	NA	NA	NA	NA
1.3.1.84	Acrylyl-CoA reductase (NADPH).	1	7408	0	0	0	0	NA	0	0	NA	NA	NA	0	NA	NA	NA	NA	NA	NA	NA	NA	NA	NA	NA	NA	NA	NA	NA	NA	NA	NA	NA	NA	NA	NA	NA	NA	NA	NA	NA	NA	NA	NA	NA	NA	NA	NA	NA
1.3.1.84	Acrylyl-CoA reductase (NADPH).	2	7406	0	NA	NA	0	NA	NA	NA	0	1	635	NA	619	0	NA	NA	NA	6	NA	NA	NA	NA	NA	NA	NA	NA	NA	NA	NA	NA	NA	NA	NA	NA	NA	NA	NA	NA	NA	NA	0	1	0	0	NA	NA	NA
1.3.1.86	NA	0	7405	NA	NA	NA	0	0	NA	NA	0	NA	NA	0	0	0	0	0	0	0	0	0	0	0	0	1064	0	0	0	0	0	0	0	0	0	0	0	0	0	0	0	0	NA	NA	NA	NA	NA	NA	NA
1.3.1.87	3-(cis-5.6-dihydroxycyclohexa-1.3-dien-1-yl)propanoate dehydrogenase.	0	7405	NA	NA	NA	0	0	NA	NA	0	NA	NA	0	0	0	0	0	0	0	0	0	0	0	0	0	9	0	0	0	0	0	0	0	0	0	0	0	0	0	0	0	NA	NA	NA	NA	NA	NA	NA
1.3.1.87	3-(cis-5.6-dihydroxycyclohexa-1.3-dien-1-yl)propanoate dehydrogenase.	0	7406	0	NA	NA	0	NA	NA	NA	0	0	567	NA	0	0	NA	NA	NA	0	NA	NA	NA	NA	NA	NA	NA	NA	NA	NA	NA	NA	NA	NA	NA	NA	NA	NA	NA	NA	NA	NA	0	0	0	0	NA	NA	NA
1.3.1.87	3-(cis-5.6-dihydroxycyclohexa-1.3-dien-1-yl)propanoate dehydrogenase.	0	7409	0	0	0	NA	NA	NA	NA	0	720	2	NA	NA	NA	NA	NA	NA	NA	NA	NA	NA	NA	NA	NA	NA	NA	NA	NA	NA	NA	NA	NA	NA	NA	NA	NA	NA	NA	NA	NA	NA	NA	NA	NA	NA	NA	NA
1.3.1.89	NA	0	7405	NA	NA	NA	0	0	NA	NA	0	NA	NA	0	0	0	0	0	0	0	0	0	0	0	0	1348	0	0	0	0	0	0	0	0	0	0	0	0	0	0	0	0	NA	NA	NA	NA	NA	NA	NA
1.3.1.89	NA	1	7409	0	0	0	NA	NA	NA	NA	0	0	0	NA	NA	NA	NA	NA	NA	NA	NA	NA	NA	NA	NA	NA	NA	NA	NA	NA	NA	NA	NA	NA	NA	NA	NA	NA	NA	NA	NA	NA	NA	NA	NA	NA	NA	NA	NA
1.3.1.9	Enoyl-[acyl-carrier-protein] reductase (NADH).	2	7405	NA	NA	NA	1	25	NA	NA	0	NA	NA	0	8	354	0	5	8	0	85	0	0	0	1	0	13	0	0	0	20	0	0	207	0	0	0	0	1	3	0	6	NA	NA	NA	NA	NA	NA	NA
1.3.1.9	Enoyl-[acyl-carrier-protein] reductase (NADH).	5	7406	29	NA	NA	2	NA	NA	NA	0	2	503	NA	1068	1	NA	NA	NA	0	NA	NA	NA	NA	NA	NA	NA	NA	NA	NA	NA	NA	NA	NA	NA	NA	NA	NA	NA	NA	NA	NA	16	0	0	92	NA	NA	NA
1.3.1.9	Enoyl-[acyl-carrier-protein] reductase (NADH).	7	7407	NA	7	NA	47	NA	NA	NA	0	NA	NA	NA	22	934	0	0	29	NA	NA	NA	NA	NA	NA	NA	NA	NA	NA	NA	NA	NA	NA	NA	NA	NA	NA	NA	NA	NA	NA	NA	NA	NA	NA	NA	0	0	0
1.3.1.9	Enoyl-[acyl-carrier-protein] reductase (NADH).	23	7409	5	0	0	NA	NA	NA	NA	0	646	1	NA	NA	NA	NA	NA	NA	NA	NA	NA	NA	NA	NA	NA	NA	NA	NA	NA	NA	NA	NA	NA	NA	NA	NA	NA	NA	NA	NA	NA	NA	NA	NA	NA	NA	NA	NA
1.3.1.9	Enoyl-[acyl-carrier-protein] reductase (NADH).	48	7408	713	5	79	2197	NA	52	206	NA	NA	NA	16	NA	NA	NA	NA	NA	NA	NA	NA	NA	NA	NA	NA	NA	NA	NA	NA	NA	NA	NA	NA	NA	NA	NA	NA	NA	NA	NA	NA	NA	NA	NA	NA	NA	NA	NA
1.3.1.9	Enoyl-[acyl-carrier-protein] reductase (NADH).	708	74010	4604	1	35	1276	6	11	7	NA	NA	NA	NA	NA	NA	NA	NA	NA	NA	NA	NA	NA	NA	NA	NA	NA	NA	NA	NA	NA	NA	NA	NA	NA	NA	NA	NA	NA	NA	NA	NA	NA	NA	NA	NA	NA	NA	NA
1.3.1.91	tRNA-dihydrouridine(20) synthase (NAD(P)(+)).	0	7405	NA	NA	NA	0	0	NA	NA	0	NA	NA	0	1	0	0	0	0	1	0	0	0	0	0	0	9	0	0	0	0	0	0	131	0	0	0	0	0	0	0	0	NA	NA	NA	NA	NA	NA	NA
1.3.1.91	tRNA-dihydrouridine(20) synthase (NAD(P)(+)).	0	7407	NA	0	NA	0	NA	NA	NA	0	NA	NA	NA	19	0	0	0	0	NA	NA	NA	NA	NA	NA	NA	NA	NA	NA	NA	NA	NA	NA	NA	NA	NA	NA	NA	NA	NA	NA	NA	NA	NA	NA	NA	0	0	0
1.3.1.91	tRNA-dihydrouridine(20) synthase (NAD(P)(+)).	0	7408	0	0	0	0	NA	0	0	NA	NA	NA	0	NA	NA	NA	NA	NA	NA	NA	NA	NA	NA	NA	NA	NA	NA	NA	NA	NA	NA	NA	NA	NA	NA	NA	NA	NA	NA	NA	NA	NA	NA	NA	NA	NA	NA	NA
1.3.1.91	tRNA-dihydrouridine(20) synthase (NAD(P)(+)).	1	7406	0	NA	NA	0	NA	NA	NA	0	0	688	NA	450	0	NA	NA	NA	0	NA	NA	NA	NA	NA	NA	NA	NA	NA	NA	NA	NA	NA	NA	NA	NA	NA	NA	NA	NA	NA	NA	14	0	0	37	NA	NA	NA
1.3.1.91	tRNA-dihydrouridine(20) synthase (NAD(P)(+)).	4	7409	0	0	0	NA	NA	NA	NA	0	940	4	NA	NA	NA	NA	NA	NA	NA	NA	NA	NA	NA	NA	NA	NA	NA	NA	NA	NA	NA	NA	NA	NA	NA	NA	NA	NA	NA	NA	NA	NA	NA	NA	NA	NA	NA	NA
1.3.1.95	Acryloyl-CoA reductase (NADH).	0	7405	NA	NA	NA	0	23	NA	NA	0	NA	NA	6	2	0	0	0	0	0	0	0	0	0	0	0	2	0	0	0	0	0	0	110	0	0	0	0	0	1	0	0	NA	NA	NA	NA	NA	NA	NA
1.3.1.95	Acryloyl-CoA reductase (NADH).	0	7407	NA	0	NA	9	NA	NA	NA	0	NA	NA	NA	15	0	0	3	0	NA	NA	NA	NA	NA	NA	NA	NA	NA	NA	NA	NA	NA	NA	NA	NA	NA	NA	NA	NA	NA	NA	NA	NA	NA	NA	NA	0	0	0
1.3.1.95	Acryloyl-CoA reductase (NADH).	0	7409	5	0	0	NA	NA	NA	NA	0	950	0	NA	NA	NA	NA	NA	NA	NA	NA	NA	NA	NA	NA	NA	NA	NA	NA	NA	NA	NA	NA	NA	NA	NA	NA	NA	NA	NA	NA	NA	NA	NA	NA	NA	NA	NA	NA
1.3.1.95	Acryloyl-CoA reductase (NADH).	1	7408	508	0	89	22	NA	37	0	NA	NA	NA	0	NA	NA	NA	NA	NA	NA	NA	NA	NA	NA	NA	NA	NA	NA	NA	NA	NA	NA	NA	NA	NA	NA	NA	NA	NA	NA	NA	NA	NA	NA	NA	NA	NA	NA	NA
1.3.1.95	Acryloyl-CoA reductase (NADH).	2	7406	4	NA	NA	0	NA	NA	NA	0	1	635	NA	619	0	NA	NA	NA	0	NA	NA	NA	NA	NA	NA	NA	NA	NA	NA	NA	NA	NA	NA	NA	NA	NA	NA	NA	NA	NA	NA	0	1	0	7	NA	NA	NA
1.3.1.95	Acryloyl-CoA reductase (NADH).	3	74010	1864	0	59	14	0	6	0	NA	NA	NA	NA	NA	NA	NA	NA	NA	NA	NA	NA	NA	NA	NA	NA	NA	NA	NA	NA	NA	NA	NA	NA	NA	NA	NA	NA	NA	NA	NA	NA	NA	NA	NA	NA	NA	NA	NA
1.3.1.98	UDP-N-acetylmuramate dehydrogenase.	2	7406	2	NA	NA	0	NA	NA	NA	8	0	603	NA	481	0	NA	NA	NA	22	NA	NA	NA	NA	NA	NA	NA	NA	NA	NA	NA	NA	NA	NA	NA	NA	NA	NA	NA	NA	NA	NA	11	0	0	1	NA	NA	NA
1.3.1.98	UDP-N-acetylmuramate dehydrogenase.	2	7407	NA	10	NA	42	NA	NA	NA	575	NA	NA	NA	6	219	0	4	4	NA	NA	NA	NA	NA	NA	NA	NA	NA	NA	NA	NA	NA	NA	NA	NA	NA	NA	NA	NA	NA	NA	NA	NA	NA	NA	NA	182	131	1
1.3.1.98	UDP-N-acetylmuramate dehydrogenase.	4	7409	6	2	1	NA	NA	NA	NA	30	709	1	NA	NA	NA	NA	NA	NA	NA	NA	NA	NA	NA	NA	NA	NA	NA	NA	NA	NA	NA	NA	NA	NA	NA	NA	NA	NA	NA	NA	NA	NA	NA	NA	NA	NA	NA	NA
1.3.1.98	UDP-N-acetylmuramate dehydrogenase.	5	74010	1682	2	74	13	0	22	2	NA	NA	NA	NA	NA	NA	NA	NA	NA	NA	NA	NA	NA	NA	NA	NA	NA	NA	NA	NA	NA	NA	NA	NA	NA	NA	NA	NA	NA	NA	NA	NA	NA	NA	NA	NA	NA	NA	NA
1.3.1.98	UDP-N-acetylmuramate dehydrogenase.	6	7405	NA	NA	NA	1	19	NA	NA	1542	NA	NA	0	4	34	0	2	0	5	112	120	0	5	1	1385	8	7	0	0	23	0	55	0	0	89	0	0	1	4	30	1	NA	NA	NA	NA	NA	NA	NA
1.3.1.98	UDP-N-acetylmuramate dehydrogenase.	10	7408	494	6	72	20	NA	64	176	NA	NA	NA	12	NA	NA	NA	NA	NA	NA	NA	NA	NA	NA	NA	NA	NA	NA	NA	NA	NA	NA	NA	NA	NA	NA	NA	NA	NA	NA	NA	NA	NA	NA	NA	NA	NA	NA	NA
1.3.1.n3	NA	0	7406	0	NA	NA	0	NA	NA	NA	0	0	582	NA	0	0	NA	NA	NA	0	NA	NA	NA	NA	NA	NA	NA	NA	NA	NA	NA	NA	NA	NA	NA	NA	NA	NA	NA	NA	NA	NA	0	0	0	0	NA	NA	NA
1.3.1.n3	NA	0	7409	0	0	0	NA	NA	NA	NA	0	597	0	NA	NA	NA	NA	NA	NA	NA	NA	NA	NA	NA	NA	NA	NA	NA	NA	NA	NA	NA	NA	NA	NA	NA	NA	NA	NA	NA	NA	NA	NA	NA	NA	NA	NA	NA	NA
1.3.3.1	NA	0	7406	0	NA	NA	0	NA	NA	NA	0	0	0	NA	0	0	NA	NA	NA	0	NA	NA	NA	NA	NA	NA	NA	NA	NA	NA	NA	NA	NA	NA	NA	NA	NA	NA	NA	NA	NA	NA	0	0	0	1	NA	NA	NA
1.3.3.1	NA	0	7409	0	0	0	NA	NA	NA	NA	0	0	0	NA	NA	NA	NA	NA	NA	NA	NA	NA	NA	NA	NA	NA	NA	NA	NA	NA	NA	NA	NA	NA	NA	NA	NA	NA	NA	NA	NA	NA	NA	NA	NA	NA	NA	NA	NA
1.3.3.11	Pyrroloquinoline-quinone synthase.	0	7405	NA	NA	NA	0	0	NA	NA	0	NA	NA	0	3	0	0	0	0	0	0	0	0	0	0	0	0	0	0	0	0	0	0	86	0	0	0	0	0	0	0	0	NA	NA	NA	NA	NA	NA	NA
1.3.3.11	Pyrroloquinoline-quinone synthase.	0	7406	0	NA	NA	0	NA	NA	NA	0	0	0	NA	580	0	NA	NA	NA	0	NA	NA	NA	NA	NA	NA	NA	NA	NA	NA	NA	NA	NA	NA	NA	NA	NA	NA	NA	NA	NA	NA	7	0	0	44	NA	NA	NA
1.3.3.11	Pyrroloquinoline-quinone synthase.	0	7407	NA	0	NA	0	NA	NA	NA	0	NA	NA	NA	8	0	0	0	0	NA	NA	NA	NA	NA	NA	NA	NA	NA	NA	NA	NA	NA	NA	NA	NA	NA	NA	NA	NA	NA	NA	NA	NA	NA	NA	NA	0	0	0
1.3.3.13	NA	2	7409	0	0	0	NA	NA	NA	NA	0	0	0	NA	NA	NA	NA	NA	NA	NA	NA	NA	NA	NA	NA	NA	NA	NA	NA	NA	NA	NA	NA	NA	NA	NA	NA	NA	NA	NA	NA	NA	NA	NA	NA	NA	NA	NA	NA
1.3.3.3	Coproporphyrinogen oxidase.	0	74010	0	0	0	0	0	5	0	NA	NA	NA	NA	NA	NA	NA	NA	NA	NA	NA	NA	NA	NA	NA	NA	NA	NA	NA	NA	NA	NA	NA	NA	NA	NA	NA	NA	NA	NA	NA	NA	NA	NA	NA	NA	NA	NA	NA
1.3.3.3	Coproporphyrinogen oxidase.	0	7405	NA	NA	NA	0	0	NA	NA	0	NA	NA	0	4	0	0	0	0	5	0	0	0	0	2	0	5	0	0	0	0	0	0	122	0	0	0	0	0	0	0	0	NA	NA	NA	NA	NA	NA	NA
1.3.3.3	Coproporphyrinogen oxidase.	0	7407	NA	0	NA	0	NA	NA	NA	0	NA	NA	NA	10	0	0	0	0	NA	NA	NA	NA	NA	NA	NA	NA	NA	NA	NA	NA	NA	NA	NA	NA	NA	NA	NA	NA	NA	NA	NA	NA	NA	NA	NA	0	0	0
1.3.3.3	Coproporphyrinogen oxidase.	2	7409	0	0	0	NA	NA	NA	NA	0	1947	0	NA	NA	NA	NA	NA	NA	NA	NA	NA	NA	NA	NA	NA	NA	NA	NA	NA	NA	NA	NA	NA	NA	NA	NA	NA	NA	NA	NA	NA	NA	NA	NA	NA	NA	NA	NA
1.3.3.3	Coproporphyrinogen oxidase.	3	7408	0	0	0	0	NA	26	0	NA	NA	NA	0	NA	NA	NA	NA	NA	NA	NA	NA	NA	NA	NA	NA	NA	NA	NA	NA	NA	NA	NA	NA	NA	NA	NA	NA	NA	NA	NA	NA	NA	NA	NA	NA	NA	NA	NA
1.3.3.3	Coproporphyrinogen oxidase.	14	7406	0	NA	NA	0	NA	NA	NA	0	1	654	NA	401	0	NA	NA	NA	20	NA	NA	NA	NA	NA	NA	NA	NA	NA	NA	NA	NA	NA	NA	NA	NA	NA	NA	NA	NA	NA	NA	0	1	0	1	NA	NA	NA
1.3.3.4	Protoporphyrinogen oxidase.	0	7405	NA	NA	NA	0	0	NA	NA	0	NA	NA	0	2	1	0	6	16	3	0	0	0	0	5	0	4	0	0	0	0	0	0	257	0	0	0	0	0	0	0	1	NA	NA	NA	NA	NA	NA	NA
1.3.3.4	Protoporphyrinogen oxidase.	0	7407	NA	14	NA	0	NA	NA	NA	0	NA	NA	NA	40	412	0	3	23	NA	NA	NA	NA	NA	NA	NA	NA	NA	NA	NA	NA	NA	NA	NA	NA	NA	NA	NA	NA	NA	NA	NA	NA	NA	NA	NA	0	0	3
1.3.3.4	Protoporphyrinogen oxidase.	1	74010	2080	10	71	0	0	11	0	NA	NA	NA	NA	NA	NA	NA	NA	NA	NA	NA	NA	NA	NA	NA	NA	NA	NA	NA	NA	NA	NA	NA	NA	NA	NA	NA	NA	NA	NA	NA	NA	NA	NA	NA	NA	NA	NA	NA
1.3.3.4	Protoporphyrinogen oxidase.	1	7406	7	NA	NA	0	NA	NA	NA	0	0	1259	NA	989	4	NA	NA	NA	1	NA	NA	NA	NA	NA	NA	NA	NA	NA	NA	NA	NA	NA	NA	NA	NA	NA	NA	NA	NA	NA	NA	0	4	0	77	NA	NA	NA
1.3.3.4	Protoporphyrinogen oxidase.	1	7408	549	5	94	0	NA	86	0	NA	NA	NA	0	NA	NA	NA	NA	NA	NA	NA	NA	NA	NA	NA	NA	NA	NA	NA	NA	NA	NA	NA	NA	NA	NA	NA	NA	NA	NA	NA	NA	NA	NA	NA	NA	NA	NA	NA
1.3.3.4	Protoporphyrinogen oxidase.	1	7409	5	1	2	NA	NA	NA	NA	0	1749	3	NA	NA	NA	NA	NA	NA	NA	NA	NA	NA	NA	NA	NA	NA	NA	NA	NA	NA	NA	NA	NA	NA	NA	NA	NA	NA	NA	NA	NA	NA	NA	NA	NA	NA	NA	NA
1.3.3.5	Bilirubin oxidase.	0	7406	4	NA	NA	0	NA	NA	NA	0	0	0	NA	0	0	NA	NA	NA	0	NA	NA	NA	NA	NA	NA	NA	NA	NA	NA	NA	NA	NA	NA	NA	NA	NA	NA	NA	NA	NA	NA	0	0	0	0	NA	NA	NA
1.3.3.5	Bilirubin oxidase.	0	7409	4	0	0	NA	NA	NA	NA	0	0	0	NA	NA	NA	NA	NA	NA	NA	NA	NA	NA	NA	NA	NA	NA	NA	NA	NA	NA	NA	NA	NA	NA	NA	NA	NA	NA	NA	NA	NA	NA	NA	NA	NA	NA	NA	NA
[truncated: 9,560 more rows]
[truncated: 23 more columns]
